# Supplementary material for: Mitochondrial OXPHOS restricts SARS-CoV-2 replication
Source: Sci Adv. 2026 Jun 3;12(23):eadz3081. doi: 10.1126/sciadv.adz3081 (PMC13232578; doi:10.1126/sciadv.adz3081)
Supplement: Supplementary file 2 — Tables S1 to S5 [file sciadv.adz3081_tables_s1_to_s5.zip]

Archive with 5 entries (5 files):
- sciadv.adz3081_table_s1.xlsx
- sciadv.adz3081_table_s2.xlsx
- sciadv.adz3081_table_s3.xlsx
- sciadv.adz3081_table_s4.xlsx
- sciadv.adz3081_table_s5.xlsx
