# Supplementary material for: Mitochondrial OXPHOS restricts SARS-CoV-2 replication
Source: Sci Adv. 2026 Jun 3;12(23):eadz3081. doi: 10.1126/sciadv.adz3081 (PMC13232578; doi:10.1126/sciadv.adz3081)
Supplement: Supplementary file 2 — Tables S1 to S5 [file sciadv.adz3081_tables_s1_to_s5.zip › sciadv.adz3081_table_s2.xlsx]

## Sheet: GoEnrichmentResults_WTvCAP_MF_
ID	Description	setSize	enrichmentScore	NES	pvalue	p.adjust	qvalue	rank	leading_edge	core_enrichment
GO:0030296	protein tyrosine kinase activator activity	28	0.686912	1.94851	0.000201126	0.0161486	0.0154974	4080	tags=46%, list=14%, signal=40%	IGF2/CCL5/EPGN/ANGPT4/NRG3/ERBB3/BTC/AFAP1L2/TGFA/AREG/EREG/ALKAL2/VEGFA
GO:0061134	peptidase regulator activity	159	0.508811	1.93717	0.000191095	0.0161486	0.0154974	5578	tags=33%, list=19%, signal=27%	WFDC3/ITIH4/CASP1/C3P1/CST6/CPAMD8/COL6A3/CSTA/C4B/ITIH5/SERPINB13/PRSS22/PI3/SERPINA1/LPA/SERPINE2/NGF/ITIH2/FETUB/HRG/SERPINA3/SERPINE1/LTF/NLRP1/ATP2A3/SERPINA6/R3HDML/SERPINB7/SLCO1B3-SLCO1B7/GBP2/SERPINB8/AGT/SLCO1B7/CTSS/AHSG/NKX3-1/SERPINA10/ITIH6/MANSC4/CD109/PRNP/PCOLCE2/CTSL/TIMP1/SPINK13/PROS1/PI16/TIMP2/FN1/COL28A1/SERPINB5/FURIN/BST2
GO:0004867	serine-type endopeptidase inhibitor activity	62	0.583345	1.93235	0.000199203	0.0161486	0.0154974	4047	tags=37%, list=14%, signal=32%	WFDC3/ITIH4/CPAMD8/COL6A3/ITIH5/SERPINB13/PI3/SERPINA1/SERPINE2/ITIH2/HRG/SERPINA3/SERPINE1/SERPINA6/SERPINB7/SLCO1B3-SLCO1B7/SERPINB8/AGT/SLCO1B7/SERPINA10/ITIH6/MANSC4/CD109
GO:0030414	peptidase inhibitor activity	113	0.52864	1.92552	0.000192864	0.0161486	0.0154974	5578	tags=39%, list=19%, signal=32%	WFDC3/ITIH4/C3P1/CST6/CPAMD8/COL6A3/CSTA/C4B/ITIH5/SERPINB13/PI3/SERPINA1/LPA/SERPINE2/NGF/ITIH2/FETUB/HRG/SERPINA3/SERPINE1/LTF/SERPINA6/R3HDML/SERPINB7/SLCO1B3-SLCO1B7/GBP2/SERPINB8/AGT/SLCO1B7/AHSG/SERPINA10/ITIH6/MANSC4/CD109/PRNP/TIMP1/SPINK13/PROS1/PI16/TIMP2/COL28A1/SERPINB5/FURIN/BST2
GO:0042379	chemokine receptor binding	29	0.667235	1.90401	0.000201857	0.0161486	0.0154974	2390	tags=38%, list=8%, signal=35%	CCL24/CCRL2/CXCL8/CCL23/CCL5/CXCL3/CXCL2/CCL20/CXCL1/CCL22/S100A14
GO:0004866	endopeptidase inhibitor activity	109	0.522628	1.89377	0.000192827	0.0161486	0.0154974	5578	tags=39%, list=19%, signal=31%	WFDC3/ITIH4/C3P1/CST6/CPAMD8/COL6A3/CSTA/C4B/ITIH5/SERPINB13/PI3/SERPINA1/LPA/SERPINE2/NGF/ITIH2/FETUB/HRG/SERPINA3/SERPINE1/LTF/SERPINA6/SERPINB7/SLCO1B3-SLCO1B7/GBP2/SERPINB8/AGT/SLCO1B7/AHSG/SERPINA10/ITIH6/MANSC4/CD109/PRNP/TIMP1/SPINK13/PROS1/TIMP2/COL28A1/SERPINB5/FURIN/BST2
GO:0061135	endopeptidase regulator activity	122	0.50993	1.87722	0.000192901	0.0161486	0.0154974	5578	tags=35%, list=19%, signal=29%	WFDC3/ITIH4/C3P1/CST6/CPAMD8/COL6A3/CSTA/C4B/ITIH5/SERPINB13/PI3/SERPINA1/LPA/SERPINE2/NGF/ITIH2/FETUB/HRG/SERPINA3/SERPINE1/LTF/NLRP1/SERPINA6/SERPINB7/SLCO1B3-SLCO1B7/GBP2/SERPINB8/AGT/SLCO1B7/AHSG/SERPINA10/ITIH6/MANSC4/CD109/PRNP/TIMP1/SPINK13/PROS1/TIMP2/COL28A1/SERPINB5/FURIN/BST2
GO:0140375	immune receptor activity	81	0.523456	1.81725	0.000195313	0.0161486	0.0154974	5711	tags=41%, list=20%, signal=33%	PIGR/CCRL2/C3AR1/CCR1/CRLF2/IL9R/GPR35/CCR3/CSF3R/IL1RAPL2/CSF2RA/IL1R2/IL20RB/IL2RB/IL22RA2/IL31RA/C5AR1/MR1/CD74/IL1RAP/EBI3/CD44/IL3RA/IL7R/MPL/IL13RA1/ACKR3/IFNGR1/IL13RA2/F3/ACKR4/IL17RE/IL15RA
GO:0004857	enzyme inhibitor activity	300	0.44625	1.81261	0.000192012	0.0161486	0.0154974	6761	tags=30%, list=23%, signal=23%	TXNIP/FRY/WFDC3/ITIH4/C3P1/CST6/CPAMD8/COL6A3/UGT1A7/CSTA/C4B/ITIH5/SERPINB13/PI3/GCKR/SERPINA1/LPA/UGT1A1/SERPINE2/NGF/ITIH2/FETUB/HRG/PPP1R36/SERPINA3/SERPINE1/LTF/SERPINA6/R3HDML/ADGRV1/SERPINB7/PPP1R14D/PLN/SLCO1B3-SLCO1B7/SLN/GRM7/GBP2/SERPINB8/CAMK2N1/AGT/SLCO1B7/TRIB3/DEPTOR/AHSG/WARS1/GMFG/CDKN1A/SERPINA10/ITIH6/PDE6G/PPP1R16B/MANSC4/CD109/LGALS3/PPP1R1C/ELFN2/PRNP/LRRK2/PPP1R2B/INKA1/ANX…
GO:0005126	cytokine receptor binding	165	0.452049	1.72688	0.000192641	0.0161486	0.0154974	5913	tags=28%, list=20%, signal=23%	CCL24/CCRL2/CXCL8/NTRK1/ECM1/CCL23/ITGB3/NGF/TNFSF12/CCL5/CXCL3/CXCL2/IL33/CCL20/CXCL1/IL12A/CCL22/IFNW1/S100A14/TNFSF13B/TNFSF4/IFNA1/CADM4/CSF3/IL27/JAK3/BAMBI/IL1RAP/EBI3/IL6/CD70/ITGA5/VEGFA/SH2B3/RASL11B/CTF1/PPBP/IL11/EDA/RNF41/CX3CL1/SPRED1/ERAP1/TGFB2/CCL26/IL23A/TGFBR3L
GO:0004888	transmembrane signaling receptor activity	584	0.393294	1.68762	0.000185185	0.0161486	0.0154974	4740	tags=27%, list=16%, signal=23%	GPR141/UNC5B/NTSR1/PIGR/CCRL2/SOSTDC1/HTR7/C3AR1/PTPRB/DDR2/GABRG1/CCR1/CRLF2/PECAM1/IL9R/NTRK1/OR2V1/UNC5A/GPR35/CCR3/ADRA1A/OR2J3/GPR143/PLXNA4/GRIA4/MTNR1B/P2RX6/OR1J2/CSF3R/RET/OR1B1/OR7D2/VN1R1/ADGRF2/OSCAR/MILR1/ADGRF4/TAS2R43/HCRTR1/NMUR1/FLT1/GABRA3/PTH1R/LYVE1/IL1RAPL2/FCGR2A/THBD/GPR132/CHRNA9/CSF2RA/PKD2L1/IL1R2/ADGRG5/TLR4/ADGRL3/EPHA8/LILRB5/OR52B6/IL20RB/CALCRL/IL2RB/ERBB3/TMEM63C/H…
GO:0038023	signaling receptor activity	753	0.38571	1.67979	0.000184196	0.0161486	0.0154974	4740	tags=25%, list=16%, signal=22%	GPR141/UNC5B/NTSR1/PIGR/CCRL2/ANPEP/SOSTDC1/HTR7/CD5/C3AR1/PTPRB/ITGAX/TNFRSF9/DDR2/GABRG1/ROBO4/CCR1/CRLF2/PECAM1/IL9R/NTRK1/OR2V1/UNC5A/GPR35/CCR3/ADRA1A/OR2J3/GPR143/PLXNA4/GRIA4/MTNR1B/DMBT1/P2RX6/OR1J2/CSF3R/RET/OR1B1/OR7D2/VN1R1/ADGRF2/OSCAR/MILR1/ITGB3/ADGRF4/RTBDN/TAS2R43/HCRTR1/NMUR1/FLT1/GABRA3/PTH1R/LYVE1/IL1RAPL2/RORC/FCGR2A/THBD/GPR132/CHRNA9/CSF2RA/PKD2L1/IL1R2/LY96/ADGRG5/TLR4/ADGR…
GO:0060089	molecular transducer activity	753	0.38571	1.67979	0.000184196	0.0161486	0.0154974	4740	tags=25%, list=16%, signal=22%	GPR141/UNC5B/NTSR1/PIGR/CCRL2/ANPEP/SOSTDC1/HTR7/CD5/C3AR1/PTPRB/ITGAX/TNFRSF9/DDR2/GABRG1/ROBO4/CCR1/CRLF2/PECAM1/IL9R/NTRK1/OR2V1/UNC5A/GPR35/CCR3/ADRA1A/OR2J3/GPR143/PLXNA4/GRIA4/MTNR1B/DMBT1/P2RX6/OR1J2/CSF3R/RET/OR1B1/OR7D2/VN1R1/ADGRF2/OSCAR/MILR1/ITGB3/ADGRF4/RTBDN/TAS2R43/HCRTR1/NMUR1/FLT1/GABRA3/PTH1R/LYVE1/IL1RAPL2/RORC/FCGR2A/THBD/GPR132/CHRNA9/CSF2RA/PKD2L1/IL1R2/LY96/ADGRG5/TLR4/ADGR…
GO:0005539	glycosaminoglycan binding	175	0.430448	1.65474	0.000191755	0.0161486	0.0154974	4608	tags=31%, list=16%, signal=26%	CCN4/CXCL8/FGF9/CEMIP/SHH/ECM2/CCL23/COL17A1/LPA/SAA1/LAMC2/SERPINE2/COL13A1/ITIH2/LYVE1/HAPLN2/HRG/VCAN/ADAMTS8/LTF/COL25A1/SLIT1/CRISPLD2/LGR6/ADAMTS3/NAV2/PRSS57/RSPO1/RSPO4/EGFLAM/SUSD5/LTBP2/ADA2/CFH/NRP2/DPYSL3/SFRP1/ADGRE2/SULF2/FGFBP3/BGN/SERPINA10/TNXB/CD44/CCN6/HABP2/VEGFA/PRNP/LIPG/SLIT3/PCOLCE2/HK1/CCDC80/FBN1
GO:0140678	molecular function inhibitor activity	390	0.39821	1.65183	0.000192086	0.0161486	0.0154974	6263	tags=25%, list=21%, signal=20%	TXNIP/FRY/WFDC3/MTRNR2L2/ITIH4/C3P1/CST6/CPAMD8/COL6A3/UGT1A7/CSTA/C4B/ITIH5/SERPINB13/PI3/GCKR/SERPINA1/LPA/UGT1A1/SERPINE2/NGF/ITIH2/XIST/CCL5/FETUB/HRG/PPP1R36/SERPINA3/SERPINE1/MTRNR2L11/LTF/DKK3/SERPINA6/DDIT3/R3HDML/ADGRV1/SERPINB7/PPP1R14D/PLN/SLCO1B3-SLCO1B7/SLN/GRM7/GBP2/MTRNR2L8/SERPINB8/CAMK2N1/AGT/SLCO1B7/TRIB3/DEPTOR/AHSG/WARS1/GMFG/MIAT/CDKN1A/NKX3-1/SERPINA10/ITIH6/PDE6G/PPP1R16B/M…
GO:0046873	metal ion transmembrane transporter activity	338	0.386717	1.58686	0.000189789	0.0161486	0.0154974	6111	tags=31%, list=21%, signal=25%	SLC6A12/TRPC6/SLC9A9/SLC17A3/SCN7A/SLC10A6/KCNMA1/TRPC4/KCNJ12/PKD1L1/SLC4A10/SLC12A8/SCN2A/SLC8A3/SLC24A4/KCNT2/KCNJ15/KCNN3/SCN4A/KCNJ4/CHRNA9/PKD2L1/ATP4B/CACNA1C/KCNJ9/TRPV6/KCNQ3/GPM6A/KCNK13/SLC6A9/KCNJ3/CATSPER1/ATP2A3/KCNE4/SLC4A4/SLC24A5/RYR2/SLC1A1/SLC9A3/RYR1/KCNJ1/SLC4A9/KCNJ6/KCNK6/ATP1A2/KCNG1/CACNG6/SLC6A15/KCNA2/KCNA7/NIPAL2/CACNA2D4/KCNN4/GRIK4/CLDN16/KCNH1/SLC10A5/SLC5A10/TRPC7/…
GO:0030546	signaling receptor activator activity	308	0.389236	1.5849	0.000191828	0.0161486	0.0154974	4080	tags=27%, list=14%, signal=23%	CCL24/FGF21/TAFA3/CALCB/IL24/INHBE/CXCL8/VGF/FGF9/CRH/TG/SHH/FGF19/TTR/BMP10/RETNLB/OSTN/CCL23/IGF2/NGF/TNFSF12/SPX/CCL5/EPGN/CXCL3/CXCL2/ANGPT4/HGF/SEMA3D/UTS2/NRG3/NDP/IL33/CCL20/CXCL1/IL12A/ADM2/TFF1/CD80/INSL3/BTC/WNT8B/WNT9A/FGF11/TGFA/CCL22/IFNW1/FAM3B/FGF23/WNT10A/TNFSF13B/GKN1/STC1/AGT/SEMA3F/ADA2/JAG1/AREG/PMCH/TNFSF4/SEMA3E/IL32/NAMPT/IFNA1/GMFG/CSF3/IL27/STC2/EREG/EDN2/ALKAL2/EBI3/FGF1…
GO:0048018	receptor ligand activity	303	0.387997	1.57762	0.000191828	0.0161486	0.0154974	4080	tags=27%, list=14%, signal=24%	CCL24/FGF21/TAFA3/CALCB/IL24/INHBE/CXCL8/VGF/FGF9/CRH/TG/SHH/FGF19/TTR/BMP10/RETNLB/OSTN/CCL23/IGF2/NGF/TNFSF12/SPX/CCL5/EPGN/CXCL3/CXCL2/HGF/SEMA3D/UTS2/NRG3/NDP/IL33/CCL20/CXCL1/IL12A/ADM2/TFF1/CD80/INSL3/BTC/WNT8B/WNT9A/FGF11/TGFA/CCL22/IFNW1/FAM3B/FGF23/WNT10A/TNFSF13B/GKN1/STC1/AGT/SEMA3F/ADA2/JAG1/AREG/PMCH/TNFSF4/SEMA3E/IL32/NAMPT/IFNA1/GMFG/CSF3/IL27/STC2/EREG/EDN2/ALKAL2/EBI3/FGF13/WNT3/…
GO:0016757	glycosyltransferase activity	237	0.394094	1.56848	0.00018943	0.0161486	0.0154974	6960	tags=27%, list=24%, signal=21%	FUT1/UGT2B10/UGT2A3/UGT1A7/FUT3/B3GALT1/UGT2B11/ST6GALNAC3/ST6GAL2/UGT1A1/GALNT8/GBGT1/B3GALT5/GALNT9/UGT2B17/GALNT5/ST6GAL1/ST8SIA2/B3GNT7/UGT1A3/ST6GALNAC5/B4GALNT3/CHPF/GYS2/B3GNT3/HAS1/NAMPT/ST8SIA4/B3GNT6/UGT2B7/UGT1A4/B4GALNT2/ST8SIA6/MGAT4C/TMTC2/PARP3/PIGZ/GALNT16/ST8SIA1/GALNT13/PGAP4/GALNT12/B4GALT6/MGAT4A/CHSY3/PARP11/ST3GAL1/B4GALNT4/SIRT4/GALNT18/FUT8/TIPARP/HEXB/PYGB/HEXA/POGLUT1/PA…
GO:0005216	monoatomic ion channel activity	319	0.383954	1.56799	0.000190585	0.0161486	0.0154974	5904	tags=32%, list=20%, signal=26%	TRPC6/SLC17A3/SCN7A/KCNMA1/GABRG1/TRPC4/KCNJ12/PKD1L1/GRIA4/CALHM5/P2RX6/SCN2A/GABRA3/SLC24A4/KCNT2/KCNJ15/KCNN3/SCN4A/KCNJ4/CHRNA9/PKD2L1/CACNA1C/KCNJ9/TRPV6/KCNQ3/GPM6A/KCNK13/CLIC2/TMEM63C/KCNJ3/CATSPER1/NOX5/KCNE4/P2RX5/SLC24A5/RYR2/SLC1A1/RYR1/BEST1/KCNJ1/KCNJ6/KCNK6/HVCN1/KCNG1/CACNG6/BEST4/KCNA2/KCNA7/CACNA2D4/KCNN4/GRIK4/KCNH1/CHRNA6/TRPC7/KCNK2/PKD1L3/SHROOM2/PKDREJ/CHRNB4/GRID1/TRPV2/CA…
GO:0030545	signaling receptor regulator activity	335	0.381139	1.56326	0.000189934	0.0161486	0.0154974	4080	tags=26%, list=14%, signal=23%	CCL24/FGF21/TAFA3/CALCB/IL24/MTRNR2L2/INHBE/CXCL8/VGF/FGF9/CRH/TG/SHH/FGF19/TTR/BMP10/RETNLB/OSTN/CCL23/IGF2/NGF/TNFSF12/SPX/CCL5/EPGN/CXCL3/CXCL2/ANGPT4/HGF/SEMA3D/LYNX1/UTS2/NRG3/MTRNR2L11/NDP/IL33/CCL20/CXCL1/DKK3/IL12A/ADM2/TFF1/CD80/INSL3/BTC/WNT8B/WNT9A/FGF11/TGFA/CCL22/IFNW1/FAM3B/MTRNR2L8/FGF23/WNT10A/TNFSF13B/GKN1/STC1/AGT/SEMA3F/ADA2/JAG1/AREG/PMCH/TNFSF4/SEMA3E/IL32/NAMPT/IFNA1/GMFG/CS…
GO:0005261	monoatomic cation channel activity	241	0.391126	1.55889	0.000189861	0.0161486	0.0154974	6111	tags=35%, list=21%, signal=28%	TRPC6/SCN7A/KCNMA1/TRPC4/KCNJ12/PKD1L1/CALHM5/P2RX6/SCN2A/SLC24A4/KCNT2/KCNJ15/KCNN3/SCN4A/KCNJ4/CHRNA9/PKD2L1/CACNA1C/KCNJ9/TRPV6/KCNQ3/GPM6A/KCNK13/TMEM63C/KCNJ3/CATSPER1/NOX5/KCNE4/P2RX5/SLC24A5/RYR2/RYR1/KCNJ1/KCNJ6/KCNK6/HVCN1/KCNG1/CACNG6/KCNA2/KCNA7/CACNA2D4/KCNN4/GRIK4/KCNH1/CHRNA6/TRPC7/KCNK2/PKD1L3/SHROOM2/PKDREJ/CHRNB4/TRPV2/CACNA1H/TRPV3/AQP1/HCN4/MCOLN3/SNAP25/KCNIP3/ORAI3/CACNB4/KCN…
GO:0015267	channel activity	360	0.376123	1.55042	0.000190367	0.0161486	0.0154974	5904	tags=31%, list=20%, signal=25%	TRPC6/SLC17A3/SCN7A/KCNMA1/GABRG1/TRPC4/KCNJ12/PKD1L1/GRIA4/CALHM5/P2RX6/GJB1/SCN2A/GABRA3/SLC24A4/GJB5/KCNT2/KCNJ15/KCNN3/SCN4A/KCNJ4/CHRNA9/PKD2L1/CACNA1C/KCNJ9/TRPV6/KCNQ3/GPM6A/BCL2A1/KCNK13/CLIC2/TMEM63C/KCNJ3/CATSPER1/NOX5/KCNE4/P2RX5/GSDME/SLC24A5/RYR2/SLC1A1/RYR1/BEST1/KCNJ1/SLC14A1/KCNJ6/KCNK6/HVCN1/KCNG1/CACNG6/BEST4/KCNA2/KCNA7/CACNA2D4/KCNN4/GRIK4/KCNH1/RHCG/CHRNA6/RHAG/TRPC7/KCNK2/PK…
GO:0022803	passive transmembrane transporter activity	360	0.376123	1.55042	0.000190367	0.0161486	0.0154974	5904	tags=31%, list=20%, signal=25%	TRPC6/SLC17A3/SCN7A/KCNMA1/GABRG1/TRPC4/KCNJ12/PKD1L1/GRIA4/CALHM5/P2RX6/GJB1/SCN2A/GABRA3/SLC24A4/GJB5/KCNT2/KCNJ15/KCNN3/SCN4A/KCNJ4/CHRNA9/PKD2L1/CACNA1C/KCNJ9/TRPV6/KCNQ3/GPM6A/BCL2A1/KCNK13/CLIC2/TMEM63C/KCNJ3/CATSPER1/NOX5/KCNE4/P2RX5/GSDME/SLC24A5/RYR2/SLC1A1/RYR1/BEST1/KCNJ1/SLC14A1/KCNJ6/KCNK6/HVCN1/KCNG1/CACNG6/BEST4/KCNA2/KCNA7/CACNA2D4/KCNN4/GRIK4/KCNH1/RHCG/CHRNA6/RHAG/TRPC7/KCNK2/PK…
GO:0015318	inorganic molecular entity transmembrane transporter activity	526	0.358877	1.52729	0.000187617	0.0161486	0.0154974	5783	tags=26%, list=20%, signal=21%	SLC6A12/TRPC6/ATP6V0D2/SLC9A9/SLC17A3/SCN7A/SLC10A6/KCNMA1/GABRG1/TRPC4/KCNJ12/PKD1L1/GRIA4/SLC4A10/SLC12A8/SCN2A/SLC8A3/GABRA3/SLC24A4/KCNT2/KCNJ15/KCNN3/SCN4A/KCNJ4/CHRNA9/ADAMTS8/PKD2L1/ATP4B/CACNA1C/KCNJ9/TRPV6/KCNQ3/GPM6A/KCNK13/CLIC2/SLC6A9/TMEM63C/KCNJ3/UCP1/CATSPER1/NOX5/ATP2A3/KCNE4/SLC4A4/SLC24A5/SLC4A3/RYR2/SLC1A1/SLC9A3/RYR1/BEST1/KCNJ1/SLC4A9/SLC14A1/KCNJ6/KCNK6/HVCN1/ATP1A2/KCNG1/CA…
GO:0022890	inorganic cation transmembrane transporter activity	440	0.355764	1.49111	0.000190006	0.0161486	0.0154974	5445	tags=25%, list=19%, signal=20%	SLC6A12/TRPC6/ATP6V0D2/SLC9A9/SLC17A3/SCN7A/SLC10A6/KCNMA1/TRPC4/KCNJ12/PKD1L1/GRIA4/SLC4A10/SLC12A8/SCN2A/SLC8A3/SLC24A4/KCNT2/KCNJ15/KCNN3/SCN4A/KCNJ4/CHRNA9/PKD2L1/ATP4B/CACNA1C/KCNJ9/TRPV6/KCNQ3/GPM6A/KCNK13/SLC6A9/TMEM63C/KCNJ3/UCP1/CATSPER1/NOX5/ATP2A3/KCNE4/SLC4A4/SLC24A5/RYR2/SLC1A1/SLC9A3/RYR1/KCNJ1/SLC4A9/KCNJ6/KCNK6/HVCN1/ATP1A2/KCNG1/CACNG6/SLC6A15/KCNA2/KCNA7/NIPAL2/CACNA2D4/KCNN4/GR…
GO:0015075	monoatomic ion transmembrane transporter activity	553	0.348491	1.48916	0.000186602	0.0161486	0.0154974	5783	tags=25%, list=20%, signal=21%	SLC6A12/TRPC6/ATP6V0D2/SLC9A9/SLC17A3/SCN7A/SLC10A6/KCNMA1/GABRG1/TRPC4/KCNJ12/PKD1L1/GRIA4/CALHM5/SLC4A10/P2RX6/SLC12A8/SCN2A/SLC8A3/GABRA3/SLC24A4/KCNT2/KCNJ15/KCNN3/SCN4A/KCNJ4/CHRNA9/PKD2L1/ATP4B/CACNA1C/KCNJ9/TRPV6/KCNQ3/GPM6A/KCNK13/CLIC2/SLC6A9/TMEM63C/KCNJ3/UCP1/CATSPER1/NOX5/ATP2A3/KCNE4/SLC4A4/P2RX5/SLC24A5/SLC4A3/RYR2/SLC1A1/SLC9A3/RYR1/BEST1/KCNJ1/SLC4A9/KCNJ6/KCNK6/HVCN1/ATP1A2/KCNG1…
GO:0008324	monoatomic cation transmembrane transporter activity	462	0.350769	1.47522	0.000190006	0.0161486	0.0154974	5783	tags=26%, list=20%, signal=21%	SLC6A12/TRPC6/ATP6V0D2/SLC9A9/SLC17A3/SCN7A/SLC10A6/KCNMA1/TRPC4/KCNJ12/PKD1L1/CALHM5/SLC4A10/P2RX6/SLC12A8/SCN2A/SLC8A3/SLC24A4/KCNT2/KCNJ15/KCNN3/SCN4A/KCNJ4/CHRNA9/PKD2L1/ATP4B/CACNA1C/KCNJ9/TRPV6/KCNQ3/GPM6A/KCNK13/SLC6A9/TMEM63C/KCNJ3/UCP1/CATSPER1/NOX5/ATP2A3/KCNE4/SLC4A4/P2RX5/SLC24A5/RYR2/SLC1A1/SLC9A3/RYR1/KCNJ1/SLC4A9/KCNJ6/KCNK6/HVCN1/ATP1A2/KCNG1/CACNG6/SLC6A15/KCNA2/KCNA7/NIPAL2/CACN…
GO:1901702	salt transmembrane transporter activity	442	0.34867	1.46217	0.000190295	0.0161486	0.0154974	7024	tags=34%, list=24%, signal=27%	SLC6A12/TRPC6/SLC9A9/SLC17A3/SCN7A/SLC10A6/KCNMA1/GABRG1/TRPC4/KCNJ12/PKD1L1/SLC4A10/SLC66A1L/SLC12A8/SCN2A/RTBDN/SLC8A3/GABRA3/SLC24A4/KCNT2/KCNJ15/KCNN3/SCN4A/KCNJ4/CHRNA9/PKD2L1/ATP4B/CACNA1C/KCNJ9/TRPV6/KCNQ3/GPM6A/KCNK13/CLIC2/SLC6A9/SLC52A3/KCNJ3/CATSPER1/ATP2A3/KCNE4/SLC4A4/SLC24A5/SLC4A3/RYR2/SLC1A1/SLC9A3/RYR1/BEST1/KCNJ1/SLC4A9/SLC14A1/KCNJ6/KCNK6/ATP1A2/KCNG1/CACNG6/BEST4/SLC6A15/KCNA2…
GO:0005509	calcium ion binding	546	0.337627	1.44177	0.000186637	0.0161486	0.0154974	6155	tags=29%, list=21%, signal=23%	CALB2/PCDHGB6/DYSF/SYT13/PCDHGA4/DSG4/CDH11/CAPN8/DUOX2/SHH/CLGN/CDHR4/SYT1/HPCA/RET/DOC2B/PLA2G4C/CDH10/PCDHA7/PCDHGA12/S100P/SYT8/HMCN1/THBD/ANXA10/VCAN/DHH/PKD2L1/MATN1/FSTL5/SYT5/ADGRL3/FAT3/CALML6/MMP12/CDH13/PADI4/PCDHGA3/FLG2/SCIN/SLIT1/VIL1/SYT11/PCDHGC3/CDH16/PCDH19/NOX5/ADGRV1/NID1/ANXA13/PADI3/RYR2/CDH17/FLG/RYR1/PLSCR2/CAPN9/DGKA/ACTN2/MMRN1/S100A14/CAPN11/TGM3/SGCA/EGFLAM/CDH22/CASQ1…
GO:0008289	lipid binding	685	0.320058	1.38756	0.000183857	0.0161486	0.0154974	7083	tags=26%, list=24%, signal=20%	GPR141/CAMP/GSTA1/MAG/MTTP/DYSF/SYT13/MYO1G/CIDEC/UGT1A7/GSDMC/CPNE5/PROM2/SYT1/ARHGAP9/DOC2B/RBP1/PSD2/PLA2G4C/UGT1A1/NGF/SYT8/RORC/SH3PXD2A/PRAP1/STARD6/ANXA10/HSD11B1/SYT5/LY96/TLR4/ABCG1/NCF1B/LTF/ACOXL/ALOX15/SCIN/VIL1/SYT11/UCP1/SYTL2/SYTL5/SERPINA6/VDR/UGT1A3/GSDME/BLNK/SYTL3/ANXA13/OSBPL6/CYTH4/NPC1L1/SLC9A3/CASP4/DGKA/KCNJ1/ACTN2/CIDEB/PROM1/FGD2/CETP/PXK/ATP1A2/JAG1/SYT3/PAQR8/ICA1/PLA2…
GO:0004896	cytokine receptor activity	68	0.567927	1.91199	0.000395883	0.0233759	0.0224334	7534	tags=57%, list=26%, signal=43%	CCRL2/CCR1/CRLF2/IL9R/GPR35/CCR3/CSF3R/IL1RAPL2/CSF2RA/IL1R2/IL20RB/IL2RB/IL22RA2/IL31RA/CD74/IL1RAP/EBI3/CD44/IL3RA/IL7R/MPL/IL13RA1/ACKR3/IFNGR1/IL13RA2/F3/ACKR4/IL17RE/IL15RA/IL4R/CRLF1/CCR7/LEPR/IFNLR1/IL6ST/PRLR/CXCR3/IL17RC/IL17RD
GO:0005546	phosphatidylinositol-4,5-bisphosphate binding	70	0.545775	1.84645	0.000394166	0.0233759	0.0224334	4691	tags=26%, list=16%, signal=22%	MYO1G/GSDMC/SYT1/SH3PXD2A/SYT5/ALOX15/SCIN/VIL1/SYTL2/GSDME/KCNJ1/ACTN2/RPH3A/ANXA8/VILL/GSN/GRAMD2A/ANXA9
GO:0005262	calcium channel activity	100	0.504735	1.80539	0.000385579	0.0233759	0.0224334	6111	tags=40%, list=21%, signal=32%	TRPC6/SCN7A/TRPC4/PKD1L1/SCN2A/SLC24A4/SCN4A/CHRNA9/PKD2L1/CACNA1C/TRPV6/GPM6A/CATSPER1/SLC24A5/RYR2/RYR1/CACNG6/CACNA2D4/TRPC7/PKD1L3/PKDREJ/TRPV2/CACNA1H/TRPV3/MCOLN3/ORAI3/CACNB4/SCN5A/ANXA9/TRPC1/CALHM1/CACNA1D/CACNA1A/PKD2/SLC24A1/ITPR3/SCN9A/TRPA1/RASA3/ITPR1
GO:0004222	metalloendopeptidase activity	80	0.521646	1.80498	0.000392234	0.0233759	0.0224334	5750	tags=36%, list=20%, signal=29%	PAPPA2/MMP1/MMP10/MMP2/MMP3/MMP28/ADAMTS14/ADAM19/MMP11/ADAMTS8/MMP12/ACE/KEL/ADAMTS12/ADAMTS3/MMP7/ADAM21/TMPRSS6/ADAMTS7/TRABD2A/ADAMTS4/ADAMTS13/ADAMTS9/ADAM15/ADAM20/CLCA2/ADAM23/PAPPA/ADAMTS10
GO:1902936	phosphatidylinositol bisphosphate binding	93	0.497972	1.76485	0.000387597	0.0233759	0.0224334	4691	tags=23%, list=16%, signal=19%	MYO1G/GSDMC/SYT1/SH3PXD2A/SYT5/ALOX15/SCIN/VIL1/SYTL2/GSDME/KCNJ1/ACTN2/KCNH1/RPH3A/ANXA8/PLEK2/WIPI1/VILL/GSN/GRAMD2A/ANXA9
GO:0019955	cytokine binding	112	0.460839	1.67679	0.000385431	0.0233759	0.0224334	7083	tags=40%, list=24%, signal=31%	CCRL2/SOSTDC1/GBP1/CCR1/CRLF2/IL9R/CCR3/LRRC32/CSF3R/ITGB3/CSF2RA/IL1R2/IL20RB/IL2RB/IL12A/IL22RA2/IL31RA/TNFRSF14/CSF1R/LTBP1/NRP2/CD74/CD36/EBI3/BGN/CD109/ZFP36/IL3RA/TNFRSF11A/IL13RA1/ACKR3/IFNGR1/IL13RA2/ACKR4/TGFBR3L/GDF5/ACVRL1/CRLF1/LTBP3/CCR7/FGF2/HAX1/LEPR/IL6ST/PRLR
GO:0015085	calcium ion transmembrane transporter activity	116	0.457472	1.67376	0.000385579	0.0233759	0.0224334	6111	tags=36%, list=21%, signal=29%	TRPC6/SCN7A/TRPC4/PKD1L1/SCN2A/SLC8A3/SLC24A4/SCN4A/CHRNA9/PKD2L1/CACNA1C/TRPV6/GPM6A/CATSPER1/ATP2A3/SLC24A5/RYR2/RYR1/CACNG6/CACNA2D4/TRPC7/PKD1L3/PKDREJ/TRPV2/CACNA1H/TRPV3/MCOLN3/ORAI3/CACNB4/SCN5A/ANXA9/TRPC1/CALHM1/CACNA1D/CACNA1A/PKD2/SLC24A1/ITPR3/SCN9A/TRPA1/RASA3/ITPR1
GO:0005201	extracellular matrix structural constituent	128	0.448313	1.6629	0.000383142	0.0233759	0.0224334	6506	tags=50%, list=22%, signal=39%	MUC5AC/COL6A3/ELN/ECM1/COL17A1/LAMC2/CILP/COL13A1/LAMA4/PRG4/HMCN1/VCAN/MATN1/CHI3L1/LUM/MFAP5/COL25A1/ENAM/COL15A1/NID1/SRPX/COL21A1/MMRN1/TECTB/LTBP2/SRPX2/COL4A6/LTBP1/TNC/LAMB3/EDIL3/MFAP2/CTHRC1/HSPG2/COL6A2/NPNT/ZP3/BGN/TNXB/SPARC/FBN1/COL6A1/COL9A2/MATN3/MEPE/VWF/MUC6/COL5A2/COL16A1/FN1/COL24A1/COL4A5/COL28A1/MATN2/COL5A3/COL8A2/CRELD1/COL5A1/MFAP4/THSD4/COL3A1/COL9A3/COL1A1/NID2
GO:0008194	UDP-glycosyltransferase activity	128	0.442742	1.64223	0.000383142	0.0233759	0.0224334	4840	tags=23%, list=17%, signal=19%	UGT2B10/UGT2A3/UGT1A7/B3GALT1/UGT2B11/UGT1A1/GALNT8/GBGT1/B3GALT5/GALNT9/UGT2B17/GALNT5/B3GNT7/UGT1A3/B4GALNT3/CHPF/GYS2/B3GNT3/HAS1/B3GNT6/UGT2B7/UGT1A4/B4GALNT2/MGAT4C/GALNT16/GALNT13/GALNT12/B4GALT6/MGAT4A
GO:0030246	carbohydrate binding	173	0.4154	1.59459	0.000384468	0.0233759	0.0224334	6119	tags=30%, list=21%, signal=24%	CD22/MAG/LGALS12/C4B/GCKR/ATRNL1/GALNT8/CHI3L2/PRG4/GALNT9/VCAN/ADGRL3/CHI3L1/GALNT5/CLEC19A/DCDC1/CD72/CRYBG1/FBP1/KLRC3/CRYBG2/P4HA3/CLEC4A/GCK/PKD1L3/LGALS9C/LGALS9B/ZP3/LGALS3/LGALS4/GALNT16/COLEC11/GALNT13/H6PD/P3H3/HK1/LGALS1/GALNT12/PHYH/LGALS2/ASGR1/ZG16B/HK2/GALNT18/PPP1R3G/PAM/P4HA2/SIGLEC10/PLA2R1/GAA/MANBA/FBXO2
GO:0005543	phospholipid binding	410	0.338663	1.41218	0.0003803	0.0233759	0.0224334	6981	tags=25%, list=24%, signal=20%	DYSF/SYT13/MYO1G/CIDEC/GSDMC/CPNE5/SYT1/ARHGAP9/DOC2B/PSD2/PLA2G4C/SYT8/SH3PXD2A/ANXA10/SYT5/ABCG1/NCF1B/ALOX15/SCIN/VIL1/SYT11/UCP1/SYTL2/SYTL5/GSDME/SYTL3/ANXA13/SLC9A3/DGKA/KCNJ1/ACTN2/CIDEB/FGD2/CETP/PXK/JAG1/SYT3/PLA2G10/DEPTOR/KCNH1/PON1/RPH3A/ANXA8/PACSIN1/PLEK2/WIPI1/VILL/RASA4/PXDC1/OPHN1/GSN/SYTL4/GRAMD2A/MTSS1/TPP1/PHLDA1/AXL/ANXA9/DAPP1/MYCBPAP/PHLDA2/SCARB2/SEC14L2/ATP8B1/VAMP2/GRK5/…
GO:0005319	lipid transporter activity	144	0.425597	1.60205	0.000573285	0.0324738	0.0311643	6723	tags=31%, list=23%, signal=24%	ABCB4/MTTP/SLC10A6/ABCA10/CIDEC/ABCA8/SLC51B/ABCG1/ABCA9/ABCA12/XKR8/OSBPL6/PLSCR2/SLCO2B1/CIDEB/CETP/SLC10A5/CD36/PITPNM3/SLCO1B1/PLSCR4/ABCC3/ABCC11/ABCA3/CEACAM1/SLC22A11/SLC27A1/MFSD2A/ABCA4/ATP8B1/NPC2/PLSCR3/SLC51A/ABCA5/SLC22A2/OSBP2/OSBPL10/GRAMD1C/GM2A/PITPNC1/OSBPL3/GLTPD2/PITPNM2/ATP10D/OSBPL1A
GO:0004175	endopeptidase activity	287	0.359602	1.45403	0.000576147	0.0324738	0.0311643	5771	tags=27%, list=20%, signal=22%	CASP14/PAPPA2/MMP1/MMP10/TMPRSS3/MMP2/CASP1/CAPN8/SHH/PSMB8/MMP3/TMPRSS15/PRSS22/TMPRSS2/LPA/MMP28/ADAMTS14/ADAM19/MMP11/TPSG1/ADAMTS8/REN/LTF/MMP12/CMA1/CAPN5/PCSK1/ACE/KEL/C2/ADAMTS12/ADAMTS3/MMP7/PRSS57/CAPN9/CASP4/CAPN11/PGC/HTRA1/ADAM21/CTSS/F7/TMPRSS6/NRIP3/PCSK5/CTSO/TINAG/HTRA3/SFRP1/ADAMTS7/ST14/TMPRSS11A/PIK3IP1/PSMB9/HABP2/TRABD2A/ADAMTS4/KLK10/ADAMTS13/TPP1/ADAMTS9/CTSL/PRSS48/ADAM15/…
GO:0008201	heparin binding	133	0.426758	1.5919	0.000765404	0.0412652	0.0396013	6451	tags=39%, list=22%, signal=31%	CCN4/CXCL8/FGF9/ECM2/CCL23/COL17A1/LPA/SAA1/LAMC2/SERPINE2/COL13A1/HRG/ADAMTS8/LTF/COL25A1/SLIT1/CRISPLD2/LGR6/ADAMTS3/NAV2/PRSS57/RSPO1/RSPO4/LTBP2/ADA2/CFH/NRP2/SFRP1/FGFBP3/SERPINA10/TNXB/CCN6/VEGFA/LIPG/SLIT3/PCOLCE2/CCDC80/FBN1/SMOC1/FN1/COL28A1/FURIN/COL5A3/FGF1/COL5A1/F2/NELL2/PGF/CCN5/TENM1/RTN4R/BMP7
GO:0005178	integrin binding	131	0.42364	1.57857	0.000763504	0.0412652	0.0396013	7019	tags=38%, list=24%, signal=29%	CCN4/ITGAX/ECM2/ITGB3/ITGA10/IGF2/TSPAN8/ADAMTS8/IBSP/CD177/ITGB4/GFAP/CDH17/ACTN2/ITGA2/ITGA3/EDIL3/NPNT/TNXB/CCN6/ITGA5/ITGA1/ADAMTS13/ITGA11/FBN1/ITGB2/ADAM15/ITGA7/JAM2/VWF/COL16A1/VCAM1/SLC6A4/FN1/SPP1/CX3CL1/ADAM23/FGF1/S1PR3/ITGA6/COL5A1/CCN5/COL3A1/CIB2/ITGB7/MFGE8/FGF2/PLPP3/ITGAM/F11R
GO:0030297	transmembrane receptor protein tyrosine kinase activator activity	16	0.748101	1.85993	0.000796337	0.0420195	0.0403251	4080	tags=62%, list=14%, signal=54%	IGF2/EPGN/ANGPT4/NRG3/BTC/TGFA/AREG/EREG/ALKAL2/VEGFA
GO:0008083	growth factor activity	123	0.427395	1.57489	0.000964878	0.0498521	0.0478419	6051	tags=36%, list=21%, signal=28%	FGF21/INHBE/VGF/FGF9/FGF19/BMP10/IGF2/NGF/EPGN/HGF/NRG3/CXCL1/IL12A/TFF1/BTC/FGF11/TGFA/FGF23/GKN1/AGT/ADA2/JAG1/AREG/GMFG/CSF3/EREG/FGF13/IL6/BMP6/FGF12/CCN6/VEGFA/TIMP1/PPBP/IL11/GDF15/TGFB2/EGF/GDF7/FGF1/NRTN/GDF5/F2/PDGFB
GO:0001968	fibronectin binding	25	0.663795	1.83897	0.00100664	0.0499295	0.0479162	4647	tags=44%, list=16%, signal=37%	MMP2/ITGB3/LPA/CTSS/ITGA3/LRRC15/VEGFA/SSC5D/SDC4/CCDC80/CTSL
GO:0005544	calcium-dependent phospholipid binding	47	0.570117	1.79401	0.00100241	0.0499295	0.0479162	3533	tags=32%, list=12%, signal=28%	DYSF/SYT13/CPNE5/SYT1/DOC2B/PLA2G4C/SYT8/ANXA10/SYT5/SYT11/SYTL3/ANXA13/SYT3/RPH3A/ANXA8

## Sheet: GoEnrichmentResults_WTvCAP_BP_
ID	Description	setSize	enrichmentScore	NES	pvalue	p.adjust	qvalue	rank	leading_edge	core_enrichment
GO:0001914	regulation of T cell mediated cytotoxicity	31	0.679407	1.96934	0.000199243	0.0352711	0.033424	4952	tags=58%, list=17%, signal=48%	HLA-G/HLA-F/IL12A/HLA-C/ULBP2/HLA-B/ULBP1/MR1/HLA-A/RAET1E/HLA-H/B2M/TAP2/CEACAM1/NCKAP1L/RAET1G/HLA-E/IL7R
GO:0010758	regulation of macrophage chemotaxis	20	0.744621	1.95892	0.000199045	0.0352711	0.033424	2749	tags=35%, list=9%, signal=32%	C3AR1/MMP28/CCL5/CXCL17/C5AR1/SLAMF8/CSF1R
GO:0046174	polyol catabolic process	9	0.897593	1.9314	0.00019972	0.0352711	0.033424	307	tags=22%, list=1%, signal=22%	NTSR1/MIOX
GO:0002428	antigen processing and presentation of peptide antigen via MHC class Ib	17	0.754551	1.91725	0.00019658	0.0352711	0.033424	4928	tags=76%, list=17%, signal=64%	HLA-G/HLA-F/HLA-C/ULBP2/HLA-B/ULBP1/HLA-A/RAET1E/HLA-H/B2M/TAP2/RAET1G/HLA-E
GO:0090026	positive regulation of monocyte chemotaxis	11	0.824665	1.87275	0.00019996	0.0352711	0.033424	2390	tags=45%, list=8%, signal=42%	CCR1/CCL5/SERPINE1/CXCL17/S100A14
GO:0071674	mononuclear cell migration	131	0.477416	1.77268	0.000193498	0.0352711	0.033424	4060	tags=23%, list=14%, signal=20%	CCL24/C3AR1/MYO1G/CCR1/PECAM1/ADTRP/ECM1/RET/CCL23/ITGB3/SAA1/FLT1/CCL5/SERPINE1/ASCL2/ASB2/CCL20/IL12A/CXCL17/CCL22/S100A14/C5AR1/TNFRSF14/SLAMF8/CSF1R/AIRE/CRTAM/IL6/EPS8/LGALS3
GO:0042742	defense response to bacterium	177	0.450347	1.73747	0.000193911	0.0352711	0.033424	4952	tags=28%, list=17%, signal=23%	CAMP/SLC9A9/LCN2/WFDC3/GBP1/VGF/CASP1/GSDMC/OAS2/DMBT1/PI3/SEMG1/GBP3/LPO/SERPINE1/TLR4/LTF/CCL20/IL12A/NLRP1/SYT11/GBP2/CASP4/DEFB108B/S100A14/TREM1/C5AR1/PGC/TNFRSF14/SLAMF8/ARG2/HAVCR2/MR1/RNASE4/F2RL1/MIAT/GBP7/CD36/AQP1/IL6/HLA-A/TFEB/LGALS4/SSC5D/MPEG1/TLR3/PPBP/HLA-E/IL7R
GO:0000375	RNA splicing, via transesterification reactions	301	-0.422572	-1.73469	0.000211416	0.0352711	0.033424	12454	tags=68%, list=43%, signal=40%	LSM1/ZCCHC8/NCBP2/WTAP/TFIP11/CELF1/SNRPGP15/DHX38/SF3B3/DDX1/LSM3/RALY/KHDRBS1/GEMIN2/SF3B5/SAP18/NCBP1/PSIP1/SNRPA/WDR83/TGS1/PQBP1/TXNL4B/QKI/MAGOH/C9orf78/SNU13/SRPK3/KHDC4/COIL/RBM42/RBM15/OVAAL/SNRNP27/GPATCH1/EFTUD2/SNW1/RBM41/HTATSF1/GEMIN7/RBM5/SF3A1/RBM3/USP39/SNRPD2/SF3B2/FXR1/RBM47/CTNNBL1/RNPS1/PRPF6/CD2BP2/SNRNP200/FMR1/LSM7/HNRNPA1/PHF5A/THRAP3/METTL16/DDX39B/XAB2/RBMX/HNRNPL/GEMIN…
GO:0000377	RNA splicing, via transesterification reactions with bulged adenosine as nucleophile	297	-0.421866	-1.73154	0.000210393	0.0352711	0.033424	12440	tags=68%, list=43%, signal=40%	ZCCHC8/NCBP2/WTAP/TFIP11/CELF1/SNRPGP15/DHX38/SF3B3/DDX1/LSM3/RALY/KHDRBS1/GEMIN2/SF3B5/SAP18/NCBP1/PSIP1/SNRPA/WDR83/TGS1/PQBP1/TXNL4B/QKI/MAGOH/C9orf78/SNU13/SRPK3/KHDC4/COIL/RBM42/RBM15/OVAAL/SNRNP27/GPATCH1/EFTUD2/SNW1/RBM41/HTATSF1/GEMIN7/RBM5/SF3A1/RBM3/USP39/SNRPD2/SF3B2/FXR1/RBM47/CTNNBL1/RNPS1/PRPF6/CD2BP2/SNRNP200/FMR1/LSM7/HNRNPA1/PHF5A/THRAP3/METTL16/DDX39B/XAB2/RBMX/HNRNPL/GEMIN5/KHD…
GO:0000398	mRNA splicing, via spliceosome	297	-0.421866	-1.73154	0.000210393	0.0352711	0.033424	12440	tags=68%, list=43%, signal=40%	ZCCHC8/NCBP2/WTAP/TFIP11/CELF1/SNRPGP15/DHX38/SF3B3/DDX1/LSM3/RALY/KHDRBS1/GEMIN2/SF3B5/SAP18/NCBP1/PSIP1/SNRPA/WDR83/TGS1/PQBP1/TXNL4B/QKI/MAGOH/C9orf78/SNU13/SRPK3/KHDC4/COIL/RBM42/RBM15/OVAAL/SNRNP27/GPATCH1/EFTUD2/SNW1/RBM41/HTATSF1/GEMIN7/RBM5/SF3A1/RBM3/USP39/SNRPD2/SF3B2/FXR1/RBM47/CTNNBL1/RNPS1/PRPF6/CD2BP2/SNRNP200/FMR1/LSM7/HNRNPA1/PHF5A/THRAP3/METTL16/DDX39B/XAB2/RBMX/HNRNPL/GEMIN5/KHD…
GO:0001906	cell killing	128	0.459658	1.70223	0.000193013	0.0352711	0.033424	5108	tags=32%, list=18%, signal=27%	CAMP/SLAMF7/GBP1/HLA-G/SEMG1/GBP3/HLA-F/HRG/LTF/IL12A/HLA-C/GBP2/TREM1/KLRC3/ULBP2/CFH/HAVCR2/HLA-B/ULBP1/MR1/F2RL1/CRTAM/GBP7/HLA-A/CEBPG/RAET1E/HLA-H/B2M/CD55/RAB27A/CFHR1/TAP2/CEACAM1/NCKAP1L/RAET1G/SPI1/PIK3R6/PRF1/HLA-E/IL7R/LYST
GO:0009617	response to bacterium	467	0.40262	1.69476	0.000187758	0.0352711	0.033424	4952	tags=25%, list=17%, signal=21%	CAMP/SLC9A9/LCN2/IL24/SCN7A/WFDC3/CXCL8/GBP1/VGF/CASP1/C4BPB/CD96/GSDMC/HMGCS2/FGF19/OAS2/MMP3/DMBT1/C4B/PI3/SEMG1/GBP3/UGT1A1/B3GALT5/HMCN1/CXCL3/THBD/CXCL2/REN/LPO/LY96/SERPINE1/TLR4/ATP4B/LTF/CCL20/GPM6A/CXCL1/VIL1/HPGD/PCSK1/IL12A/NLRP1/CD80/SYT11/ACE/CYP1A1/IFI44/C2/NUGGC/GBP2/CASP4/DEFB108B/S100A14/TREM1/C5AR1/NOS1/PGC/TNFRSF14/SLAMF8/TMEM229B/ARG2/PPM1E/HAVCR2/TNFSF4/HLA-B/CD68/NAALADL2/NR…
GO:0045766	positive regulation of angiogenesis	143	0.440426	1.65652	0.000192641	0.0352711	0.033424	6318	tags=32%, list=22%, signal=25%	CCL24/FUT1/CAMP/CXCL8/C3AR1/ITGAX/CCR3/ECM1/ITGB3/FLT1/TNFSF12/MIRLET7G/ANGPT4/SERPINE1/CHI3L1/CMA1/MIR199B/JCAD/ADM2/BMPER/C5AR1/FOXC2/MIR130A/MIR199A1/AQP1/HSPB6/ITGA5/VEGFA/RAPGEF3/DLL1/CYP1B1/TLR3/PIK3R6/GHRL/HMGA2/KLF4/F3/HK2/ERAP1/RHOB/FGF1/VASH2/RUNX1/PGF/ACVRL1/CYBB
GO:1904018	positive regulation of vasculature development	143	0.440426	1.65652	0.000192641	0.0352711	0.033424	6318	tags=32%, list=22%, signal=25%	CCL24/FUT1/CAMP/CXCL8/C3AR1/ITGAX/CCR3/ECM1/ITGB3/FLT1/TNFSF12/MIRLET7G/ANGPT4/SERPINE1/CHI3L1/CMA1/MIR199B/JCAD/ADM2/BMPER/C5AR1/FOXC2/MIR130A/MIR199A1/AQP1/HSPB6/ITGA5/VEGFA/RAPGEF3/DLL1/CYP1B1/TLR3/PIK3R6/GHRL/HMGA2/KLF4/F3/HK2/ERAP1/RHOB/FGF1/VASH2/RUNX1/PGF/ACVRL1/CYBB
GO:0001894	tissue homeostasis	213	0.412028	1.62076	0.000193836	0.0352711	0.033424	7680	tags=36%, list=26%, signal=27%	PIGR/NT5E/PECAM1/USH1C/ARMS2/ITGB3/PTH1R/SERPINA3/MUC2/TLR4/LTF/SASH3/IL20RB/NDP/ANGPT1/TFF1/ADGRV1/SLC1A1/PROM1/POTEF/GPR55/CDH3/CSF1R/RAC2/CLDN18/IL6/MC4R/OCLN/F2R/VEGFA/ABCC6/B2M/SIGLEC15/GPR137B/TPP1/MFSD2A/TNFRSF11A/ABCA4/JAM2/POTEI/INPP5D/MUC6/ZG16B/NAGLU/SPP1/MBP/STK39/PBLD/CLDN1/ILDR2/PDK4/DRAM2/ANKH/BBS12/SNX10/COL3A1/CRACD/IQCB1/MKKS/LTBP3/CIB2/TJP2/KLHL10/LAMA2/POC1B/ESAM/YAP1/F11R/GAT…
GO:0060249	anatomical structure homeostasis	213	0.412028	1.62076	0.000193836	0.0352711	0.033424	7680	tags=36%, list=26%, signal=27%	PIGR/NT5E/PECAM1/USH1C/ARMS2/ITGB3/PTH1R/SERPINA3/MUC2/TLR4/LTF/SASH3/IL20RB/NDP/ANGPT1/TFF1/ADGRV1/SLC1A1/PROM1/POTEF/GPR55/CDH3/CSF1R/RAC2/CLDN18/IL6/MC4R/OCLN/F2R/VEGFA/ABCC6/B2M/SIGLEC15/GPR137B/TPP1/MFSD2A/TNFRSF11A/ABCA4/JAM2/POTEI/INPP5D/MUC6/ZG16B/NAGLU/SPP1/MBP/STK39/PBLD/CLDN1/ILDR2/PDK4/DRAM2/ANKH/BBS12/SNX10/COL3A1/CRACD/IQCB1/MKKS/LTBP3/CIB2/TJP2/KLHL10/LAMA2/POC1B/ESAM/YAP1/F11R/GAT…
GO:0035725	sodium ion transmembrane transport	135	0.433813	1.61949	0.000191939	0.0352711	0.033424	5904	tags=35%, list=20%, signal=28%	SLC6A12/SLC9A9/SLC17A3/SCN7A/SLC4A10/FXYD6/SCN2A/SLC8A3/SLC24A4/SCN4A/PKD2L1/ATP4B/SLC6A9/SLC4A4/SLC24A5/FGF11/SLC9A3/SLC4A9/NOS1/ATP1A2/FXYD2/SLC6A15/GPD1L/FXYD7/SLC5A10/SHROOM2/FGF13/SLC17A1/HCN4/FGF12/FXYD5/SLC6A17/SLC4A5/SLC13A4/SCN5A/SLC20A1/SLC9A7/GLRX/SLC5A2/SLC6A4/ASIC4/OSR1/STK39/PKD2/SLC24A1/NALCN/SCN9A
GO:0006873	intracellular monoatomic ion homeostasis	422	0.386823	1.61517	0.000189645	0.0352711	0.033424	7024	tags=29%, list=24%, signal=22%	NTSR1/TRPC6/ATP6V0D2/TMEM178A/SLC9A9/CALCB/CALB2/KCNMA1/TMPRSS3/TRPC4/CCR1/CEMIP/SLC4A10/CCL23/ITGB3/HCRTR1/SLC8A3/PTH1R/SLC24A4/CCL5/RAB38/SCARA5/ATP4B/CACNA1C/CLIC2/KEL/ADORA1/ATP2A3/VDR/DDIT3/SLC22A17/SLC4A4/SLC24A5/PLN/SLC4A3/RYR2/SLC1A1/SLC9A3/RYR1/SLC4A9/HAP1/NOS1/CASQ1/SLAMF8/STC1/PLCH2/HVCN1/ATP1A2/FXYD2/DISC1/TMPRSS6/CLDN16/ANK2/STEAP2/RHCG/CSRP3/RHAG/TRPC7/STC2/EDN2/MT1DP/TBXAS1/BMP6/CR…
GO:0051606	detection of stimulus	185	0.413717	1.60167	0.000194666	0.0352711	0.033424	4497	tags=27%, list=15%, signal=23%	NTSR1/PIGR/NTRK1/OR2V1/OR2J3/PKD1L1/SYT1/OR1J2/C4B/OR1B1/OR7D2/RTP4/TAS2R43/SERPINE2/SLC24A4/CHRNA9/PKD2L1/LPO/LY96/TLR4/PHF24/GNAT1/OR52B6/ADORA1/ADGRV1/RYR2/SRPX/BEST1/OR52N4/OR1Q1/ITGA2/CACNA2D4/CDS1/HLA-B/CSRP3/OR2D2/PKD1L3/CRTAM/PKDREJ/OR52I1/HLA-A/PRDM12/TAS1R3/OR2AG2/OR51B5/OR1F1/CACNB4/OR6J1/SSC5D/REEP6
GO:0030001	metal ion transport	675	0.369668	1.59748	0.000184775	0.0352711	0.033424	4702	tags=22%, list=16%, signal=19%	NTSR1/SLC6A12/TRPC6/SLC9A9/LCN2/SLC17A3/SCN7A/SLC10A6/KCNMA1/TRPC4/KCNJ12/CCR1/GPR35/ADRA1A/PKD1L1/CEMIP/SLC4A10/HPCA/P2RX6/NKAIN3/FXYD6/SEMG1/SLC12A8/TCN1/ITGB3/SCN2A/NMUR1/SERPINE2/SLC8A3/SLC24A4/KCNT2/CCL5/KCNJ15/HRG/SCARA5/KCNN3/SCN4A/KCNJ4/CHRNA9/PKD2L1/CAMK2B/ATP4B/LTF/CACNA1C/KCNJ9/TRPV6/KCNQ3/GPM6A/CALCRL/KCNK13/CLIC2/SLC6A9/ACE/REP15/KCNJ3/KEL/CATSPER1/ADORA1/ATP2A3/VDR/DDIT3/SLC22A17/KC…
GO:0030003	intracellular monoatomic cation homeostasis	414	0.381375	1.59058	0.000188929	0.0352711	0.033424	7024	tags=28%, list=24%, signal=22%	NTSR1/TRPC6/ATP6V0D2/TMEM178A/SLC9A9/CALCB/CALB2/KCNMA1/TMPRSS3/TRPC4/CCR1/CEMIP/SLC4A10/CCL23/ITGB3/HCRTR1/SLC8A3/PTH1R/SLC24A4/CCL5/RAB38/SCARA5/ATP4B/CACNA1C/CLIC2/KEL/ADORA1/ATP2A3/VDR/DDIT3/SLC22A17/SLC4A4/SLC24A5/PLN/SLC4A3/RYR2/SLC1A1/SLC9A3/RYR1/SLC4A9/HAP1/NOS1/CASQ1/SLAMF8/STC1/PLCH2/HVCN1/ATP1A2/FXYD2/DISC1/TMPRSS6/CLDN16/ANK2/STEAP2/CSRP3/TRPC7/STC2/EDN2/MT1DP/BMP6/CREG1/F2R/SLC40A1/M…
GO:1902490	regulation of sperm capacitation	3	0.984564	1.58713	0.000199521	0.0352711	0.033424	453	tags=100%, list=2%, signal=98%	TCP11/PAEP/TCP11X1
GO:0051970	negative regulation of transmission of nerve impulse	3	0.982724	1.58416	0.000199521	0.0352711	0.033424	477	tags=67%, list=2%, signal=66%	GPR35/MTNR1B
GO:0055074	calcium ion homeostasis	249	0.396075	1.58281	0.000192234	0.0352711	0.033424	6265	tags=27%, list=21%, signal=22%	NTSR1/TRPC6/TMEM178A/CALCB/CALB2/TRPC4/CCR1/NT5E/CEMIP/CCL23/ITGB3/HCRTR1/SLC8A3/PTH1R/SLC24A4/CCL5/CACNA1C/TRPV6/CLIC2/KEL/ADORA1/ATP2A3/VDR/DDIT3/SLC24A5/PLN/RYR2/RYR1/S100A14/FGF23/HAP1/NOS1/CASQ1/STC1/PLCH2/ATP1A2/DISC1/ANK2/CSRP3/TRPC7/STC2/EDN2/TMTC2/F2R/MCOLN3/ABCC6/CACNB4/TRPC1/BDKRB1/AKAP6/SYPL2/SLC25A27/CX3CL1/PKD2/SLC24A1/TMEM38A/ITPR3/CALB1/F2/TRPA1/TPT1/HEXB/RASA3/ITPR1/PLCD1/ANKH/TM…
GO:0000819	sister chromatid segregation	223	-0.395494	-1.57765	0.000205761	0.0352711	0.033424	11149	tags=55%, list=38%, signal=34%	RAD21/MZT1/MISP/MIS12/APC/RIOK2/PCID2/BCL7C/ARID1B/KAT5/BRD7/CCSAP/INO80/CDT1/CDK1/NCAPG2/CUL3/ZW10/KNTC1/STAG2/SMARCA5/ANKRD53/ZWILCH/TOP2A/IK/TUBG1/GOLGA2/PINX1/DRG1/LSM14A/AKAP8L/CENPC/CHMP6/KIF18A/DPF1/CENPK/NUDC/CHMP1A/DSN1/SMC2/SMARCC2/BAZ1B/CHFR/BCCIP/PRC1/ARID1A/TTK/BUB1/MAD1L1/NUF2/NCAPH2/KPNB1/FBXO5/ZNF207/KLHL22/NCAPD2/GEN1/NEK2/SPC24/KNSTRN/PHF13/SPC25/RACGAP1/MAD2L1BP/NDC80/SMC3/TPX2…
GO:0050801	monoatomic ion homeostasis	479	0.374101	1.57628	0.000188893	0.0352711	0.033424	7024	tags=29%, list=24%, signal=23%	NTSR1/TRPC6/ATP6V0D2/TMEM178A/SLC9A9/CALCB/SCN7A/CALB2/KCNMA1/TMPRSS3/TRPC4/CCR1/NT5E/CEMIP/SLC4A10/CCL23/SLC12A8/ITGB3/HCRTR1/SLC8A3/PTH1R/SLC24A4/SPX/CCL5/RAB38/SCARA5/ATP4B/CACNA1C/TRPV6/CLIC2/CYP4F2/KEL/ADORA1/ATP2A3/VDR/DDIT3/SLC22A17/SLC4A4/SLC24A5/PLN/SLC4A3/RYR2/SLC1A1/SLC9A3/RYR1/SLC4A9/S100A14/FGF23/AGTR1/HAP1/NOS1/CASQ1/SLAMF8/STC1/AGT/PLCH2/HVCN1/ATP1A2/FXYD2/DISC1/TMPRSS6/CLDN16/ANK2…
GO:0006874	intracellular calcium ion homeostasis	232	0.395453	1.57066	0.000192123	0.0352711	0.033424	3571	tags=16%, list=12%, signal=14%	NTSR1/TRPC6/TMEM178A/CALCB/CALB2/TRPC4/CCR1/CEMIP/CCL23/ITGB3/HCRTR1/SLC8A3/PTH1R/SLC24A4/CCL5/CACNA1C/CLIC2/KEL/ADORA1/ATP2A3/VDR/DDIT3/SLC24A5/PLN/RYR2/RYR1/HAP1/NOS1/CASQ1/STC1/PLCH2/ATP1A2/DISC1/ANK2/CSRP3/TRPC7/STC2/EDN2
GO:0055080	monoatomic cation homeostasis	471	0.373037	1.57007	0.000188822	0.0352711	0.033424	7024	tags=29%, list=24%, signal=22%	NTSR1/TRPC6/ATP6V0D2/TMEM178A/SLC9A9/CALCB/SCN7A/CALB2/KCNMA1/TMPRSS3/TRPC4/CCR1/NT5E/CEMIP/SLC4A10/CCL23/SLC12A8/ITGB3/HCRTR1/SLC8A3/PTH1R/SLC24A4/SPX/CCL5/RAB38/SCARA5/ATP4B/CACNA1C/TRPV6/CLIC2/CYP4F2/KEL/ADORA1/ATP2A3/VDR/DDIT3/SLC22A17/SLC4A4/SLC24A5/PLN/SLC4A3/RYR2/SLC1A1/SLC9A3/RYR1/SLC4A9/S100A14/FGF23/AGTR1/HAP1/NOS1/CASQ1/SLAMF8/STC1/AGT/PLCH2/HVCN1/ATP1A2/FXYD2/DISC1/TMPRSS6/CLDN16/ANK2…
GO:0008380	RNA splicing	440	-0.368749	-1.56103	0.00021182	0.0352711	0.033424	12045	tags=62%, list=41%, signal=37%	HNRNPLL/GEMIN2/SF3B5/SAP18/NCBP1/PSIP1/SNRPA/ARL6IP4/WDR83/TGS1/PQBP1/TXNL4B/QKI/MAGOH/PPIG/C9orf78/SNU13/SRPK3/KHDC4/TRRAP/COIL/RBM42/CLK3/RBM15/OVAAL/SNRNP27/ZRANB2/DDX47/NRDE2/GPATCH1/CLK4/EFTUD2/TTF2/SNW1/PPP1R9B/RBM41/HTATSF1/GEMIN7/RBM5/SF3A1/RBM3/USB1/USP39/FAM98B/PRMT1/SNRPD2/SF3B2/FXR1/RBM47/CTNNBL1/PPP1R8/RNPS1/PRPF6/CD2BP2/CLK1/SNRNP200/FMR1/THOC1/LSM7/HNRNPA1/PHF5A/THOC3/IWS1/WT1/THRA…
GO:0098660	inorganic ion transmembrane transport	701	0.357176	1.5472	0.000185048	0.0352711	0.033424	5783	tags=25%, list=20%, signal=21%	NTSR1/SLC6A12/TRPC6/ATP6V0D2/SLC9A9/LCN2/SLC17A3/SCN7A/KCNMA1/GABRG1/TRPC4/KCNJ12/GPR35/ADRA1A/PKD1L1/CEMIP/SLC4A10/HPCA/P2RX6/FXYD6/SLC12A8/TCN1/ITGB3/SCN2A/SLC8A3/GABRA3/SLC24A4/KCNT2/KCNJ15/SCARA5/KCNN3/SCN4A/KCNJ4/CHRNA9/ADAMTS8/PKD2L1/ATP4B/LTF/CACNA1C/KCNJ9/TRPV6/KCNQ3/GPM6A/KCNK13/CLIC2/SLC6A9/KCNJ3/KEL/UCP1/CATSPER1/NOX5/ATP2A3/VDR/DDIT3/SLC22A17/KCNE4/SLC4A4/P2RX5/SLC24A5/PLN/SLC4A3/RYR2…
GO:0060326	cell chemotaxis	211	0.39155	1.53926	0.000194062	0.0352711	0.033424	5730	tags=30%, list=20%, signal=24%	CCL24/CCRL2/CXCL8/C3AR1/MMP2/CCR1/CCR3/CSF3R/CCL23/MMP28/SAA1/FLT1/CCL5/HRG/CXCL3/CXCL2/HGF/SERPINE1/CCL20/CXCL1/IL12A/CXCL17/CCL22/S100A14/TREM1/AGTR1/C5AR1/SLAMF8/CSF1R/F7/HOXB9/RAC2/GPSM3/PLXNB3/F2RL1/CD74/ADGRE2/EDN2/IL6/DOCK4/LGALS3/VEGFA/TPBG/ITGA1/NCKAP1L/PADI2/ITGB2/TNFRSF11A/SPI1/PPBP/LYST/ACKR3/MPP1/VCAM1/PLEKHG5/SCG2/STK39/CX3CL1/ACKR4/PREX1/TGFB2/CCL26/FGF1
GO:0006397	mRNA processing	470	-0.361125	-1.53647	0.000213538	0.0352711	0.033424	12360	tags=65%, list=42%, signal=38%	LSM1/ZCCHC8/NCBP2/WTAP/RNMT/TFIP11/CELF1/XRN2/SNRPGP15/DHX38/SF3B3/DDX1/LSM3/RALY/BARD1/KHDRBS1/THOC5/LSM11/HNRNPLL/GEMIN2/SF3B5/SAP18/NCBP1/LEO1/PSIP1/SNRPA/ARL6IP4/WDR83/TGS1/PQBP1/TXNL4B/ADAR/CHD8/QKI/TENT4B/MAGOH/C9orf78/PAPOLA/SNU13/SRPK3/KHDC4/COIL/RBM42/RBM15/RBM26/OVAAL/SNRNP27/CSDC2/ZRANB2/DDX47/NRDE2/GPATCH1/CSTF1/EFTUD2/TTF2/SNW1/RBM41/HTATSF1/GEMIN7/RBM5/TRUB2/SF3A1/RBM3/USP39/SNRPD2/…
GO:0098662	inorganic cation transmembrane transport	639	0.35616	1.53352	0.000184843	0.0352711	0.033424	4710	tags=21%, list=16%, signal=18%	NTSR1/SLC6A12/TRPC6/ATP6V0D2/SLC9A9/LCN2/SLC17A3/SCN7A/KCNMA1/TRPC4/KCNJ12/GPR35/ADRA1A/PKD1L1/CEMIP/SLC4A10/HPCA/P2RX6/FXYD6/SLC12A8/TCN1/ITGB3/SCN2A/SLC8A3/SLC24A4/KCNT2/KCNJ15/SCARA5/KCNN3/SCN4A/KCNJ4/CHRNA9/PKD2L1/ATP4B/LTF/CACNA1C/KCNJ9/TRPV6/KCNQ3/GPM6A/KCNK13/CLIC2/SLC6A9/KCNJ3/KEL/UCP1/CATSPER1/NOX5/ATP2A3/DDIT3/SLC22A17/KCNE4/SLC4A4/P2RX5/SLC24A5/PLN/RYR2/SLC1A1/FGF11/SLC9A3/RYR1/SLN/KCN…
GO:0006816	calcium ion transport	326	0.374211	1.53343	0.00019084	0.0352711	0.033424	6146	tags=28%, list=21%, signal=23%	NTSR1/TRPC6/SCN7A/TRPC4/CCR1/GPR35/ADRA1A/PKD1L1/CEMIP/HPCA/P2RX6/SEMG1/ITGB3/SCN2A/NMUR1/SLC8A3/SLC24A4/CCL5/SCN4A/CHRNA9/PKD2L1/CAMK2B/CACNA1C/TRPV6/GPM6A/CALCRL/CLIC2/ACE/CATSPER1/ATP2A3/VDR/DDIT3/P2RX5/SLC24A5/PLN/RYR2/RYR1/BEST1/SLN/HAP1/NOS1/CASQ1/STC1/PLCH2/ATP1A2/CACNG6/CACNA2D4/KCNN4/ANK2/GCK/PLP1/TRPC7/PKD1L3/STC2/PKDREJ/HOMER2/TRPV2/CACNA1H/STAC3/TRPV3/F2R/LGALS3/MCOLN3/ORAI3/CACNB4/EF…
GO:0006812	monoatomic cation transport	797	0.348176	1.51973	0.000183824	0.0352711	0.033424	4710	tags=20%, list=16%, signal=17%	NTSR1/SLC6A12/TRPC6/ATP6V0D2/SLC9A9/LCN2/SLC17A3/SCN7A/SLC10A6/KCNMA1/TRPC4/KCNJ12/CCR1/GPR35/ADRA1A/PKD1L1/CEMIP/CALHM5/SLC4A10/HPCA/P2RX6/NKAIN3/FXYD6/SEMG1/SLC12A8/TCN1/ITGB3/SCN2A/NMUR1/SERPINE2/SLC8A3/SLC24A4/KCNT2/CCL5/KCNJ15/HRG/SCARA5/KCNN3/SCN4A/KCNJ4/CHRNA9/PKD2L1/CAMK2B/ATP4B/LTF/CACNA1C/KCNJ9/TRPV6/KCNQ3/GPM6A/CALCRL/KCNK13/CLIC2/SLC6A9/TMEM63C/ACE/REP15/KCNJ3/KEL/UCP1/CATSPER1/ADORA1…
GO:0002237	response to molecule of bacterial origin	262	0.378144	1.5195	0.000192419	0.0352711	0.033424	5406	tags=26%, list=19%, signal=21%	CAMP/IL24/CXCL8/CASP1/CD96/HMGCS2/MMP3/C4B/GBP3/UGT1A1/CXCL3/THBD/CXCL2/REN/LY96/SERPINE1/TLR4/ATP4B/LTF/CXCL1/HPGD/PCSK1/IL12A/CD80/ACE/CYP1A1/C2/NUGGC/GBP2/S100A14/C5AR1/NOS1/PPM1E/HAVCR2/TNFSF4/CD68/NR1D1/ASS1/PALM3/CSF3/TNIP3/CD36/PCK2/IL6/BMP6/PLSCR4/CD274/F2R/EPHB2/B2M/CD55/ZFP36/PTGIR/TAP2/SSC5D/TICAM2/ADAMTS13/AXL/IRAK2/TNFRSF11A/SPI1/PPBP/BDKRB1/PLSCR3/VCAM1/NAGLU/CDK19
GO:0098655	monoatomic cation transmembrane transport	657	0.351875	1.51841	0.000184434	0.0352711	0.033424	4710	tags=21%, list=16%, signal=18%	NTSR1/SLC6A12/TRPC6/ATP6V0D2/SLC9A9/LCN2/SLC17A3/SCN7A/KCNMA1/TRPC4/KCNJ12/GPR35/ADRA1A/PKD1L1/CEMIP/CALHM5/SLC4A10/HPCA/P2RX6/FXYD6/SLC12A8/TCN1/ITGB3/SCN2A/SLC8A3/SLC24A4/KCNT2/KCNJ15/SCARA5/KCNN3/SCN4A/KCNJ4/CHRNA9/PKD2L1/ATP4B/LTF/CACNA1C/KCNJ9/TRPV6/KCNQ3/GPM6A/KCNK13/CLIC2/SLC6A9/TMEM63C/KCNJ3/KEL/UCP1/CATSPER1/NOX5/ATP2A3/DDIT3/SLC22A17/KCNE4/SLC4A4/P2RX5/SLC24A5/PLN/RYR2/SLC1A1/FGF11/SLC9…
GO:0001568	blood vessel development	620	0.353746	1.51831	0.000187266	0.0352711	0.033424	7844	tags=34%, list=27%, signal=25%	UNC5B/CCL24/FUT1/CAMP/FOXS1/ANPEP/PDE2A/CXCL8/C3AR1/PTPRB/ITGAX/FGF9/MMP2/ROBO4/PECAM1/CCR3/HLA-G/SHH/ADTRP/ECM1/ITGB3/XDH/FLT1/TNFSF12/MIRLET7G/ANGPTL6/MIRLET7F1/EPGN/HRG/ANGPT4/CREB3L1/SERPINE1/CHI3L1/CDH13/CMA1/NDP/COL15A1/MIR199B/CALCRL/ANGPT1/JCAD/HPGD/TSPAN18/IL12A/ADM2/ACE/AMHR2/NOX5/DDIT3/SERPINB7/SLC1A1/CXCL17/TGFA/BMPER/CFC1/MIR505/AGTR1/C5AR1/GADD45A/JAG1/SRPX2/EPHB3/SEMA3E/FOXC2/TBX6/…
GO:0043062	extracellular structure organization	259	0.376902	1.5125	0.000191939	0.0352711	0.033424	6546	tags=35%, list=22%, signal=27%	MMP1/MMP10/DDR2/MMP2/ELN/MMP3/ADTRP/ECM2/ITGB3/COL17A1/MMP28/ADAMTS14/COL13A1/MMP11/HAPLN2/HMCN1/ADAMTS8/MATN1/NPHS1/CREB3L1/IBSP/LUM/MMP12/ADAMTSL2/CMA1/COL15A1/CRISPLD2/ADAMTSL4/NID1/ADAMTS12/ADAMTS3/QSOX1/GFAP/MMP7/EGFLAM/AGT/HAS1/COL4A6/CTSS/FOXC2/TMPRSS6/LRP1/ADAMTS7/SULF2/NPNT/IL6/TNXB/ZNF469/MANSC4/TEX14/ADAMTS4/OLFML2B/ADAMTS13/CYP1B1/CCDC80/ADAMTS9/CRTAP/MPZL3/COL9A2/ADAM15/MATN3/COL5A2/…
GO:0034220	monoatomic ion transmembrane transport	784	0.3453	1.50545	0.000184094	0.0352711	0.033424	5783	tags=24%, list=20%, signal=20%	NTSR1/SLC6A12/TRPC6/ATP6V0D2/SLC9A9/LCN2/SLC17A3/SCN7A/KCNMA1/GABRG1/TRPC4/KCNJ12/GPR35/ADRA1A/PKD1L1/CEMIP/GRIA4/CALHM5/SLC4A10/HPCA/P2RX6/FXYD6/SLC12A8/TCN1/ITGB3/SCN2A/SLC8A3/GABRA3/SLC24A4/KCNT2/KCNJ15/SCARA5/KCNN3/SCN4A/KCNJ4/CHRNA9/PKD2L1/ATP4B/LTF/CACNA1C/KCNJ9/TRPV6/KCNQ3/GPM6A/KCNK13/CLIC2/SLC6A9/TMEM63C/KCNJ3/KEL/UCP1/CATSPER1/NOX5/ATP2A3/DDIT3/SLC22A17/KCNE4/SLC4A4/P2RX5/SLC24A5/PLN/SL…
GO:0030198	extracellular matrix organization	258	0.375118	1.50423	0.000192382	0.0352711	0.033424	6546	tags=34%, list=22%, signal=27%	MMP1/MMP10/DDR2/MMP2/ELN/MMP3/ADTRP/ECM2/ITGB3/COL17A1/MMP28/ADAMTS14/COL13A1/MMP11/HAPLN2/HMCN1/ADAMTS8/MATN1/NPHS1/CREB3L1/IBSP/LUM/MMP12/ADAMTSL2/CMA1/COL15A1/CRISPLD2/ADAMTSL4/NID1/ADAMTS12/ADAMTS3/QSOX1/GFAP/MMP7/EGFLAM/AGT/HAS1/COL4A6/CTSS/FOXC2/TMPRSS6/LRP1/ADAMTS7/SULF2/NPNT/IL6/TNXB/ZNF469/MANSC4/ADAMTS4/OLFML2B/ADAMTS13/CYP1B1/CCDC80/ADAMTS9/CRTAP/MPZL3/COL9A2/ADAM15/MATN3/COL5A2/COL16A…
GO:0055082	intracellular chemical homeostasis	570	0.351709	1.50248	0.000187126	0.0352711	0.033424	7024	tags=27%, list=24%, signal=21%	NTSR1/TRPC6/ATP6V0D2/TMEM178A/FGF21/SLC9A9/CALCB/CALB2/KCNMA1/TMPRSS3/TRPC4/CCR1/CEMIP/SLC4A10/CCL23/DGAT2/ITGB3/HCRTR1/SLC8A3/PTH1R/SLC24A4/PTPRN/MIRLET7G/CCL5/RAB38/SCARA5/ATP4B/CMA1/CACNA1C/CLIC2/ABCA12/ACE/KEL/ADORA1/SCTR/ATP2A3/VDR/DDIT3/SLC22A17/SLC4A4/SLC24A5/PLN/SLC4A3/RYR2/SLC1A1/SLC9A3/RYR1/SLC4A9/FGF23/SLC2A2/HAP1/NOS1/CASQ1/SLAMF8/STC1/PLCH2/HVCN1/ATP1A2/FXYD2/DISC1/TMPRSS6/MLXIPL/CLD…
GO:0045229	external encapsulating structure organization	260	0.373379	1.49907	0.000191975	0.0352711	0.033424	6546	tags=34%, list=22%, signal=27%	MMP1/MMP10/DDR2/MMP2/ELN/MMP3/ADTRP/ECM2/ITGB3/COL17A1/MMP28/ADAMTS14/COL13A1/MMP11/HAPLN2/HMCN1/ADAMTS8/MATN1/NPHS1/CREB3L1/IBSP/LUM/MMP12/ADAMTSL2/CMA1/COL15A1/CRISPLD2/ADAMTSL4/NID1/ADAMTS12/ADAMTS3/QSOX1/GFAP/MMP7/EGFLAM/AGT/HAS1/COL4A6/CTSS/FOXC2/TMPRSS6/LRP1/ADAMTS7/SULF2/NPNT/IL6/TNXB/ZNF469/MANSC4/ADAMTS4/OLFML2B/ADAMTS13/CYP1B1/CCDC80/ADAMTS9/CRTAP/MPZL3/COL9A2/ADAM15/MATN3/COL5A2/COL16A…
GO:0098657	import into cell	753	0.341614	1.48531	0.000184945	0.0352711	0.033424	7857	tags=31%, list=27%, signal=24%	NTSR1/SLC6A12/SLC9A9/CD22/SCN7A/DYSF/CXCL8/C4BPB/MYO1G/KCNJ12/PECAM1/SHH/ACSL5/PROM2/DMBT1/SYT1/HPCA/C4B/XKR6/SLC12A8/ITGB3/SCN2A/SLC8A3/SLC24A4/SPX/LYVE1/PRG4/KCNJ15/SYT8/XKR9/SCARA5/SCN4A/KCNJ4/SYT5/SERPINE1/TLR4/ATP4B/ARHGAP25/CDH13/ALOX15/NDP/CACNA1C/KCNJ9/TRPV6/CD177/CALCRL/IL2RB/ANGPT1/SLC6A9/SLC43A1/SYT11/KCNJ3/ADORA1/XKR8/AP3B2/C2/GFAP/SLC1A1/SRPX/SLC9A3/KCNJ1/RSPO1/NLGN4X/SLC7A8/NOS1/KCN…
GO:0048514	blood vessel morphogenesis	546	0.347876	1.48012	0.000188857	0.0352711	0.033424	7872	tags=34%, list=27%, signal=26%	UNC5B/CCL24/FUT1/CAMP/ANPEP/CXCL8/C3AR1/PTPRB/ITGAX/FGF9/MMP2/ROBO4/CCR3/HLA-G/SHH/ADTRP/ECM1/ITGB3/XDH/FLT1/TNFSF12/MIRLET7G/ANGPTL6/MIRLET7F1/EPGN/HRG/ANGPT4/CREB3L1/SERPINE1/CHI3L1/CDH13/CMA1/NDP/COL15A1/MIR199B/CALCRL/ANGPT1/JCAD/HPGD/TSPAN18/IL12A/ADM2/ACE/NOX5/SLC1A1/CXCL17/TGFA/BMPER/MIR505/AGTR1/C5AR1/GADD45A/JAG1/SRPX2/EPHB3/SEMA3E/FOXC2/TBX6/FOLR1/WARS1/NRP2/LRP1/MIR222/NFATC4/MIR130A/M…
GO:0001944	vasculature development	648	0.342528	1.47658	0.000184298	0.0352711	0.033424	6949	tags=28%, list=24%, signal=22%	UNC5B/CCL24/FUT1/CAMP/FOXS1/ANPEP/PDE2A/CXCL8/C3AR1/PTPRB/ITGAX/FGF9/MMP2/ROBO4/PECAM1/CCR3/HLA-G/SHH/ADTRP/ECM1/ITGB3/XDH/FLT1/TNFSF12/MIRLET7G/ANGPTL6/MIRLET7F1/EPGN/HRG/ANGPT4/CREB3L1/SERPINE1/CHI3L1/CDH13/CMA1/NDP/COL15A1/MIR199B/CALCRL/ANGPT1/JCAD/HPGD/TSPAN18/IL12A/ADM2/ACE/AMHR2/NOX5/DDIT3/SERPINB7/SLC1A1/CXCL17/TGFA/BMPER/CFC1/MIR505/AGTR1/C5AR1/GADD45A/JAG1/SRPX2/EPHB3/SEMA3E/FOXC2/TBX6/…
GO:0035239	tube morphogenesis	759	0.339045	1.47524	0.000184196	0.0352711	0.033424	6913	tags=27%, list=24%, signal=21%	UNC5B/CCL24/FUT1/CAMP/ANPEP/SOSTDC1/CXCL8/C3AR1/PTPRB/ITGAX/FGF9/MMP2/ROBO4/CCR3/HLA-G/SHH/ADTRP/ECM1/SALL4/RET/ITGB3/XDH/HHIP/FLT1/TNFSF12/MIRLET7G/ANGPTL6/MIRLET7F1/EPGN/HRG/ANGPT4/CREB3L1/TMEM59L/SERPINE1/CHI3L1/CDH13/CMA1/ASB2/NDP/COL15A1/MIR199B/CALCRL/ANGPT1/JCAD/HPGD/TSPAN18/IL12A/ADM2/ACE/NOX5/HESX1/VDR/ADAMTS12/RYR2/KIF26B/SLC1A1/CXCL17/TGFA/BMPER/MIR505/AGTR1/C5AR1/AGT/GADD45A/JAG1/CSF1…
GO:0006954	inflammatory response	619	0.342581	1.47008	0.000187371	0.0352711	0.033424	5955	tags=25%, list=20%, signal=20%	CCN4/CCL24/TAFA3/CCRL2/TXNIP/PDE2A/ORM1/ITIH4/CXCL8/C3AR1/CASP1/CCR1/NT5E/DUOXA1/CD96/CCR3/CRH/MMP3/ECM1/C4B/CHST1/KRT16/CCL23/SERPINA1/PLA2G4C/SAA1/IFI16/UGT1A1/MIRLET7G/CCL5/CXCL3/CXCL2/HGF/VNN1/SERPINA3/IL1R2/LY96/AKNA/SERPINE1/TLR4/CHI3L1/TLR8/ALOX15/IL20RB/CMA1/NDP/IL33/CCL20/CXCL1/TSPAN18/NLRP1/SYT11/IL22RA2/NLRP14/AFAP1L2/ADORA1/ADAMTS12/BLNK/IL31RA/CXCL17/GBP2/CASP4/CCL22/AGTR1/C5AR1/SLAM…
GO:0050900	leukocyte migration	275	0.363174	1.46588	0.000192271	0.0352711	0.033424	6051	tags=28%, list=21%, signal=23%	CCL24/CXCL8/C3AR1/MMP2/MYO1G/CCR1/PECAM1/ADTRP/ECM1/CSF3R/RET/CCL23/ITGB3/MMP28/SAA1/FLT1/LYVE1/CCL5/CXCL3/CXCL2/SERPINE1/ASCL2/ASB2/IL33/CD177/CCL20/CXCL1/IL12A/ADORA1/CXCL17/CCL22/S100A14/TREM1/C5AR1/TNFRSF14/SLAMF8/CSF1R/ITGA2/F7/ITGA3/RAC2/GPSM3/AIRE/F2RL1/CD74/CRTAM/ADGRE2/EDN2/IL6/ZP3/EPS8/LGALS3/VEGFA/ITGA1/ADA/NCKAP1L/PADI2/ITGB2/TNFRSF11A/SPI1/PPBP/ITGA7/JAM2/LYST/BDKRB1/MPP1/VCAM1/SCG2/…
GO:0048638	regulation of developmental growth	274	0.361952	1.46079	0.000192123	0.0352711	0.033424	7920	tags=33%, list=27%, signal=24%	FOXS1/MAG/FGF9/PLXNA4/DRAXIN/CPNE5/EPPK1/SYT1/BMP10/OSTN/IGF2/NGF/SEMA3D/SASH3/SLIT1/MIR199B/VIL1/STAT5A/RNF157/SEMA3F/SYT3/DISC1/SEMA3E/FOXC2/MIR222/MIR199A1/KCNK2/STC2/CDH4/L1CAM/TRPV2/FGF13/WNT3/CDKN1A/FSTL4/ZP3/NKD1/VEGFA/DUSP6/DLL1/MFSD2A/INSR/OLFM1/SEMA3A/PI16/GHRL/AKAP6/GDF15/TBX2/SLC6A4/FN1/ADRB1/MUSK/SPP1/NRCAM/NKX6-1/ARX/SEMA3B/FOXP1/GDF5/SYT17/PROX1/RUNX1/BCL2L11/PPARA/MKKS/RTN4R/WWC3/…
GO:0071345	cellular response to cytokine stimulus	664	0.338209	1.46011	0.00018406	0.0352711	0.033424	5716	tags=22%, list=20%, signal=18%	CCL24/CAMP/CCRL2/PDE2A/IL24/LAPTM5/CXCL8/GBP1/MMP2/CASP1/INA/CCR1/CRLF2/IL9R/GPR35/CCR3/MCF2/DUOX2/OAS2/ECM1/CSF3R/CCL23/GBP3/PYHIN1/IFI16/CCL5/IL1RAPL2/CXCL3/CXCL2/CSF2RA/IL1R2/TLR4/CHI3L1/MMP12/ALOX15/IL20RB/IL33/CCL20/IL2RB/ANGPT1/CXCL1/IL12A/IL22RA2/OASL/LSP1/ADAMTS12/GSDME/IL31RA/SLC1A1/GBP2/CASP4/CCL22/IFNW1/MIR99A/FGF23/TNFSF13B/TNFRSF14/STAT5A/PTP4A3/CSF1R/PLA2G10/IFNA1/NRP2/NR1D1/ASS1/DP…
GO:0030334	regulation of cell migration	795	0.333544	1.45591	0.000183385	0.0352711	0.033424	6532	tags=25%, list=22%, signal=20%	CCN4/CCL24/FGF21/FUT1/IL24/IGSF10/PIP5KL1/CXCL8/C3AR1/ITGAX/FGF9/DDR2/MMP2/ROBO4/CEACAM6/CCR1/PECAM1/CDH11/CEMIP/PLXNA4/FUT3/SHH/FGF19/EPPK1/ADTRP/ECM1/RET/BMP10/KRT16/ITGB3/MMP28/LAMC2/SERPINE2/FLT1/LAMA4/MIRLET7G/MIRLET7F1/LYVE1/CCL5/HRG/SNAI2/ANGPT4/ABI3/HGF/CAMK2B/SEMA3D/SERPINE1/TLR4/NRG3/ASCL2/CDH13/IL33/CCL20/ANGPT1/JCAD/VIL1/IL12A/ACE/INSL3/LDLRAD4/ADORA1/LGR6/ARHGDIB/MMP7/CXCL17/BMPER/MI…
GO:0034097	response to cytokine	739	0.335067	1.45585	0.000184672	0.0352711	0.033424	5716	tags=22%, list=20%, signal=18%	CCL24/LAMP3/CAMP/CCRL2/PDE2A/IL24/LAPTM5/ITIH4/CXCL8/GBP1/MMP2/CASP1/INA/CCR1/CRLF2/IL9R/GPR35/CCR3/MCF2/DUOX2/OAS2/ECM1/CSF3R/CCL23/GBP3/PYHIN1/IFI16/CCL5/IL1RAPL2/CXCL3/CXCL2/CSF2RA/IL1R2/TLR4/CHI3L1/MMP12/ALOX15/IL20RB/IL33/CCL20/IL2RB/ANGPT1/CXCL1/PCSK1/IL12A/IL22RA2/OASL/LSP1/ADAMTS12/GSDME/IL31RA/SLC1A1/GBP2/CASP4/CCL22/IFNW1/MIR99A/FGF23/MX2/TNFSF13B/TNFRSF14/STAT5A/PTP4A3/CSF1R/PLA2G10/IF…
GO:0007169	transmembrane receptor protein tyrosine kinase signaling pathway	530	0.341934	1.45207	0.000188857	0.0352711	0.033424	6872	tags=28%, list=24%, signal=21%	PIGR/FGF21/TXNIP/FAM83B/FGF9/DDR2/MMP2/NTRK1/FGF19/RET/ITGB3/IGF2/CILP/XDH/IGFBP1/HHIP/NGF/FLT1/EPGN/HRG/HGF/CREB3L1/EPHA8/NRG3/CDH13/ANGPT1/JCAD/VIL1/ERBB3/IL12A/NGEF/BTC/AFAP1L2/SHC4/RUNX2/ADAMTS12/ADAMTS3/BLNK/IL31RA/FAM83C/TGFA/FGF23/HAP1/STAT5A/DDIT4/PTP4A3/AGT/CDH3/CSF1R/AREG/EPHB3/COL4A6/FOXC2/F7/AHSG/FAM83A/NRP2/SHC2/CADM4/LRP1/NFATC4/CSRP3/CNKSR1/BLK/MIR199A1/INSRR/JAK3/EREG/ROS1/ALKAL2/…
GO:0098609	cell-cell adhesion	753	0.331547	1.44154	0.000184945	0.0352711	0.033424	5006	tags=22%, list=17%, signal=19%	HHLA2/LAPTM5/CD5/MAG/PCDHGB6/PCDHGA4/ITGAX/DSG4/ROBO4/CEACAM6/NT5E/PECAM1/CDH11/PKD1L1/FUT3/TRIM29/HLA-G/SHH/CSTA/ADTRP/CDHR4/MDGA1/LRRC32/CNTN4/RET/VTCN1/NINJ2/ITGB3/ITGA10/CDH10/IGF2/PCDHA7/SERPINE2/ADAM19/COL13A1/MIRLET7G/PCDHGA12/IGSF9/CCL5/HMCN1/CADM2/ZAN/VNN1/NPHS1/AKNA/ADGRL3/FAT3/ASCL2/CDH13/SASH3/PCDHGA3/IL20RB/CD177/IL12A/ABCA12/CD80/TRO/PCDHGC3/CDH16/PCDH19/ADGRV1/CDSN/DSCAML1/CLDN2/FB…
GO:0022603	regulation of anatomical structure morphogenesis	758	0.32884	1.43073	0.000184094	0.0352711	0.033424	6899	tags=26%, list=24%, signal=20%	CCL24/FUT1/CAMP/MAG/LZTS1/CXCL8/SYNE3/C3AR1/ITGAX/PALM2AKAP2/CCR3/MCF2/PLXNA4/DRAXIN/HLA-G/SHH/CPNE5/ECM1/SYT1/RET/OSTN/ITGB3/NGF/FLT1/TNFSF12/MIRLET7G/HRG/SNAI2/ANGPT4/TLX2/ABI3/HGF/CREB3L1/CAMK2B/SEMA3D/SERPINE1/CHI3L1/CMA1/SLIT1/MIR199B/JCAD/VIL1/TSPAN18/ADM2/KEL/NGEF/RUNX2/ITPKA/SHROOM3/ADAMTS12/FBLIM1/BMPER/MIR505/LST1/PLXNA2/FGD2/WNT10A/C5AR1/TNFSF13B/RNF157/AGT/SEMA3F/GADD45A/JAG1/SYT3/CSF…
GO:0120039	plasma membrane bounded cell projection morphogenesis	553	0.335098	1.4267	0.000189251	0.0352711	0.033424	6918	tags=25%, list=24%, signal=19%	UNC5B/MAG/PLEKHG4B/LZTS1/SLITRK6/ROBO4/NTRK1/UNC5A/MCF2/CDH11/PLXNA4/DRAXIN/SHH/CPNE5/SYT1/CNTN4/RET/OSTN/NGF/IGSF9/PRDM8/TLX2/ABI3/CAMK2B/SEMA3D/EPHA8/NDP/SLIT1/GPM6A/VIL1/ST8SIA2/KEL/NGEF/ITPKA/LGR6/DSCAML1/PLXNA2/KIF5A/POTEF/RNF157/SEMA3F/LHX9/SYT3/CSF1R/EPHB3/PLA2G10/DISC1/SEMA3E/VLDLR/NOVA2/NRP2/PLXNB3/NFATC4/PPFIA2/CTNNA2/POTEKP/ZDHHC15/CDH4/DCLK1/BOC/PACSIN1/L1CAM/KNDC1/EDN2/TNIK/TRPV2/FGF…
GO:0048858	cell projection morphogenesis	557	0.333266	1.42048	0.000188395	0.0352711	0.033424	6918	tags=25%, list=24%, signal=19%	UNC5B/MAG/PLEKHG4B/LZTS1/SLITRK6/ROBO4/NTRK1/UNC5A/MCF2/CDH11/PLXNA4/DRAXIN/SHH/CPNE5/SYT1/CNTN4/RET/OSTN/NGF/IGSF9/PRDM8/TLX2/ABI3/CAMK2B/SEMA3D/EPHA8/NDP/SLIT1/GPM6A/VIL1/ST8SIA2/KEL/NGEF/ITPKA/LGR6/DSCAML1/PLXNA2/KIF5A/POTEF/RNF157/SEMA3F/LHX9/SYT3/CSF1R/EPHB3/PLA2G10/DISC1/SEMA3E/VLDLR/NOVA2/NRP2/PLXNB3/NFATC4/PPFIA2/CTNNA2/POTEKP/ZDHHC15/CDH4/DCLK1/BOC/PACSIN1/L1CAM/KNDC1/EDN2/TNIK/TRPV2/FGF…
GO:0001816	cytokine production	631	0.328437	1.41332	0.00018474	0.0352711	0.033424	6325	tags=25%, list=22%, signal=20%	CCN4/HHLA2/LAPTM5/ORM1/GBP1/C3AR1/PAEP/CASP1/CRLF2/CD96/HLA-G/OAS2/LRRC32/VTCN1/SAA1/IFI16/HLA-F/MIRLET7F1/SNAI2/HGF/IL1R2/TRIM15/LY96/SERPINE1/TLR4/CHI3L1/LUM/LTF/MMP12/TLR8/SASH3/IL20RB/CMA1/IL33/ANGPT1/IL12A/NLRP1/CD80/SYT11/NMBR/AFAP1L2/NOX5/DDIT3/SERPINB7/ADAMTS3/CXCL17/IRF4/TREM1/C5AR1/TNFRSF14/AGT/CDH3/CSF1R/ARG2/HAVCR2/PLA2G10/TNFSF4/LTBP1/TIGIT/CLEC4A/ORM2/HLA-B/GPSM3/CRYBA1/PCSK5/BANK1/…
GO:0019725	cellular homeostasis	659	0.326332	1.40839	0.000183891	0.0352711	0.033424	7024	tags=26%, list=24%, signal=20%	NTSR1/TRPC6/ATP6V0D2/TMEM178A/FGF21/SLC9A9/CALCB/SCN7A/CALB2/KCNMA1/TMPRSS3/TRPC4/CCR1/CEMIP/SLC4A10/CCL23/DGAT2/SLC12A8/ITGB3/HCRTR1/SLC8A3/PTH1R/SLC24A4/PTPRN/MIRLET7G/CCL5/RAB38/SCARA5/ATP4B/CMA1/CACNA1C/CLIC2/ABCA12/ACE/KEL/ADORA1/SCTR/ATP2A3/VDR/DDIT3/SLC22A17/SLC4A4/SLC24A5/PLN/SLC4A3/RYR2/SLC1A1/SLC9A3/RYR1/SLC4A9/FGF23/SLC2A2/HAP1/NOS1/CASQ1/SLAMF8/STC1/PLCH2/HVCN1/ATP1A2/FXYD2/DISC1/TMPR…
GO:0050877	nervous system process	794	0.322693	1.40831	0.000183554	0.0352711	0.033424	6505	tags=28%, list=22%, signal=22%	NTSR1/PIGR/FOXS1/RGS16/MAG/TMPRSS3/ITGAX/GABRG1/SLITRK6/CLRN3/NTRK1/OR2V1/GPR35/ADRA1A/OR2J3/CEMIP/CRH/GPR143/USH1C/SLC4A10/MTNR1B/CCND2/P2RX6/OR1J2/OR1B1/SHISA7/CRYBB1/OR7D2/RTP4/VN1R1/MYO7B/ANKRD24/SCN2A/TAS2R43/INSYN2B/LRRC66/SERPINE2/SLC8A3/VSX2/NGF/GABRA3/SLC24A4/SPX/PCARE/HMCN1/SNAI2/SCN4A/ALOXE3/CHRNA9/PKD2L1/LPO/MYO3B/PHF24/LUM/GNAT1/MYH8/OR52B6/CRX/NDP/KCNQ3/ABAT/SYT11/ROR1/SLC52A3/TMIE/…
GO:0032989	cellular component morphogenesis	666	0.326021	1.40741	0.000184604	0.0352711	0.033424	6918	tags=25%, list=24%, signal=19%	UNC5B/MAG/PLEKHG4B/LZTS1/FLNC/SOX30/SLITRK6/ROBO4/NTRK1/UNC5A/MCF2/CDH11/PLXNA4/DRAXIN/SHH/CPNE5/SYT1/CNTN4/RET/BMP10/OSTN/PGM5/NGF/IGSF9/ACTC1/PRDM8/TLX2/ABI3/LDB3/CAMK2B/SEMA3D/EPHA8/NDP/SLIT1/GPM6A/VIL1/ST8SIA2/KEL/SYNPO2L/NGEF/ITPKA/LGR6/ITGB4/DSCAML1/PLN/TMOD2/PLXNA2/ACTN2/KIF5A/POTEF/CASQ1/RNF157/SEMA3F/LHX9/SYT3/CSF1R/EPHB3/PLA2G10/DISC1/SEMA3E/VLDLR/NOVA2/ANK2/NRP2/PLXNB3/NFATC4/CSRP3/MYH…
GO:0022613	ribonucleoprotein complex biogenesis	475	-0.325288	-1.38583	0.000213311	0.0352711	0.033424	12362	tags=58%, list=42%, signal=34%	DDX18/CELF1/XRN2/SNRPGP15/WDR3/SF3B3/WDR46/DDX1/MRPL44/USP16/RBM34/ERAL1/TARBP2/PAK1IP1/ABCE1/PWP1/NOL6/GEMIN2/SF3B5/NCBP1/ATR/FBL/RPL26L1/RCL1/PSIP1/TGS1/PES1/RRP9/PDCD11/RPP30/RUVBL2/ADAR/UTP6/BRIX1/TENT4B/NOC4L/TFB1M/WDR43/DENR/SNU13/SRPK3/KHDC4/NOL8/COIL/GTF2H5/OVAAL/EIF3J/DDX3X/DDX47/RSL1D1/MPV17L2/YTHDF2/AATF/TBL3/NOP9/RPP38/MTERF4/DDX56/EIF3C/EIF1AX/HTATSF1/GEMIN7/ISG20L2/EMG1/LTV1/RIOK2/R…

## Sheet: GoEnrichmentResults_WTvCAP_CC_
ID	Description	setSize	enrichmentScore	NES	pvalue	p.adjust	qvalue	rank	leading_edge	core_enrichment
GO:0098553	lumenal side of endoplasmic reticulum membrane	17	0.753312	1.91022	0.000195427	0.00939446	0.00863258	5631	tags=53%, list=19%, signal=43%	HLA-G/HLA-F/HLA-C/HLA-B/CD74/HLA-A/HLA-H/HLA-E/PKD2
GO:0030312	external encapsulating structure	416	0.447528	1.87074	0.000189036	0.00939446	0.00863258	6506	tags=43%, list=22%, signal=34%	CCN4/MUC5AC/MUC5B/MMP1/MMP10/LAD1/ORM1/ITIH4/INHBE/MMP2/COL6A3/ELN/SHH/MMP3/ECM1/DMBT1/LRRC32/ECM2/ITIH5/PI3/SERPINA1/COL17A1/RTBDN/MMP28/ADAMTS14/LAMC2/CILP/SERPINE2/ADAM19/COL13A1/LAMA4/ITIH2/ANGPTL6/PRG4/MMP11/HAPLN2/HMCN1/HRG/ANGPT4/ZAN/VCAN/ADAMTS8/MATN1/SERPINA3/MUC2/SERPINE1/CHI3L1/LUM/MFAP5/COL25A1/MMP12/ENAM/CDH13/ADAMTSL2/CMA1/NDP/COL15A1/ANGPT1/CRISPLD2/ADAMTSL4/ITGB4/NID1/ADAMTS12/ADA…
GO:0031012	extracellular matrix	416	0.447528	1.87074	0.000189036	0.00939446	0.00863258	6506	tags=43%, list=22%, signal=34%	CCN4/MUC5AC/MUC5B/MMP1/MMP10/LAD1/ORM1/ITIH4/INHBE/MMP2/COL6A3/ELN/SHH/MMP3/ECM1/DMBT1/LRRC32/ECM2/ITIH5/PI3/SERPINA1/COL17A1/RTBDN/MMP28/ADAMTS14/LAMC2/CILP/SERPINE2/ADAM19/COL13A1/LAMA4/ITIH2/ANGPTL6/PRG4/MMP11/HAPLN2/HMCN1/HRG/ANGPT4/ZAN/VCAN/ADAMTS8/MATN1/SERPINA3/MUC2/SERPINE1/CHI3L1/LUM/MFAP5/COL25A1/MMP12/ENAM/CDH13/ADAMTSL2/CMA1/NDP/COL15A1/ANGPT1/CRISPLD2/ADAMTSL4/ITGB4/NID1/ADAMTS12/ADA…
GO:0062023	collagen-containing extracellular matrix	321	0.448241	1.83446	0.000189897	0.00939446	0.00863258	6506	tags=43%, list=22%, signal=34%	LAD1/ORM1/ITIH4/INHBE/MMP2/COL6A3/ELN/SHH/ECM1/ECM2/ITIH5/SERPINA1/COL17A1/RTBDN/MMP28/LAMC2/CILP/SERPINE2/ADAM19/COL13A1/LAMA4/ITIH2/ANGPTL6/PRG4/HAPLN2/HMCN1/HRG/ANGPT4/VCAN/ADAMTS8/MATN1/SERPINA3/MUC2/SERPINE1/LUM/MFAP5/COL25A1/CDH13/CMA1/NDP/COL15A1/ANGPT1/ADAMTSL4/ITGB4/NID1/ADAMTS3/NAV2/SRPX/FLG/COL21A1/MMRN1/EGFLAM/SERPINB8/LTBP2/AGT/SRPX2/HTRA1/COL4A6/CTSS/F7/LTBP1/AHSG/TNC/ORM2/LRRC15/LA…
GO:0030667	secretory granule membrane	254	0.456813	1.82767	0.000190694	0.00939446	0.00863258	6778	tags=32%, list=23%, signal=25%	PIGR/LAMP3/ANPEP/PLA1A/TEKT3/C3AR1/PTPRB/ITGAX/CEACAM6/PECAM1/DMBT1/SYT1/MCEMP1/RAB37/ITGB3/FCGR2A/VNN1/GLIPR1/SYT5/CD177/ABCA12/HLA-C/CEACAM8/C5AR1/IZUMO1/ADGRG3/HVCN1/CPE/ICA1/HLA-B/CD68/TMEM95/CD36/CHRNB4/RAB27B/DCST1/PKP1/CD44/SPARC/CD109/LGALS3/SNAP25/HLA-H/CD55/ABCA3/SYTL4/CEACAM1/KCNAB2/TICAM2/NCKAP1L/ITGB2/TBC1D10C/SLC44A2/RAB31/CKAP4/VAMP2/LAMP2/BST2/MOXD1/PAM/PTAFR/SCG3/ITPR3/PLAUR/GAA/…
GO:0030670	phagocytic vesicle membrane	78	0.529598	1.82149	0.000193986	0.00939446	0.00863258	6914	tags=35%, list=24%, signal=26%	ATP6V0D2/SLC9A9/HLA-G/DMBT1/HLA-F/RAB38/HLA-C/HVCN1/RAC2/HLA-B/HLA-A/SLC48A1/HLA-H/RAB43/B2M/PIP4P2/TAP2/ATP6V0A4/RAB31/HLA-E/LAMP2/TLR1/CYBB/OCRL/RAB8B/ATP7A/TAP1
GO:0009897	external side of plasma membrane	252	0.430899	1.7223	0.000190585	0.00939446	0.00863258	5429	tags=36%, list=19%, signal=29%	CCRL2/ANPEP/CD22/SLAMF7/HHLA2/CD5/ITGAX/TNFRSF9/CCR1/NT5E/CRLF2/IL9R/CCR3/TRGV2/HLA-G/CSF3R/VTCN1/ITGB3/ITGA10/RTBDN/HLA-F/THBD/CSF2RA/TLR4/ABCG1/TLR8/CDH13/IL2RB/CD80/ACE/KCNJ3/HLA-C/SLC4A3/IL31RA/KLRC3/ULBP2/TNFRSF14/ADAM21/ITGA2/TCN2/CD163L1/CLEC4A/ITGA3/HLA-B/FOLR1/ULBP1/MR1/GPC4/CD74/CD36/EBI3/ST14/FAS/HLA-A/CD274/BTN3A3/ITGA5/RAET1E/HLA-H/COLEC11/B2M/PRNP/ITGA1/ADA/SLC22A11/ITGA11/ITGB2/INS…
GO:0042383	sarcolemma	124	0.46603	1.71485	0.000194704	0.00939446	0.00863258	7938	tags=40%, list=27%, signal=29%	DYSF/FLNC/COL6A3/SSPN/SCN2A/PGM5/SLC8A3/POPDC2/CACNA1C/KCNJ3/RYR2/RYR1/SGCA/NOS1/CASQ1/ATP1A2/CACNG6/ANK2/SNTB1/ANXA8/FGF13/COL6A2/STAC3/AQP1/BGN/SCN5A/ANK1/COL6A1/AKAP6/VCAM1/CACNA1D/SGCZ/NCSTN/CIB2/CAV2/ATP2B4/AHNAK2/LAMA2/SLC38A2/CIB1/SLC9A1/KCNB1/DES/SGCG/AQP4/CACNG8/CAMK2D/CACNB3/BVES/POPDC3
GO:0042581	specific granule	134	0.458006	1.70154	0.000194818	0.00939446	0.00863258	6140	tags=28%, list=21%, signal=22%	CAMP/LCN2/ORM1/C3AR1/PTPRB/MCEMP1/RAB37/OSCAR/TCN1/CHI3L1/LTF/CD177/CXCL1/QSOX1/CEACAM8/ADGRG3/HVCN1/ORM2/QPCT/DOCK2/CD36/CHRNB4/SNAP25/B2M/RAB27A/CEACAM1/KCNAB2/ITGB2/SLC44A2/TIMP2/CKAP4/CTSD/GHDC/PLAUR/STOM/STX3/CD53
GO:0009986	cell surface	634	0.392398	1.69126	0.000187582	0.00939446	0.00863258	5717	tags=31%, list=20%, signal=26%	NTSR1/LAMP3/CCRL2/ANPEP/CD22/SLAMF7/HHLA2/CD5/ITGAX/TNFRSF9/SLITRK6/TRPC4/CEACAM6/CCR1/NT5E/CRLF2/CLMP/IL9R/NTRK1/CCR3/DUOX2/TRGV2/HLA-G/SHH/PROM2/ADTRP/LRRC32/CSF3R/BMP10/VTCN1/ITGB3/ITGA10/RTBDN/TSPAN8/HHIP/HLA-F/HRG/THBD/SCARA5/CSF2RA/PKD2L1/TLR4/ABCG1/LTF/TLR8/CDH13/NDP/KCNQ3/IL2RB/CAPN5/TNS1/CD80/ACE/ROR1/KCNJ3/HLA-C/ITGB4/ADGRV1/SLC4A4/ANTXR2/DSCAML1/SLC4A3/IL31RA/SLC1A1/SRPX/CDH17/SLC9A3/T…
GO:0030133	transport vesicle	361	0.399627	1.65135	0.000188644	0.00939446	0.00863258	6608	tags=28%, list=23%, signal=22%	LAPTM5/DYSF/SYT13/VGF/HLA-G/SYT1/SYNPR/SSPN/MYRIP/HLA-F/NGF/PTPRN/SPX/SYT8/SYT5/MAL2/IL33/NRSN1/SLC6A9/PCSK1/ABCA12/SYT11/CRISPLD2/SYTL2/SYTL5/HLA-C/SYTL3/TGFA/CNIH3/CIDEB/HAP1/ARFGEF3/SYTL1/SYT3/CPE/AREG/ICA1/DISC1/RAB3B/HLA-B/FOLR1/STEAP2/DPYSL3/PPFIA2/TMEM163/CD74/ATP6V1G2/MCTP1/RPH3A/RAB27B/BGN/APBA1/HLA-A/RASSF9/SYNGR4/SLC6A17/SLC40A1/SNAP25/CLTCL1/RAB3IL1/HLA-H/STON1/B2M/CD55/RAB27A/LGI3/LR…
GO:0045335	phagocytic vesicle	130	0.445993	1.65077	0.000194477	0.00939446	0.00863258	6914	tags=28%, list=24%, signal=21%	ATP6V0D2/SLC9A9/HLA-G/DMBT1/HLA-F/RAB38/LTF/SYT11/HLA-C/HVCN1/CTSS/RAC2/HLA-B/CD36/HLA-A/SLC48A1/HLA-H/GSN/RAB43/B2M/PIP4P2/TAP2/MPEG1/ATP6V0A4/RAB31/HLA-E/LAMP2/PLD4/TLR1/STX12/CYBB/OCRL/SCIMP/RAB8B/ATP7A/TAP1
GO:0016323	basolateral plasma membrane	214	0.417102	1.63923	0.000191168	0.00939446	0.00863258	7589	tags=40%, list=26%, signal=30%	SLC6A12/MTTP/TRPC4/SLC4A10/EPPK1/PROM2/ABCA8/PTH1R/SLC51B/KCNJ4/LPO/CA9/ERBB3/SLC6A9/HPGD/CDH16/ADORA1/SLC4A4/CDH17/BEST1/TGFA/SLCO2B1/SLC4A9/SLC14A1/SLC7A8/C5AR1/MYO1A/DLG3/ITGA3/ANK2/FOLR1/LRP1/RHCG/HEPH/SLC16A6/ST14/AQP1/AQP10/SLCO1B1/CD44/CA12/ABCC3/SLC40A1/NDRG4/ABCC6/SLC4A5/LRRK2/SLC16A7/ANK1/ATP6V0A4/CALHM1/KCNJ16/SLC51A/SLC31A1/DLG4/STK39/CLDN1/PKD2/MARVELD2/SLC22A2/FRMPD2/SLC7A7/PDGFB/CH…
GO:0009925	basal plasma membrane	239	0.410324	1.63193	0.000189753	0.00939446	0.00863258	7589	tags=39%, list=26%, signal=29%	SLC6A12/MTTP/TRPC4/SLC4A10/EPPK1/PROM2/ABCA8/PTH1R/SLC51B/KCNJ4/LPO/CA9/ERBB3/SLC6A9/HPGD/ACE/CDH16/ADORA1/ITGB4/SLC4A4/CDH17/BEST1/TGFA/SLCO2B1/SLC4A9/SLC14A1/SLC7A8/C5AR1/MYO1A/DLG3/ITGA3/ANK2/FOLR1/LRP1/RHCG/HEPH/SLC16A6/ST14/AQP1/AQP10/SLCO1B1/CD44/CA12/ABCC3/SLC40A1/NDRG4/ABCC6/CLDN4/SLC4A5/LRRK2/SLC16A7/CEACAM1/SLC22A11/SLC27A1/ANK1/ATP6V0A4/CALHM1/KCNJ16/SLC22A4/CLCA2/SLC51A/SLC31A1/DLG4/S…
GO:0030658	transport vesicle membrane	189	0.41275	1.60005	0.000192604	0.00939446	0.00863258	5795	tags=26%, list=20%, signal=21%	DYSF/HLA-G/SYT1/SYNPR/HLA-F/PTPRN/SYT8/SYT5/MAL2/SLC6A9/ABCA12/HLA-C/TGFA/CNIH3/CIDEB/ARFGEF3/SYT3/CPE/AREG/ICA1/RAB3B/HLA-B/FOLR1/TMEM163/CD74/ATP6V1G2/MCTP1/RPH3A/RAB27B/HLA-A/RASSF9/SYNGR4/SLC6A17/CLTCL1/HLA-H/B2M/LRRK2/SYTL4/CEACAM1/DGKI/STX16/ATP6V0A4/HLA-E/VAMP2/SYPL2/SYN1/MCFD2/PAM/SCG3
GO:0098552	side of membrane	509	0.371525	1.57616	0.000188679	0.00939446	0.00863258	6425	tags=32%, list=22%, signal=25%	NTSR1/CCRL2/ANPEP/CD22/SLAMF7/HHLA2/CD5/ITGAX/TNFRSF9/CEACAM6/CCR1/NT5E/CRLF2/VNN2/IL9R/CCR3/TRGV2/HLA-G/MDGA1/CNTN4/CSF3R/VTCN1/ITGB3/ITGA10/PGM5/RTBDN/HLA-F/LYPD3/THBD/GNG2/CSF2RA/VNN1/GNG7/TLR4/LYNX1/ABCG1/GNAT1/TLR8/CDH13/ALOX15/CD177/IL2RB/CD80/ACE/KCNJ3/LY6K/HLA-C/MDGA2/SLC4A3/GFAP/IL31RA/LSAMP/CFC1/CEACAM8/OTOA/TECTB/KLRC3/TGM3/NEGR1/ULBP2/TNFRSF14/TNFRSF10C/ADAM21/ITGA2/TCN2/SPACA4/CD163L…
GO:0045178	basal part of cell	256	0.393425	1.57473	0.000190949	0.00939446	0.00863258	6935	tags=35%, list=24%, signal=27%	SLC6A12/MTTP/TRPC4/SLC4A10/EPPK1/PROM2/ABCA8/PTH1R/SLC51B/KCNJ4/LPO/CA9/ERBB3/SLC6A9/HPGD/ACE/CDH16/ADORA1/ITGB4/SLC4A4/CDH17/BEST1/TGFA/SLCO2B1/SLC4A9/SLC14A1/SLC7A8/C5AR1/MYO1A/DLG3/ITGA2/ITGA3/ANK2/FOLR1/LRP1/RHCG/HEPH/SLC16A6/ST14/AQP1/AQP10/SLCO1B1/CD44/CA12/ABCC3/SLC40A1/NDRG4/ABCC6/CLDN4/SLC4A5/LRRK2/ITGA1/SLC16A7/CEACAM1/SLC22A11/SLC27A1/ANK1/ATP6V0A4/CALHM1/KCNJ16/SLC22A4/CLCA2/PHLDB2/SL…
GO:0098857	membrane microdomain	232	0.394051	1.56213	0.00019044	0.00939446	0.00863258	6966	tags=29%, list=24%, signal=22%	UNC5B/NTSR1/ABCB4/MAG/KCNMA1/TRPC4/PECAM1/UNC5A/ADRA1A/FYB2/SHH/FAIM2/PROM2/ADTRP/CDH13/MAL2/CD177/ANGPT1/LY6K/SLC1A1/SGCA/NOS1/MYO1A/ATP1A2/CD36/MALL/FAS/F2R/DLL1/CD55/PRNP/LRRK2/SCN5A/HK1/TPP1/ITGB2/INSR/LAT2/TNFRSF11A/LYPD6/ASAH2/CD8A/INPP5D/AKAP6/SLC6A4/CTSD/LAMP2/RGMB/FURIN/BST2/SPRED1/EFNB1/GAB2/BACE1/STOM/TLR1/STX12/PODXL/RTN4R/CAV2/ATP2B4/KCNE3/CBLB/SLC9A1/PLPP3/ITGAM/IL6ST
GO:0098797	plasma membrane protein complex	448	0.370255	1.55709	0.000188324	0.00939446	0.00863258	5351	tags=26%, list=18%, signal=21%	ATP6V0D2/SCN7A/KCNMA1/ITGAX/CDH11/DUOX2/GRIA4/TRGV2/HLA-G/RET/SHISA7/GJB1/ITGB3/SSPN/ITGA10/SCN2A/PGM5/CDH10/HLA-F/COL13A1/GJB5/SCN4A/GNG2/KCNJ4/CHRNA9/CSF2RA/GNG7/NCF1B/ATP4B/GNAT1/CDH13/CACNA1C/KCNQ3/CALCRL/IL2RB/ERBB3/KCNJ3/CATSPER1/NOX5/HLA-C/ITGB4/CDH17/RYR1/CNIH3/SGCA/CDH22/KCNJ6/CDH3/KCNK6/ATP1A2/FXYD2/CDH6/KCNG1/CACNG6/DLG3/KCNA2/ITGA2/KCNA7/CACNA2D4/KCNN4/GRIK4/ITGA3/RAC2/HLA-B/MR1/LRP1/…
GO:0045121	membrane raft	231	0.392393	1.55417	0.00019084	0.00939446	0.00863258	6966	tags=29%, list=24%, signal=22%	UNC5B/NTSR1/ABCB4/MAG/KCNMA1/TRPC4/PECAM1/UNC5A/ADRA1A/FYB2/SHH/FAIM2/PROM2/ADTRP/CDH13/MAL2/CD177/ANGPT1/LY6K/SLC1A1/SGCA/NOS1/MYO1A/ATP1A2/CD36/MALL/FAS/F2R/DLL1/CD55/PRNP/LRRK2/SCN5A/HK1/TPP1/ITGB2/INSR/LAT2/TNFRSF11A/LYPD6/ASAH2/CD8A/INPP5D/AKAP6/SLC6A4/CTSD/RGMB/FURIN/BST2/SPRED1/EFNB1/GAB2/BACE1/STOM/TLR1/STX12/PODXL/RTN4R/CAV2/ATP2B4/KCNE3/CBLB/SLC9A1/PLPP3/ITGAM/IL6ST
GO:0043235	receptor complex	303	0.379662	1.54539	0.000189502	0.00939446	0.00863258	5351	tags=27%, list=18%, signal=23%	PIGR/MTTP/PTPRB/ITGAX/DDR2/GABRG1/CRLF2/NTRK1/PLXNA4/GRIA4/TRGV2/P2RX6/CSF3R/RET/SHISA7/ITGB3/ITGA10/FLT1/GABRA3/PTH1R/CHRNA9/CSF2RA/PKD2L1/LY96/TLR4/CALCRL/IL2RB/ERBB3/ROR1/AMHR2/VDR/ITGB4/ADGRV1/IL31RA/GRM7/CNIH3/PLXNA2/KLRC3/CSF1R/DLG3/ITGA2/VLDLR/GRIK4/ITGA3/NRP2/PLXNB3/LRP1/PLP1/CHRNA6/CD74/INSRR/PKD1L3/CD36/ROS1/CHRNB4/EBI3/PORCN/TRPV3/IL6/LRP1B/CD44/EPS8/ITGA5/TAS1R3/B2M/GABRD/ITGA1/ITGA11…
GO:0098791	Golgi apparatus subcompartment	332	0.373477	1.53353	0.000189215	0.00939446	0.00863258	9133	tags=36%, list=31%, signal=25%	FUT1/HTR7/NMNAT2/FUT3/CHST1/GOLGA8Q/ST6GAL2/RAB38/CHAC1/GOLGA8R/GOLGA6D/ST6GAL1/PCSK1/SYT11/LGR6/MARCHF4/SLC24A5/GSAP/B4GALNT3/CHPF/GOLT1A/GAL3ST4/PCSK5/NSG2/CD74/DOP1B/GOLGA8O/RAB27B/SULF2/WIPI1/HLA-A/MLANA/SNAP25/CLTCL1/RAB43/GOLGA8N/LRRK2/SLC9A7/STX16/RAB29/B4GALT6/MGAT4A/RAB31/AZIN2/ATP8B1/TMEM79/PHETA1/CHSY3/VAMP2/ST3GAL1/VAMP4/B4GALNT4/FURIN/TMBIM4/HID1/COG5/FUT8/BACE1/SYT17/TRAPPC6B/PLD4/M…
GO:0005774	vacuolar membrane	435	0.363789	1.52662	0.000188501	0.00939446	0.00863258	8854	tags=34%, list=30%, signal=24%	PIGR/ATP6V0D2/LAMP3/ANPEP/LAPTM5/C3AR1/CEACAM6/GPR143/TMEM150B/CSF3R/SLC66A1L/RAB37/HLA-F/THBD/VNN1/GLIPR1/TM4SF5/TLR8/SYT11/SLC22A17/GFAP/CEACAM8/RRAGD/EVA1A/DEPTOR/TSPAN1/VLDLR/SESN2/CD68/LRP1/TMEM163/CD74/ATP6V1G2/WIPI1/GPR155/SLC48A1/TFEB/OCLN/MCOLN3/HLA-H/B2M/ABCC11/PIP4P2/ABCA3/TRAF3IP3/GPR137B/JMY/TLR3/COL6A1/ATP6V0A4/SLC44A2/SCARB2/TMEM79/CKAP4/VPS11/CTSD/CHMP4C/TMEM150C/LAMP2/ABCA5/CHMP3…
GO:0000139	Golgi membrane	602	0.354239	1.52123	0.000187935	0.00939446	0.00863258	8907	tags=33%, list=31%, signal=24%	FUT1/NMNAT2/GBP1/FUT3/HLA-G/SHH/B3GALT1/CHST1/GBP3/ST6GALNAC3/ST6GAL2/HLA-F/GALNT8/GBGT1/B3GALT5/GOLGA7B/GALNT9/DHH/TMEM59L/ABCG1/GALNT5/TLR8/ST6GAL1/ABCA12/ST8SIA2/B3GNT7/LDLRAD4/HLA-C/MARCHF4/QSOX1/CYTH4/CHST13/GBP2/FTCD/LST1/ST6GALNAC5/CHPF/CAMK1G/RIC3/ICA1/B3GNT3/GOLT1A/ST8SIA4/B3GNT6/HLA-B/FOLR1/MR1/STEAP2/CD74/B4GALNT2/ZDHHC15/DOP1B/ST8SIA6/HHAT/MALL/GLIPR2/RNF125/WSCD1/MGAT4C/WIPI1/HLA-A/G…
GO:0030141	secretory granule	702	0.349558	1.51713	0.000186532	0.00939446	0.00863258	6797	tags=28%, list=23%, signal=22%	PIGR/LAMP3/CAMP/ANPEP/LCN2/TCP11/ORM1/ITIH4/PLA1A/TEKT3/C3AR1/PTPRB/ITGAX/CEACAM6/PECAM1/TCP11X1/ECM1/DMBT1/SYT1/ARHGAP9/TTR/MCEMP1/RAB37/OSCAR/TCN1/SERPINA1/ISLR/ITGB3/SFTPC/IGF2/MYRIP/SERPINE2/PTPRN/ANGPTL6/SPX/S100P/SYT8/FCGR2A/HRG/HGF/VNN1/SERPINA3/GLIPR1/SYT5/SERPINE1/CHI3L1/LTF/CMA1/FLG2/CD177/CXCL1/SLC6A9/AMPD3/PCSK1/ABCA12/CRISPLD2/LY6K/HLA-C/QSOX1/PRSS57/CDA/CEACAM8/ACTN2/MMRN1/CAPN11/C5…
GO:0005773	vacuole	735	0.331698	1.44262	0.000187371	0.00939446	0.00863258	9008	tags=36%, list=31%, signal=25%	PIGR/ATP6V0D2/LAMP3/ANPEP/LAPTM5/C3AR1/CEACAM6/GPR143/TRIM29/TMEM150B/CSF3R/TTR/SLC66A1L/SERPINB13/RAB37/HLA-F/CPQ/RAB38/SULT1C2/HRG/THBD/VCAN/VNN1/SERPINA3/GLIPR1/TM4SF5/LUM/TLR8/CALCRL/SYT11/ACE/SLC22A17/GFAP/PRSS57/SRPX/CEACAM8/HAP1/RRAGD/IDUA/ADA2/EVA1A/PLA2G10/DEPTOR/TSPAN1/CTSS/TCN2/VLDLR/ORM2/SESN2/ANK2/CD68/LRP1/CTSO/TINAG/MEFV/GPC4/NSG2/TMEM163/CD74/CSF3/ATP6V1G2/ARSD/CRYAB/HSPG2/BGN/WIP…
GO:0000323	lytic vacuole	658	0.332503	1.4367	0.000186706	0.00939446	0.00863258	9008	tags=37%, list=31%, signal=26%	PIGR/ATP6V0D2/LAMP3/ANPEP/LAPTM5/C3AR1/CEACAM6/GPR143/TRIM29/CSF3R/TTR/SLC66A1L/SERPINB13/RAB37/HLA-F/CPQ/RAB38/SULT1C2/HRG/VCAN/VNN1/SERPINA3/GLIPR1/TM4SF5/LUM/TLR8/CALCRL/SYT11/ACE/GFAP/PRSS57/CEACAM8/HAP1/RRAGD/IDUA/ADA2/EVA1A/PLA2G10/DEPTOR/TSPAN1/CTSS/TCN2/VLDLR/ORM2/SESN2/ANK2/CD68/LRP1/CTSO/TINAG/GPC4/NSG2/TMEM163/CD74/CSF3/ARSD/CRYAB/HSPG2/BGN/GPR155/ASAH1/OCIAD2/CREG1/ARRDC3/SLC48A1/TFEB…
GO:0005764	lysosome	658	0.332503	1.4367	0.000186706	0.00939446	0.00863258	9008	tags=37%, list=31%, signal=26%	PIGR/ATP6V0D2/LAMP3/ANPEP/LAPTM5/C3AR1/CEACAM6/GPR143/TRIM29/CSF3R/TTR/SLC66A1L/SERPINB13/RAB37/HLA-F/CPQ/RAB38/SULT1C2/HRG/VCAN/VNN1/SERPINA3/GLIPR1/TM4SF5/LUM/TLR8/CALCRL/SYT11/ACE/GFAP/PRSS57/CEACAM8/HAP1/RRAGD/IDUA/ADA2/EVA1A/PLA2G10/DEPTOR/TSPAN1/CTSS/TCN2/VLDLR/ORM2/SESN2/ANK2/CD68/LRP1/CTSO/TINAG/GPC4/NSG2/TMEM163/CD74/CSF3/ARSD/CRYAB/HSPG2/BGN/GPR155/ASAH1/OCIAD2/CREG1/ARRDC3/SLC48A1/TFEB…
GO:0005681	spliceosomal complex	194	-0.422914	-1.65323	0.000208203	0.0096635	0.00887981	12352	tags=66%, list=42%, signal=39%	TFIP11/SNRPGP15/DHX38/SF3B3/LSM3/RALY/GEMIN2/SF3B5/API5/SNRPA/WDR83/TXNL4B/ADAR/MAGOH/C9orf78/SNU13/RHEB/GPATCH1/EFTUD2/TTF2/SNW1/RBM41/HTATSF1/RBM5/SF3A1/RBM3/USP39/SNRPD2/SF3B2/CTNNBL1/PPP1R8/PRPF6/SNRNP200/LSM7/HNRNPA1/PHF5A/DDX39B/XAB2/RBMX/SNRPE/RBM28/HNRNPK/CASC3/MAGOHB/SART1/IK/AAR2/PRPF19/CDC5L/ESS2/LUC7L2/CWC25/PRPF40A/DQX1/DNAJC17/MFAP1/HNRNPA3/SREK1/BUD13/PRPF4/SNIP1/TSSC4/HNRNPF/LSM8/…
GO:0005765	lysosomal membrane	398	0.355071	1.47774	0.000379219	0.0150126	0.0137951	8854	tags=34%, list=30%, signal=24%	PIGR/ATP6V0D2/LAMP3/ANPEP/LAPTM5/C3AR1/CEACAM6/GPR143/CSF3R/SLC66A1L/RAB37/HLA-F/VNN1/GLIPR1/TM4SF5/TLR8/SYT11/GFAP/CEACAM8/RRAGD/EVA1A/DEPTOR/TSPAN1/VLDLR/SESN2/CD68/LRP1/TMEM163/CD74/GPR155/SLC48A1/TFEB/OCLN/MCOLN3/HLA-H/B2M/PIP4P2/ABCA3/TRAF3IP3/GPR137B/TLR3/COL6A1/ATP6V0A4/SLC44A2/SCARB2/TMEM79/CKAP4/VPS11/CTSD/CHMP4C/TMEM150C/LAMP2/ABCA5/CHMP3/BST2/EGF/EEF1A2/GAA/ITM2C/STOM/MANBA/CYBRD1/DRAM…
GO:0098852	lytic vacuole membrane	398	0.355071	1.47774	0.000379219	0.0150126	0.0137951	8854	tags=34%, list=30%, signal=24%	PIGR/ATP6V0D2/LAMP3/ANPEP/LAPTM5/C3AR1/CEACAM6/GPR143/CSF3R/SLC66A1L/RAB37/HLA-F/VNN1/GLIPR1/TM4SF5/TLR8/SYT11/GFAP/CEACAM8/RRAGD/EVA1A/DEPTOR/TSPAN1/VLDLR/SESN2/CD68/LRP1/TMEM163/CD74/GPR155/SLC48A1/TFEB/OCLN/MCOLN3/HLA-H/B2M/PIP4P2/ABCA3/TRAF3IP3/GPR137B/TLR3/COL6A1/ATP6V0A4/SLC44A2/SCARB2/TMEM79/CKAP4/VPS11/CTSD/CHMP4C/TMEM150C/LAMP2/ABCA5/CHMP3/BST2/EGF/EEF1A2/GAA/ITM2C/STOM/MANBA/CYBRD1/DRAM…
GO:0045177	apical part of cell	372	0.355176	1.46961	0.000378716	0.0150126	0.0137951	6982	tags=35%, list=24%, signal=27%	ATP6V0D2/ABCB4/PAPPA2/SLC17A3/KCNMA1/DDR2/CEACAM6/DUOX2/GPR143/USH1C/SLC4A10/PROM2/ZMYND10/MYO7B/ITGB3/PTH1R/SLC24A4/REN/ATP4B/GNAT1/MAL2/INSC/ERBB3/SLC6A9/SLC43A1/CYP4F2/SLC52A3/KCNE4/SHROOM3/ANXA13/SLC1A1/NPC1L1/SLC9A3/SLCO2B1/SLC4A9/OTOA/PROM1/SLC7A8/C5AR1/SLC2A2/UPK2/MYO1A/STC1/HVCN1/JAG1/IGSF5/LRRC15/ANK2/FOLR1/RHCG/SLC5A10/KCNK2/SLC22A18/SHROOM2/CD36/PLB1/DUOX1/HOMER2/RAB27B/TNIK/AQP1/SLC17…
GO:0005769	early endosome	375	0.352721	1.46106	0.000377929	0.0150126	0.0137951	9055	tags=36%, list=31%, signal=25%	ATP6V0D2/LAMP3/SLC9A9/CD22/DYSF/NTRK1/CYTIP/HLA-G/RET/HLA-F/RAB38/SAMD9L/TLR4/EPHA8/LTF/SORCS2/ST8SIA2/REP15/LDLRAD4/HLA-C/AP3B2/OSBPL6/SLC1A1/SLC9A3/FGD2/HAP1/PTP4A3/PXK/HAVCR2/ANK2/HLA-B/MR1/STEAP2/LRP1/KCNH1/NSG2/TMEM163/F2RL1/DOP1B/HSD17B6/HLA-A/CD274/ARRDC3/F2R/MCOLN3/HLA-H/B2M/RAP1GAP/LIPG/TICAM2/TBC1D16/TRAK2/TLR3/RAB29/WIPF3/RAB31/HLA-E/PHETA1/ACKR3/VCAM1/VPS11/ADRB1/SLC31A1/PMEPA1/CHMP3/…
GO:0030424	axon	537	0.334853	1.42674	0.000377216	0.0150126	0.0137951	7000	tags=27%, list=24%, signal=21%	NTSR1/NMNAT2/CALB2/MAG/ROBO4/NTRK1/SLC4A10/SYT1/HPCA/C4B/CNTN4/SH2D3C/RET/SCN2A/SLC8A3/NGF/PTPRN/IGSF9/SYT8/HAPLN2/CADM2/SYT5/ADGRL3/NRSN1/SMIM31/KCNQ3/GPM6A/KIF21B/PCSK1/SYT11/ROR1/NGEF/ADORA1/AP3B2/DSCAML1/IL31RA/SLC1A1/GRM7/KIF5A/HAP1/POTEF/KCNA2/DISC1/ADAM21/ITGA2/PRPH/ITGA3/NRP2/DPYSL3/KCNH1/PPFIA2/CTNNA2/POTEKP/NAV1/INSRR/KCNK2/CRYAB/BOC/PACSIN1/L1CAM/RAB27B/TRPV2/FGF13/PRKCG/AQP1/HCN4/ZNF8…
GO:0000775	chromosome, centromeric region	249	-0.367832	-1.4767	0.000420964	0.0158528	0.0145672	10675	tags=51%, list=37%, signal=33%	GTF2B/KAT5/BRD7/H4C5/HJURP/SEC13/FMR1/CDT1/NUP107/CBX3/CENPN/ZW10/CENPL/NGDN/KNTC1/STAG2/SMARCA5/EZH2/CENPM/XPO1/ZWILCH/H4C9/TOP2A/CBX1/TP53BP1/H4C3/H4C4/REC8/PINX1/NUP98/MACROH2A1/NDE1/KMT5C/ORC2/SMC5/CENPC/CHMP6/RCC2/KIF18A/NUP85/SKA2/CENPK/CENPW/CENPT/H4C1/SUV39H1/SPOUT1/CHMP1A/DSN1/SMARCC2/BAZ1B/H4C14/CTCF/H4C8/H4C12/ESCO2/SMC1B/TTK/CKAP5/CENPS/BUB1/ZNF276/DSCC1/MAD1L1/MIS18A/SGO1/NUF2/SMC6/H…
GO:0098687	chromosomal region	386	-0.342854	-1.4334	0.000423998	0.0158528	0.0145672	10607	tags=49%, list=36%, signal=32%	KAT5/BRD7/H4C5/DCLRE1B/MRE11/HJURP/SEC13/SUN1/FMR1/THOC1/HDAC2/RBBP7/CDT1/NUP107/THOC3/CBX3/RPA1/CDK1/CENPN/SLF1/ZW10/CENPL/NGDN/KNTC1/STAG2/SMARCA5/RBBP4/EZH2/SSB/CENPM/POLR2B/BLM/MTA2/NHP2/XPO1/ZWILCH/H4C9/TOP2A/CBX1/TP53BP1/SMCHD1/H4C3/H4C4/NAT10/SETX/REC8/PINX1/NUP98/MACROH2A2/MACROH2A1/NDE1/RAD51AP1/KMT5C/ORC2/SMC5/CENPC/CHMP6/RCC2/RIF1/KIF18A/PPP1R10/NUP85/SKA2/CENPK/CENPW/CENPT/H4C1/KDM1A/…
GO:0001533	cornified envelope	36	0.63487	1.89807	0.000586625	0.0183627	0.0168735	2153	tags=25%, list=7%, signal=23%	CASP14/DSG4/CST6/CSTA/KRT16/PI3/FLG2/CDSN/FLG
GO:0034702	monoatomic ion channel complex	211	0.38983	1.52944	0.000573066	0.0183627	0.0168735	5631	tags=33%, list=19%, signal=27%	TRPC6/SCN7A/KCNMA1/GABRG1/TRPC4/PKD1L1/GRIA4/SHISA7/SCN2A/GABRA3/SCN4A/KCNJ4/CHRNA9/PKD2L1/CACNA1C/TRPV6/KCNQ3/CLIC2/KCNJ3/CATSPER1/RYR2/RYR1/BEST1/CNIH3/KCNJ6/KCNK6/KCNG1/CACNG6/BEST4/DLG3/KCNA2/KCNA7/CACNA2D4/KCNN4/GRIK4/KCNH1/CHRNA6/TRPC7/KCNK2/PKD1L3/CHRNB4/CACNA1H/PORCN/STAC3/CATSPERD/HCN4/EPS8/BEST3/KCNIP3/CLDN4/CACNB4/GABRD/KCNAB2/SCN5A/TRPC1/CLIC4/GABRG2/KCNJ16/CLCNKB/CATSPERZ/KCNS2/CHRFA…
GO:0005788	endoplasmic reticulum lumen	273	0.376976	1.51694	0.000574383	0.0183627	0.0168735	6823	tags=37%, list=23%, signal=29%	MTTP/VGF/COL6A3/SHH/SERPINA1/COL17A1/IGFBP1/COL13A1/ITIH2/VCAN/ARSF/COL25A1/ENAM/COL15A1/IL12A/ADAMTSL4/QSOX1/COL21A1/FGF23/CASQ1/TSPAN5/EVA1A/COL4A6/F7/LTBP1/AHSG/P4HA3/TNC/AFP/IL27/STC2/ARSD/EBI3/WNT3/COL6A2/ADAMTS7/IL6/SERPINA10/F8/MXRA8/B2M/NOTUM/H6PD/RNASET2/ADAMTS13/FKBP7/ARSG/FBN1/BCHE/COL6A1/CRTAP/LGALS1/COL9A2/TIMP1/MGAT4A/CERCAM/MATN3/MEPE/IGFBP4/GHRL/CKAP4/COL5A2/COL16A1/CYP2W1/FN1/COL…
GO:0060205	cytoplasmic vesicle lumen	275	0.369702	1.49004	0.000571102	0.0183627	0.0168735	6361	tags=27%, list=22%, signal=21%	CAMP/LCN2/ORM1/ITIH4/ECM1/ARHGAP9/TTR/OSCAR/TCN1/SERPINA1/ISLR/IGF2/S100P/HRG/HGF/SERPINA3/SERPINE1/CHI3L1/LTF/CXCL1/AMPD3/PCSK1/CRISPLD2/QSOX1/PRSS57/CDA/ACTN2/MMRN1/ADA2/AHSG/ORM2/QPCT/DOCK2/GMFG/GTPBP2/LGALS3BP/CREG1/SPARC/F8/VEGFA/GSN/B2M/RAB27A/ADA/RNASET2/VAT1/PADI2/CPPED1/TIMP1/PPBP/PROS1/VWF/GHRL/TIMP2/FUCA1/NPC2/GLB1/FN1/CTSD/TGFB2/EGF/SCG3/GHDC/BIN2/DPP7/PDGFB/BACE1/HEXB/GM2A/CLU/ARSA/P…
GO:0031983	vesicle lumen	276	0.368949	1.48748	0.000570885	0.0183627	0.0168735	6361	tags=26%, list=22%, signal=21%	CAMP/LCN2/ORM1/ITIH4/ECM1/ARHGAP9/TTR/OSCAR/TCN1/SERPINA1/ISLR/IGF2/S100P/HRG/HGF/SERPINA3/SERPINE1/CHI3L1/LTF/CXCL1/AMPD3/PCSK1/CRISPLD2/QSOX1/PRSS57/CDA/ACTN2/MMRN1/ADA2/AHSG/ORM2/QPCT/DOCK2/GMFG/GTPBP2/LGALS3BP/CREG1/SPARC/F8/VEGFA/GSN/B2M/RAB27A/ADA/RNASET2/VAT1/PADI2/CPPED1/TIMP1/PPBP/PROS1/VWF/GHRL/TIMP2/FUCA1/NPC2/GLB1/FN1/CTSD/TGFB2/EGF/SCG3/GHDC/BIN2/DPP7/PDGFB/BACE1/HEXB/GM2A/CLU/ARSA/P…
GO:0034774	secretory granule lumen	273	0.366193	1.47355	0.000574383	0.0183627	0.0168735	6361	tags=26%, list=22%, signal=21%	CAMP/LCN2/ORM1/ITIH4/ECM1/ARHGAP9/TTR/OSCAR/TCN1/SERPINA1/ISLR/IGF2/S100P/HRG/HGF/SERPINA3/SERPINE1/CHI3L1/LTF/CXCL1/AMPD3/PCSK1/CRISPLD2/QSOX1/PRSS57/CDA/ACTN2/MMRN1/ADA2/AHSG/ORM2/QPCT/DOCK2/GMFG/GTPBP2/LGALS3BP/CREG1/SPARC/F8/VEGFA/GSN/B2M/RAB27A/RNASET2/VAT1/PADI2/CPPED1/TIMP1/PPBP/PROS1/VWF/GHRL/TIMP2/FUCA1/NPC2/GLB1/FN1/CTSD/TGFB2/EGF/SCG3/GHDC/BIN2/DPP7/PDGFB/HEXB/GM2A/CLU/ARSA/PYGB/PCYOX1L
GO:0016324	apical plasma membrane	312	0.3556	1.45099	0.000569584	0.0183627	0.0168735	6982	tags=36%, list=24%, signal=27%	ATP6V0D2/ABCB4/PAPPA2/SLC17A3/KCNMA1/DDR2/CEACAM6/DUOX2/GPR143/SLC4A10/PROM2/ZMYND10/ITGB3/PTH1R/SLC24A4/ATP4B/GNAT1/MAL2/ERBB3/SLC6A9/SLC43A1/CYP4F2/SLC52A3/KCNE4/SHROOM3/ANXA13/SLC1A1/NPC1L1/SLC9A3/SLCO2B1/OTOA/PROM1/SLC7A8/SLC2A2/UPK2/MYO1A/STC1/HVCN1/JAG1/IGSF5/LRRC15/ANK2/FOLR1/RHCG/SLC5A10/KCNK2/SLC22A18/SHROOM2/CD36/PLB1/DUOX1/RAB27B/TNIK/AQP1/SLC17A1/AQP10/CD44/CA12/SLC16A2/PRKG2/OCLN/SLC…
GO:0012507	ER to Golgi transport vesicle membrane	52	0.552454	1.77286	0.000780183	0.0218776	0.0201034	5489	tags=29%, list=19%, signal=23%	HLA-G/HLA-F/HLA-C/TGFA/CNIH3/CIDEB/AREG/HLA-B/FOLR1/CD74/HLA-A/HLA-H/B2M/HLA-E/MCFD2
GO:0030666	endocytic vesicle membrane	163	0.409288	1.56199	0.000768197	0.0218776	0.0201034	5638	tags=26%, list=19%, signal=21%	ATP6V0D2/SLC9A9/TYRP1/GRIA4/HLA-G/DMBT1/SYT1/CSF3R/HLA-F/EPGN/RAB38/CAMK2B/BTC/HLA-C/TGFA/HVCN1/AREG/RAC2/HLA-B/LRP1/CD74/EREG/CD36/WNT3/HLA-A/SLC48A1/HLA-H/RAB43/STON1/B2M/PIP4P2/TAP2/ATP6V0A4/RAB31/HLA-E/IL7R/SCARB2/VAMP2/VAMP4/LAMP2/DLG4/EGF
GO:0005795	Golgi stack	131	0.421224	1.56027	0.000778059	0.0218776	0.0201034	7819	tags=32%, list=27%, signal=24%	FUT1/FUT3/GOLGA8Q/ST6GAL2/GOLGA8R/GOLGA6D/ST6GAL1/MARCHF4/B4GALNT3/CHPF/GOLT1A/GAL3ST4/NSG2/GOLGA8O/RAB27B/SULF2/HLA-A/GOLGA8N/STX16/B4GALT6/MGAT4A/CHSY3/ST3GAL1/B4GALNT4/TMBIM4/HID1/FUT8/MARCHF9/YIPF1/TMEM59/OCRL/ST3GAL3/RAB30/PLK3/MAN2A1/GPR89B/SLC30A7/NSG1/SORL1/GALNT1/YIPF2/DNMBP
GO:1902495	transmembrane transporter complex	290	0.359167	1.454	0.000766137	0.0218776	0.0201034	5313	tags=24%, list=18%, signal=20%	TRPC6/SCN7A/KCNMA1/GABRG1/TRPC4/PKD1L1/GRIA4/SHISA7/SCN2A/GABRA3/SCN4A/KCNJ4/CHRNA9/PKD2L1/ATP4B/CACNA1C/TRPV6/KCNQ3/CLIC2/KCNJ3/CATSPER1/PLN/RYR2/RYR1/BEST1/CNIH3/KCNJ6/KCNK6/ATP1A2/FXYD2/KCNG1/CACNG6/BEST4/DLG3/KCNA2/KCNA7/CACNA2D4/KCNN4/GRIK4/KCNH1/CHRNA6/TRPC7/KCNK2/PKD1L3/CHRNB4/CACNA1H/PORCN/STAC3/CATSPERD/HCN4/EPS8/BEST3/KCNIP3/CLDN4/CACNB4/GABRD/KCNAB2/SCN5A/TRPC1/CLIC4/GABRG2/KCNJ16/CLCN…
GO:0098793	presynapse	453	0.332095	1.39822	0.000752729	0.0218776	0.0201034	6803	tags=25%, list=23%, signal=20%	NTSR1/SLC6A12/PDE2A/CALB2/DYSF/SLC4A10/SYT1/SYNPR/DOC2B/FXYD6/SCN2A/CDH10/SLC8A3/NGF/PTPRN/SYT8/SYT5/MAL2/KCNJ9/GPM6A/SLC6A9/PCSK1/SYT11/ROR1/KCNJ3/ADORA1/AP3B2/IL31RA/SLC1A1/GRM7/NLGN4X/EGFLAM/HAP1/RIMS3/ICA1/KCNA2/DISC1/ITGA2/RAB3B/GRIK4/ITGA3/KCNH1/CHRNA6/PPFIA2/TMEM163/KCNK2/ATP6V1G2/MCTP1/RPH3A/PACSIN1/RAB27B/TNIK/PRKCG/APBA1/SYNGR4/ZNF804A/LRRC4B/SLC6A17/SLC40A1/OPHN1/SNAP25/TPBG/STON1/EPHB…
GO:0031985	Golgi cisterna	101	0.448749	1.60616	0.00116845	0.0314547	0.0289038	7706	tags=33%, list=26%, signal=24%	FUT1/FUT3/GOLGA8Q/ST6GAL2/GOLGA8R/GOLGA6D/ST6GAL1/B4GALNT3/CHPF/GOLT1A/GAL3ST4/NSG2/GOLGA8O/HLA-A/GOLGA8N/STX16/B4GALT6/CHSY3/ST3GAL1/B4GALNT4/HID1/FUT8/YIPF1/TMEM59/ST3GAL3/RAB30/MAN2A1/GPR89B/SLC30A7/NSG1/SORL1/GALNT1/YIPF2
GO:0005793	endoplasmic reticulum-Golgi intermediate compartment	124	0.423603	1.55873	0.00116822	0.0314547	0.0289038	9410	tags=37%, list=32%, signal=25%	ANPEP/RAB37/SERPINA1/TGFA/CNIH3/FTCD/PROM1/PRRG4/AREG/FOLR1/F8/CD55/TAP2/MGAT4A/AZIN2/FN1/NUCB2/MCFD2/RGMB/ZDHHC9/STK17B/TMED6/TAP1/PLPP3/COPG2/GALNT1/ERGIC3/UVRAG/CNIH4/TMED4/GJB2/MAN1A1/TMED10/TM6SF2/UGGT2/UGGT1/ERGIC2/CNIH1/MTMR6/YIF1A/ECPAS/NUCB1/COL7A1/SERPINH1/KDELR1/MPPE1
GO:0005802	trans-Golgi network	228	0.365576	1.44715	0.0013225	0.0344538	0.0316596	9033	tags=37%, list=31%, signal=26%	HTR7/NMNAT2/CHST1/RAB38/CHAC1/PCSK1/SYT11/LGR6/MARCHF4/SLC24A5/GSAP/GOLT1A/PCSK5/NSG2/CD74/DOP1B/WIPI1/MLANA/SNAP25/CLTCL1/RAB43/LRRK2/SLC9A7/STX16/RAB29/RAB31/AZIN2/ATP8B1/TMEM79/PHETA1/VAMP2/ST3GAL1/VAMP4/FURIN/COG5/BACE1/SYT17/TRAPPC6B/PLD4/MARCHF9/YIPF1/OCRL/PLOD3/RHOBTB3/RAB30/DOP1A/GPR108/CCDC91/ATP7A/PLPP3/NSG1/PCSK1N/ATP9A/SORL1/PRKD1/PREPL/BICD1/TGOLN2/YIPF2/GRN/HOOK2/SCOC/COG6/AP1S3/TGF…
GO:1990351	transporter complex	314	0.348127	1.42086	0.00133105	0.0344538	0.0316596	5313	tags=23%, list=18%, signal=19%	TRPC6/SCN7A/KCNMA1/GABRG1/TRPC4/PKD1L1/GRIA4/SHISA7/SCN2A/GABRA3/SCN4A/KCNJ4/CHRNA9/PKD2L1/ATP4B/CACNA1C/TRPV6/KCNQ3/CLIC2/KCNJ3/CATSPER1/PLN/RYR2/RYR1/BEST1/CNIH3/KCNJ6/KCNK6/ATP1A2/FXYD2/KCNG1/CACNG6/BEST4/DLG3/KCNA2/KCNA7/CACNA2D4/KCNN4/GRIK4/KCNH1/CHRNA6/TRPC7/KCNK2/PKD1L3/CHRNB4/CACNA1H/PORCN/STAC3/CATSPERD/HCN4/EPS8/BEST3/KCNIP3/CLDN4/CACNB4/GABRD/KCNAB2/SCN5A/TRPC1/CLIC4/GABRG2/KCNJ16/CLCN…
GO:0000779	condensed chromosome, centromeric region	177	-0.376084	-1.45738	0.00145018	0.036829	0.0338422	10675	tags=49%, list=37%, signal=31%	GTF2B/KAT5/BRD7/HJURP/SEC13/CDT1/NUP107/CBX3/CENPN/ZW10/CENPL/KNTC1/CENPM/XPO1/ZWILCH/TP53BP1/REC8/PINX1/NUP98/NDE1/KMT5C/ORC2/CENPC/CHMP6/KIF18A/NUP85/SKA2/CENPK/CENPW/CENPT/SPOUT1/CHMP1A/DSN1/SMARCC2/TTK/CKAP5/CENPS/BUB1/ZNF276/MAD1L1/SGO1/NUF2/ZNF207/PAFAH1B1/NCAPD2/NEK2/SPC24/KNSTRN/CENPO/SKA3/SPC25/NDC80/CENPU/KIF2C/BIRC5/SGO2/SUGT1/KNL1/LRWD1/SS18L1/HNRNPU/RANGAP1/NCAPG/NCAPD3/ZWINT/MTBP/AU…
GO:0035579	specific granule membrane	75	0.472453	1.61425	0.00155551	0.0387726	0.0356282	6498	tags=28%, list=22%, signal=22%	C3AR1/PTPRB/MCEMP1/RAB37/CD177/CEACAM8/ADGRG3/HVCN1/CD36/CHRNB4/SNAP25/CEACAM1/KCNAB2/ITGB2/SLC44A2/CKAP4/PLAUR/STOM/CD53/CYBB/TMC6
GO:0005684	U2-type spliceosomal complex	91	-0.464738	-1.64786	0.00164609	0.0402843	0.0370173	11070	tags=57%, list=38%, signal=36%	EFTUD2/SNW1/HTATSF1/SF3A1/SNRPD2/SF3B2/PRPF6/SNRNP200/LSM7/PHF5A/XAB2/SNRPE/CASC3/MAGOHB/SART1/IK/PRPF19/CDC5L/LUC7L2/CWC25/PRPF40A/MFAP1/BUD13/PRPF4/SNIP1/LSM8/DHX16/SF3B1/PRPF31/SNRPG/YJU2/TXNL4A/SNRNP40/CCDC12/SNRPB/SNRPA1/PRPF38A/SNRPF/SNRPD1/LSM6/SRRM2/LSM4/PRPF39/EIF4A3/U2AF2/SF3B4/SNRPD3/SF3A2/PRPF3/LUC7L3/SNRNP70/LUC7L
GO:0036477	somatodendritic compartment	683	0.297418	1.28799	0.00168856	0.0405856	0.0372942	7000	tags=25%, list=24%, signal=20%	NTSR1/CD22/HTR7/CALB2/LZTS1/TMPRSS3/VGF/GABRG1/NTRK1/UNC5A/CRH/GRIA4/PDE1A/SLC4A10/CPNE5/HPCA/P2RX6/C4B/RET/SHISA7/PSD2/SLC8A3/NGF/GABRA3/PTPRN/IGSF9/CADM2/KCNN3/ABI3/SYT5/LYNX1/FAT3/EPHA8/GNAT1/CACNA1C/NRSN1/GPM6A/KIF21B/HRH2/SORCS2/PCSK1/SYT11/ADORA1/ITPKA/SLC1A1/GRM7/CNIH3/ACTN2/NLGN4X/KIF5A/NEGR1/HAP1/NOS1/CAMK2N1/ATP1A2/RIC3/EPHB3/KCNA2/ADAM21/KCNN4/HTR6/PRPH/NR1D1/ASS1/KCNH1/NSG2/PPFIA2/KCN…
GO:0070382	exocytic vesicle	195	0.371513	1.44679	0.00172778	0.0407998	0.037491	6775	tags=30%, list=23%, signal=23%	DYSF/SYT13/SYT1/SYNPR/NGF/SYT8/SYT5/MAL2/SLC6A9/SYT11/SYTL2/SYTL5/SYTL3/HAP1/SYTL1/SYT3/ICA1/DISC1/RAB3B/DPYSL3/PPFIA2/TMEM163/ATP6V1G2/MCTP1/RPH3A/RAB27B/APBA1/SYNGR4/SLC6A17/SLC40A1/SNAP25/RAB3IL1/STON1/RAB27A/LGI3/LRRK2/SYTL4/DGKI/STX16/BRSK1/ATP6V0A4/RABAC1/VAMP2/SYPL2/SYN1/DLG4/STX19/BACE1/SYT17/SLC35G2/STX3/STX12/NCSTN/SLC18B1/BTBD8/ATP6AP2/RAB8B/BCL2L1/SEPTIN4
GO:0035577	azurophil granule membrane	53	0.532046	1.71498	0.00194401	0.0443498	0.0407532	6402	tags=30%, list=22%, signal=24%	PIGR/C3AR1/CEACAM6/RAB37/VNN1/GLIPR1/CEACAM8/CD68/HLA-H/CKAP4/LAMP2/BST2/GAA/STOM/MANBA/NCSTN
GO:0045211	postsynaptic membrane	201	0.367315	1.43568	0.00191278	0.0443498	0.0407532	6984	tags=34%, list=24%, signal=26%	KCNMA1/GABRG1/GRIA4/FAIM2/P2RX6/FXYD6/SHISA7/ITGB3/SSPN/CDH10/COL13A1/GABRA3/KCNJ4/CHRNA9/RAPSN/CACNA1C/SLC6A9/SORCS2/SHC4/ADORA1/GRM7/CNIH3/ACTN2/NLGN4X/DLG3/KCNA2/GRIK4/ITGA3/ANK2/NRP2/KCNH1/CHRNA6/RPH3A/CHRNB4/GRID1/SLITRK3/ITGA5/LRRC4B/F2R/EPHB2/GABRD/LRRTM4/SLC16A7/ANK1/RGS9/SHANK2/GABRG2/SLC6A4/MUSK/CHRNE/ZC4H2/DLG4/NRCAM/ABHD17C/FBXO2/CHRM3/GLRB/SYNE1/ATP6AP2/SLC9A5/EFNB2/NLGN3/ADGRB3/LRRC…
GO:0005604	basement membrane	76	0.466815	1.59766	0.00214008	0.0480091	0.0441156	6749	tags=39%, list=23%, signal=30%	LAD1/COL17A1/LAMC2/LAMA4/HMCN1/COL15A1/ITGB4/NID1/EGFLAM/COL4A6/TNC/LAMB3/TINAG/HSPG2/NPNT/SPARC/ENTPD2/CCDC80/FBN1/TIMP1/SMOC1/FN1/COL4A5/ACTA2/COL28A1/COL8A2/COL5A1/NID2/LAMB4/LAMA2

## Sheet: GoEnrichmentResults_WTvrho0_MF_
ID	Description	setSize	enrichmentScore	NES	pvalue	p.adjust	qvalue	rank	leading_edge	core_enrichment
GO:0061134	peptidase regulator activity	167	0.554247	2.06465	0.000120236	0.0113732	0.0104162	6910	tags=42%, list=22%, signal=33%	SERPINA1/SPOCK1/CASP1/GBP2/NLRP1/SERPINB7/SERPINA6/FETUB/SERPINA3/SPOCK3/AGT/CST6/COL6A3/SPINK13/CSTA/SERPINA9/ITIH4/SERPINB3/GBP5/HRG/NKX3-1/A2ML1/LCN1/TIMP4/PRSS22/COL28A1/SERPINE1/ITIH2/R3HDML/SERPINB8/SERPINB11/CST7/CTSS/SLCO1B7/NGF/RARRES1/SERPINA5/TFPI2/SERPINE2/RENBP/SERPINB10/WFDC3/TIMP1/SLCO1B3-SLCO1B7/ITIH6/TIMP2/PCSK1N/SERPINA10/C4A/PINK1/PRNP/FN1/VSIR/CARD16/PI3/SERPINA4/RACK1/BEX3/CO…
GO:0030414	peptidase inhibitor activity	120	0.573786	2.05658	0.000125282	0.0113732	0.0104162	4507	tags=38%, list=14%, signal=32%	SERPINA1/SPOCK1/GBP2/SERPINB7/SERPINA6/FETUB/SERPINA3/SPOCK3/AGT/CST6/COL6A3/SPINK13/CSTA/SERPINA9/ITIH4/SERPINB3/GBP5/HRG/A2ML1/LCN1/TIMP4/COL28A1/SERPINE1/ITIH2/R3HDML/SERPINB8/SERPINB11/CST7/SLCO1B7/NGF/RARRES1/SERPINA5/TFPI2/SERPINE2/RENBP/SERPINB10/WFDC3/TIMP1/SLCO1B3-SLCO1B7/ITIH6/TIMP2/PCSK1N/SERPINA10/C4A/PRNP
GO:0061135	endopeptidase regulator activity	131	0.566393	2.05154	0.000123762	0.0113732	0.0104162	4949	tags=37%, list=16%, signal=31%	SERPINA1/SPOCK1/GBP2/NLRP1/SERPINB7/SERPINA6/FETUB/SERPINA3/SPOCK3/AGT/CST6/COL6A3/SPINK13/CSTA/SERPINA9/ITIH4/SERPINB3/GBP5/HRG/A2ML1/LCN1/TIMP4/COL28A1/SERPINE1/ITIH2/SERPINB8/SERPINB11/CST7/SLCO1B7/NGF/RARRES1/SERPINA5/TFPI2/SERPINE2/RENBP/SERPINB10/WFDC3/TIMP1/SLCO1B3-SLCO1B7/ITIH6/TIMP2/PCSK1N/SERPINA10/C4A/PRNP/VSIR/CARD16/PI3
GO:0004866	endopeptidase inhibitor activity	117	0.571633	2.04369	0.00012577	0.0113732	0.0104162	4507	tags=38%, list=14%, signal=32%	SERPINA1/SPOCK1/GBP2/SERPINB7/SERPINA6/FETUB/SERPINA3/SPOCK3/AGT/CST6/COL6A3/SPINK13/CSTA/SERPINA9/ITIH4/SERPINB3/GBP5/HRG/A2ML1/LCN1/TIMP4/COL28A1/SERPINE1/ITIH2/SERPINB8/SERPINB11/CST7/SLCO1B7/NGF/RARRES1/SERPINA5/TFPI2/SERPINE2/RENBP/SERPINB10/WFDC3/TIMP1/SLCO1B3-SLCO1B7/ITIH6/TIMP2/PCSK1N/SERPINA10/C4A/PRNP
GO:0008237	metallopeptidase activity	147	0.505142	1.85214	0.000122055	0.0113732	0.0104162	3904	tags=23%, list=12%, signal=20%	PAPPA2/ADAMTS12/ADAM19/ADAMTS9/ADAMTS3/ADAMTS14/CPA6/ADAMTS6/CPE/CPQ/ADAM20/MMP2/MMP10/MMP28/TRABD2B/ADAM21/MMP13/CPO/MMP7/MMP3/MMP11/ANPEP/MMP1/CPA5/MMP12/ADAMTS7/ADAM28/ADAM23/CLCA2/CPM/PAPPA/TRABD2A/ADAM29/MMP8
GO:0015081	sodium ion transmembrane transporter activity	126	0.499211	1.7992	0.000124425	0.0113732	0.0104162	6202	tags=38%, list=19%, signal=31%	SLC17A3/SLC5A9/SLC9A9/SLC4A10/SLC17A1/SLC17A2/HCN1/SLC1A1/SLC24A4/SLC13A3/SLC34A1/SLC9A2/SLC9A4/SLC4A4/SCN7A/SCN2A/SLC6A9/SLC17A4/SLC6A15/KCNK1/ATP1A2/GRIK4/SLC8A3/SLC4A9/SCN5A/SLC5A10/SLC9A3/SCN3A/SHROOM2/SLC4A8/HCN4/SLC10A5/SLC9A7/SLC6A20/PKD2L1/SLC8A1/SLC24A5/SLC41A1/SLC13A1/SLC6A12/SLC9A5/SLC6A3/ATP1A3/SCN9A/SLC4A5/MFSD2A/SLC22A1/SLC41A3
GO:0046873	metal ion transmembrane transporter activity	363	0.438934	1.74388	0.000108413	0.0113732	0.0104162	5570	tags=28%, list=18%, signal=23%	SLC17A3/KCNJ6/SLC5A9/SLC9A9/KCNQ3/TRPC6/SLC4A10/SLC17A1/KCNMA1/CACNA1C/SLC17A2/PKD1L1/GPM6A/TRPC4/HCN1/TRPC3/SLC12A8/SLC1A1/SLC24A4/SLC13A3/SLC34A1/KCNT2/SLC9A2/KCNIP1/KCNN3/NIPAL4/RYR2/CATSPER1/SLC9A4/NIPAL1/MCOLN3/CACNA2D3/KCNK2/TRPC7/SLC4A4/CLDN16/KCNH1/KCNJ1/KCNK13/SCN7A/KCNH5/SCN2A/CHRNA9/TRPV2/NIPAL2/SLC6A9/LRRC55/SLC17A4/SLC6A15/KCNK1/ATP1A2/KCNJ15/GRIK4/KCNB1/SLC8A3/SLC4A9/SCN5A/KCNE4/SLC…
GO:0004857	enzyme inhibitor activity	308	0.440567	1.73156	0.000110387	0.0113732	0.0104162	5702	tags=24%, list=18%, signal=20%	SERPINA1/SPOCK1/GBP2/FRY/PPP1R14C/SERPINB7/SERPINA6/FETUB/SERPINA3/SPOCK3/AGT/CST6/COL6A3/SPINK13/CSTA/GRM7/TXNIP/SERPINA9/ITIH4/GMFG/SERPINB3/UGT1A7/GBP5/PPP1R36/HRG/GCKR/A2ML1/LCN1/TIMP4/COL28A1/TRIB2/UGT1A1/SERPINE1/ITIH2/R3HDML/SERPINB8/PLN/SERPINB11/CST7/SLIT2/SLCO1B7/NGF/CAMK2N2/RARRES1/PRKAR2B/GNAZ/SERPINA5/TFPI2/SERPINE2/CDKN1A/RENBP/SNCA/SERPINB10/WFDC3/TIMP1/SLCO1B3-SLCO1B7/ITIH6/ELFN2/…
GO:0005539	glycosaminoglycan binding	185	0.458939	1.72777	0.000118469	0.0113732	0.0104162	5342	tags=35%, list=17%, signal=29%	CXCL8/ADAMTS3/VCAN/CFH/SPOCK3/IMPG2/DPYSL3/CCN4/JCHAIN/ECM2/EGFLAM/PTPRC/SLIT3/FSTL1/SUSD5/NRP2/HRG/SULF1/COL13A1/NELL2/COL28A1/CRISPLD2/SELL/HABP2/ITIH2/SULF2/GPNMB/COL5A1/APOA5/NAV2/SFRP1/CCN1/FGF1/LGR6/THBS4/SLIT2/CCN2/ADA2/REG3G/ADGRE2/SLIT1/CCDC80/MPIG6B/SERPINA5/IMPG1/HBEGF/LTBP2/SERPINE2/NDNF/NOD2/FGF2/COL17A1/FGF7/PRELP/SERPINA10/LAMC2/PRNP/HAPLN2/FN1/VEGFA/LRTM1/REG4/PLA2G2D/FGFR2
GO:0015267	channel activity	393	0.428188	1.70998	0.000107308	0.0113732	0.0104162	5570	tags=28%, list=18%, signal=24%	SLC17A3/KCNJ6/KCNQ3/TRPC6/GJA5/KCNMA1/CALHM5/BCL2A1/CACNA1C/P2RX6/PKD1L1/GPM6A/TRPC4/HCN1/GABRG1/SLC26A7/TRPC3/SLC1A1/SLC24A4/GABRA2/SLC14A1/KCNT2/CLIC2/KCNIP1/KCNN3/RYR2/CATSPER1/RHCG/FXYD1/GABRR2/MCOLN3/CACNA2D3/KCNK2/TRPC7/NOX5/TMEM63C/KCNH1/KCNJ1/KCNK13/SCN7A/GJE1/KCNH5/SCN2A/CHRNA9/TRPV2/LRRC55/KCNK1/KCNJ15/GRIK4/GLRB/GSDME/CNGB1/KCNB1/GRID1/GABRA6/GRIA2/GSDMA/SCN5A/CHRNB4/CYBB/KCNE4/SLC26A8…
GO:0022803	passive transmembrane transporter activity	393	0.428188	1.70998	0.000107308	0.0113732	0.0104162	5570	tags=28%, list=18%, signal=24%	SLC17A3/KCNJ6/KCNQ3/TRPC6/GJA5/KCNMA1/CALHM5/BCL2A1/CACNA1C/P2RX6/PKD1L1/GPM6A/TRPC4/HCN1/GABRG1/SLC26A7/TRPC3/SLC1A1/SLC24A4/GABRA2/SLC14A1/KCNT2/CLIC2/KCNIP1/KCNN3/RYR2/CATSPER1/RHCG/FXYD1/GABRR2/MCOLN3/CACNA2D3/KCNK2/TRPC7/NOX5/TMEM63C/KCNH1/KCNJ1/KCNK13/SCN7A/GJE1/KCNH5/SCN2A/CHRNA9/TRPV2/LRRC55/KCNK1/KCNJ15/GRIK4/GLRB/GSDME/CNGB1/KCNB1/GRID1/GABRA6/GRIA2/GSDMA/SCN5A/CHRNB4/CYBB/KCNE4/SLC26A8…
GO:0005126	cytokine receptor binding	177	0.453173	1.69871	0.000118878	0.0113732	0.0104162	5982	tags=31%, list=19%, signal=25%	CXCL1/CCRL2/CXCL8/IL6/ITGB3/IL33/CCL24/TLR5/CXCL3/CCL5/ECM1/TGFB2/CXCL2/IFNA1/DEFB1/CCL26/NTRK1/BDNF/IL12A/IL12RB1/CCL20/CD70/TRAF1/IL11/IL1B/TNFSF15/S100A14/NGF/TNFSF13B/BAMBI/IL1RAP/IFNA8/GH2/EFNA5/TNFSF4/TNFSF8/RNF41/CADM4/VEGFA/CSF1/FASLG/RHEX/CCR2/IL23R/IFNE/IL7/EDA/BEX3/JAK3/ERAP1/LTB/ITGA5/CNIH4/TGFBR1/IL1A
GO:0005216	monoatomic ion channel activity	348	0.427922	1.69566	0.000108873	0.0113732	0.0104162	5570	tags=28%, list=18%, signal=24%	SLC17A3/KCNJ6/KCNQ3/TRPC6/KCNMA1/CALHM5/CACNA1C/P2RX6/PKD1L1/GPM6A/TRPC4/HCN1/GABRG1/SLC26A7/TRPC3/SLC1A1/SLC24A4/GABRA2/KCNT2/CLIC2/KCNIP1/KCNN3/RYR2/CATSPER1/FXYD1/GABRR2/MCOLN3/CACNA2D3/KCNK2/TRPC7/NOX5/TMEM63C/KCNH1/KCNJ1/KCNK13/SCN7A/KCNH5/SCN2A/CHRNA9/TRPV2/LRRC55/KCNK1/KCNJ15/GRIK4/GLRB/CNGB1/KCNB1/GRID1/GABRA6/GRIA2/SCN5A/CHRNB4/CYBB/KCNE4/SLC26A8/BEST1/GRIA4/SCN3A/CACNA1E/CHRFAM7A/SHROOM…
GO:0005261	monoatomic cation channel activity	262	0.429843	1.66943	0.000112575	0.0113732	0.0104162	5570	tags=29%, list=18%, signal=24%	KCNJ6/KCNQ3/TRPC6/KCNMA1/CALHM5/CACNA1C/P2RX6/PKD1L1/GPM6A/TRPC4/HCN1/TRPC3/SLC24A4/KCNT2/KCNIP1/KCNN3/RYR2/CATSPER1/MCOLN3/CACNA2D3/KCNK2/TRPC7/NOX5/TMEM63C/KCNH1/KCNJ1/KCNK13/SCN7A/KCNH5/SCN2A/CHRNA9/TRPV2/LRRC55/KCNK1/KCNJ15/GRIK4/CNGB1/KCNB1/SCN5A/CHRNB4/KCNE4/SCN3A/CACNA1E/CHRFAM7A/SHROOM2/CNGA4/P2RX5/KCNMB4/CALHM1/PKDREJ/HCN4/AQP1/KCNMB2/SNAP25/CACNA1H/KCNA2/KCNG1/PKD2L1/KCNE2/ABCC9/SLC24A5…
GO:0004175	endopeptidase activity	291	0.4255	1.66588	0.000111247	0.0113732	0.0104162	4787	tags=23%, list=15%, signal=20%	CASP1/PAPPA2/ADAMTS12/ADAM19/ADAMTS9/ADAMTS3/ADAMTS14/ADAMTS6/ADAM20/MMP2/MMP10/CFI/TMPRSS15/MMP28/TRABD2B/ADAM21/PSMB9/PSMB8/CTSE/MMP13/NRIP3/C1R/KLKB1/PRSS22/MMP7/TMPRSS7/MMP3/CASP4/HABP2/CAPN5/MMP11/PCSK1/MASP1/MMP1/PCSK5/TMPRSS11A/MMP12/ADAMTS7/CTSS/SFRP1/TMPRSS13/ADAM28/TINAG/ADAM23/CASP5/REN/CMA1/CTSO/HPN/C1S/CLCA2/PAPPA/TRABD2A/ADAM29/MMP8/TPSG1/CORIN/CAPN8/HTRA1/PIK3IP1/CTSD/JMJD7/CTSF/PS…
GO:0015318	inorganic molecular entity transmembrane transporter activity	561	0.409072	1.66269	0.000104015	0.0113732	0.0104162	5784	tags=25%, list=18%, signal=21%	SLC17A3/KCNJ6/SLC5A9/SLC9A9/KCNQ3/ATP6V0D2/TRPC6/SLC4A10/SLC17A1/KCNMA1/CACNA1C/SLC17A2/PKD1L1/GPM6A/TRPC4/HCN1/GABRG1/SLC26A7/TRPC3/SLC12A8/SLC1A1/SLC24A4/GABRA2/SLC13A3/SLC14A1/SLC34A1/KCNT2/CLIC2/SLC9A2/ATP6V0A4/KCNIP1/KCNN3/NIPAL4/RYR2/CATSPER1/RHCG/SLC9A4/NIPAL1/FXYD1/GABRR2/MCOLN3/CACNA2D3/KCNK2/TRPC7/SLC4A4/CLDN16/NOX5/TMEM63C/KCNH1/KCNJ1/KCNK13/SCN7A/KCNH5/SCN2A/CHRNA9/TRPV2/NIPAL2/SLC6A9…
GO:0022890	inorganic cation transmembrane transporter activity	467	0.41226	1.65999	0.000105809	0.0113732	0.0104162	5570	tags=24%, list=18%, signal=20%	SLC17A3/KCNJ6/SLC5A9/SLC9A9/KCNQ3/ATP6V0D2/TRPC6/SLC4A10/SLC17A1/KCNMA1/CACNA1C/SLC17A2/PKD1L1/GPM6A/TRPC4/HCN1/TRPC3/SLC12A8/SLC1A1/SLC24A4/SLC13A3/SLC34A1/KCNT2/SLC9A2/ATP6V0A4/KCNIP1/KCNN3/NIPAL4/RYR2/CATSPER1/RHCG/SLC9A4/NIPAL1/MCOLN3/CACNA2D3/KCNK2/TRPC7/SLC4A4/CLDN16/NOX5/TMEM63C/KCNH1/KCNJ1/KCNK13/SCN7A/KCNH5/SCN2A/CHRNA9/TRPV2/NIPAL2/SLC6A9/SLC36A2/LRRC55/SLC17A4/SLC6A15/KCNK1/ATP1A2/KCNJ…
GO:0022839	monoatomic ion gated channel activity	254	0.428322	1.65964	0.000113007	0.0113732	0.0104162	5570	tags=32%, list=18%, signal=27%	SLC17A3/KCNJ6/KCNQ3/KCNMA1/CACNA1C/P2RX6/HCN1/GABRG1/TRPC3/GABRA2/KCNT2/CLIC2/KCNIP1/KCNN3/RYR2/CATSPER1/GABRR2/MCOLN3/CACNA2D3/KCNK2/TMEM63C/KCNH1/KCNJ1/KCNK13/SCN7A/KCNH5/SCN2A/CHRNA9/LRRC55/KCNK1/KCNJ15/GRIK4/GLRB/CNGB1/KCNB1/GRID1/GABRA6/GRIA2/SCN5A/CHRNB4/CYBB/KCNE4/GRIA4/SCN3A/CACNA1E/CHRFAM7A/SHROOM2/TMEM150C/CNGA4/P2RX5/GLRA3/CLCA2/KCNMB4/CALHM1/HCN4/AQP1/KCNMB2/GABRA3/SNAP25/CACNA1H/KCNA…
GO:0022836	gated channel activity	255	0.427178	1.65642	0.000112829	0.0113732	0.0104162	5570	tags=32%, list=18%, signal=26%	SLC17A3/KCNJ6/KCNQ3/KCNMA1/CACNA1C/P2RX6/HCN1/GABRG1/TRPC3/GABRA2/KCNT2/CLIC2/KCNIP1/KCNN3/RYR2/CATSPER1/GABRR2/MCOLN3/CACNA2D3/KCNK2/TMEM63C/KCNH1/KCNJ1/KCNK13/SCN7A/KCNH5/SCN2A/CHRNA9/LRRC55/KCNK1/KCNJ15/GRIK4/GLRB/CNGB1/KCNB1/GRID1/GABRA6/GRIA2/SCN5A/CHRNB4/CYBB/KCNE4/GRIA4/SCN3A/CACNA1E/CHRFAM7A/SHROOM2/TMEM150C/CNGA4/P2RX5/GLRA3/CLCA2/KCNMB4/CALHM1/HCN4/AQP1/KCNMB2/GABRA3/SNAP25/CACNA1H/KCNA…
GO:0008324	monoatomic cation transmembrane transporter activity	497	0.405456	1.63932	0.000105119	0.0113732	0.0104162	5570	tags=24%, list=18%, signal=20%	SLC17A3/KCNJ6/SLC5A9/SLC9A9/KCNQ3/ATP6V0D2/TRPC6/SLC4A10/SLC17A1/KCNMA1/CALHM5/CACNA1C/P2RX6/SLC17A2/PKD1L1/GPM6A/TRPC4/HCN1/TRPC3/SLC12A8/SLC1A1/SLC24A4/SLC13A3/SLC34A1/KCNT2/SLC9A2/ATP6V0A4/KCNIP1/KCNN3/NIPAL4/RYR2/CATSPER1/SLC9A4/NIPAL1/MCOLN3/CACNA2D3/KCNK2/TRPC7/SLC4A4/CLDN16/NOX5/TMEM63C/KCNH1/KCNJ1/KCNK13/SCN7A/KCNH5/SCN2A/CHRNA9/TRPV2/NIPAL2/SLC6A9/SLC36A2/LRRC55/SLC17A4/SLC6A15/KCNK1/ATP…
GO:0140678	molecular function inhibitor activity	402	0.409739	1.63882	0.000106906	0.0113732	0.0104162	6335	tags=25%, list=20%, signal=20%	SERPINA1/SPOCK1/DKK2/GBP2/FRY/PPP1R14C/SERPINB7/SERPINA6/FETUB/SERPINA3/SPOCK3/AGT/CST6/ID4/COL6A3/SPINK13/CSTA/GRM7/FST/TXNIP/SERPINA9/ITIH4/GMFG/MTRNR2L8/SERPINB3/CCL5/UGT1A7/GBP5/PPP1R36/HRG/DKK3/NKX3-1/GCKR/A2ML1/LCN1/TIMP4/COL28A1/TRIB2/UGT1A1/SERPINE1/ITIH2/R3HDML/SERPINB8/PLN/LYPD1/SERPINB11/CST7/SLIT2/SLCO1B7/NGF/CAMK2N2/RARRES1/PRKAR2B/GNAZ/SERPINA5/TFPI2/SERPINE2/CDKN1A/RENBP/SNCA/KCNMB…
GO:0015075	monoatomic ion transmembrane transporter activity	596	0.401685	1.63616	0.000103541	0.0113732	0.0104162	5570	tags=25%, list=18%, signal=21%	SLC17A3/KCNJ6/SLC5A9/SLC9A9/KCNQ3/ATP6V0D2/TRPC6/SLC4A10/SLC17A1/KCNMA1/CALHM5/CACNA1C/P2RX6/SLC17A2/PKD1L1/GPM6A/TRPC4/HCN1/GABRG1/SLC26A7/TRPC3/SLC12A8/SLC1A1/SLC24A4/GABRA2/SLC13A3/SLC34A1/KCNT2/CLIC2/SLC9A2/ATP6V0A4/KCNIP1/KCNN3/NIPAL4/RYR2/CATSPER1/SLC9A4/NIPAL1/FXYD1/GABRR2/MCOLN3/CACNA2D3/KCNK2/TRPC7/SLC4A4/CLDN16/NOX5/TMEM63C/KCNH1/KCNJ1/KCNK13/SCN7A/KCNH5/SCN2A/CHRNA9/TRPV2/NIPAL2/SLC6A9…
GO:0015291	secondary active transmembrane transporter activity	247	0.420654	1.62572	0.000113404	0.0113732	0.0104162	6252	tags=28%, list=20%, signal=23%	SLC17A3/SLC5A9/SLC9A9/SLC4A10/SLC17A1/SLC17A2/SLC26A7/SLC12A8/SLC1A1/SLC24A4/SLC13A3/SLC34A1/SLCO2B1/SLC9A2/SLC16A6/SLC16A12/SLC9A4/SLCO1B1/SLC4A4/SLC6A17/SLC6A9/SLC36A2/SLC17A4/SLC6A15/SLC16A2/SLC4A3/SLC22A4/SLC8A3/SLC4A9/SLC26A8/SLCO1B7/SLC7A8/SLCO6A1/SLC26A3/SLC5A10/SLC9A3/SLC7A9/SLC15A5/SLC30A2/SLC16A9/SLC4A8/SLCO5A1/SLC10A5/SLC46A3/SLC9A7/SLC6A20/SLC8A1/SLC24A5/SLC37A1/SLC41A1/SLC16A7/SLC18B…
GO:1901702	salt transmembrane transporter activity	476	0.399813	1.61232	0.000105563	0.0113732	0.0104162	5570	tags=25%, list=18%, signal=21%	SLC17A3/KCNJ6/SLC5A9/SLC9A9/KCNQ3/TRPC6/SLC4A10/SLC17A1/KCNMA1/CACNA1C/SLC17A2/PKD1L1/GPM6A/TRPC4/HCN1/GABRG1/SLC26A7/TRPC3/SLC12A8/SLC1A1/SLC24A4/GABRA2/SLC13A3/SLC14A1/SLC34A1/KCNT2/CLIC2/SLC9A2/KCNIP1/KCNN3/RYR2/CATSPER1/SLC9A4/FXYD1/GABRR2/MCOLN3/CACNA2D3/KCNK2/TRPC7/SLC4A4/KCNH1/KCNJ1/KCNK13/SCN7A/KCNH5/SCN2A/CHRNA9/TRPV2/SLC6A9/LRRC55/SLC17A4/SLC6A15/KCNK1/ATP1A2/KCNJ15/GRIK4/GLRB/SLC4A3/KC…
GO:0005509	calcium ion binding	582	0.395201	1.60835	0.00010381	0.0113732	0.0104162	6259	tags=29%, list=20%, signal=23%	SPOCK1/CDH11/DYSF/CCBE1/PCP4/CLSTN2/CDH6/VCAN/SYT13/DSC3/PCDH10/PAMR1/PLA2G4C/SPOCK3/FSTL4/CALB2/DUOX2/ANXA8/PCDHGB6/PCDH11X/FAT3/SYT1/EFCAB9/PLSCR2/CDH4/EGFLAM/SCGN/ANXA13/CLGN/SLIT3/FLG/CDH16/HMCN1/CDH2/ANXA10/FSTL1/KCNIP1/DGKB/CDH18/RYR2/THBD/PRRG4/MATN1/EFCAB8/SVEP1/HRNR/DSC1/MMP13/FLG2/MGP/PCDHA7/PCDH19/SULF1/SYT8/LRP1B/NOX5/NELL2/C1R/CDH10/SYT3/SELL/HSPG2/HABP2/CDH13/PCDHGA3/CDH20/RASGRP1/S…
GO:0004888	transmembrane signaling receptor activity	660	0.387886	1.58543	0.000102828	0.0113732	0.0104162	5641	tags=29%, list=18%, signal=24%	TLR4/ACKR3/TREM1/PLXNA4/UNC5B/CCRL2/DDR2/C3AR1/AGTR1/PTPRE/IL7R/CCR3/UNC5A/P2RX6/CCR1/CRLF2/ERBB4/HTR7/GABRG1/PRLR/PTPRD/GPR65/GRM7/TEK/OR10J6P/PTPRB/IL1R2/GABRA2/EDNRA/GPR141/SLC22A17/PTPRC/TLR5/LPAR4/MILR1/ADORA1/ADCYAP1R1/NPBWR1/HLA-DPA1/PTPRR/P2RY4/THBD/VN1R1/NRP2/IL31RA/ADGRF2/DRD1/FLT1/NTRK1/GPR132/IL18R1/TLR3/BDKRB1/GABRR2/NPFFR2/OR1F2P/PDGFRB/FCRLA/ADGRF4/TMEM63C/OR4C6/PIGR/LILRB5/SORCS2/…
GO:1901681	sulfur compound binding	225	0.413385	1.58507	0.000114943	0.0113732	0.0104162	5189	tags=28%, list=16%, signal=24%	CXCL8/ADAMTS3/CFH/IMPG2/ACADL/FST/DPYSL3/CCN4/ECM2/PTPRC/SLIT3/FSTL1/RYR2/NRP2/HRG/ACP5/COL13A1/NELL2/COL28A1/CRISPLD2/SELL/GPNMB/COL5A1/APOA5/NAV2/SFRP1/MIOX/CCN1/FGF1/LGR6/THBS4/SLIT2/CCN2/ADA2/ITGA2/ADGRE2/SLIT1/OGDHL/MUC2/CCDC80/MPIG6B/SERPINA5/IMPG1/HBEGF/LTBP2/SERPINE2/LRP1/NDNF/CD34/FGF2/SULT1C3/COL17A1/ACBD7/FGF7/PRELP/SERPINA10/LAMC2/PRNP/ENPP1/FN1/VEGFA/LRTM1/REG4/PLA2G2D
GO:0022804	active transmembrane transporter activity	398	0.394047	1.57501	0.000107009	0.0113732	0.0104162	6252	tags=24%, list=20%, signal=19%	SLC17A3/SLC5A9/SLC9A9/ATP6V0D2/SLC4A10/SLC17A1/SLC17A2/SLC26A7/ABCB1/ABCB4/ABCA8/SLC12A8/SLC1A1/ABCD2/SLC24A4/SLC13A3/SLC34A1/SLCO2B1/SLC9A2/SLC16A6/ATP6V0A4/ABCA12/SLC16A12/SLC9A4/ABCA6/ABCA9/ABCA10/ABCA4/SLCO1B1/SLC4A4/SLC6A17/SLC6A9/SLC36A2/SLC17A4/SLC6A15/ATP1A2/SLC16A2/SLC4A3/ABCG1/SLC22A4/SLC8A3/SLC4A9/SLC26A8/SLCO1B7/SLC7A8/SLCO6A1/SLC26A3/SLC5A10/SLC9A3/SLC7A9/SLC15A5/SLC30A2/TAP2/TAP1/AT…
GO:0004222	metalloendopeptidase activity	83	0.644802	2.19863	0.000133191	0.011629	0.0106505	3904	tags=33%, list=12%, signal=29%	PAPPA2/ADAMTS12/ADAM19/ADAMTS9/ADAMTS3/ADAMTS14/ADAMTS6/ADAM20/MMP2/MMP10/MMP28/TRABD2B/ADAM21/MMP13/MMP7/MMP3/MMP11/MMP1/MMP12/ADAMTS7/ADAM28/ADAM23/CLCA2/PAPPA/TRABD2A/ADAM29/MMP8
GO:0038187	pattern recognition receptor activity	20	0.749647	1.95516	0.000157406	0.0128565	0.0117747	1188	tags=40%, list=4%, signal=39%	TLR4/DMBT1/NLRP1/TLR5/LY96/IFIH1/COLEC12/TLR3
GO:0140326	ATPase-coupled intramembrane lipid transporter activity	24	0.69761	1.89697	0.000154178	0.0128565	0.0117747	6269	tags=46%, list=20%, signal=37%	ABCB1/ABCB4/ABCA12/ABCA4/ABCG1/ABCA3/ABCA1/ATP10D/MFSD2A/ATP8B1/ATP9A
GO:0008233	peptidase activity	458	0.370066	1.4895	0.000211685	0.0167496	0.0153402	6619	tags=24%, list=21%, signal=19%	CASP1/PAPPA2/ADAMTS12/ADAM19/ADAMTS9/ADAMTS3/ADAMTS14/CPA6/NLRP1/ADAMTS6/CPE/CPQ/ADAM20/MMP2/MMP10/CFI/TMPRSS15/MMP28/TRABD2B/ADAM21/PSMB9/PSMB8/CTSE/MMP13/RELN/CPO/NRIP3/C1R/KLKB1/PRSS22/MMP7/TMPRSS7/MMP3/CASP4/HABP2/GGTLC1/CAPN5/MMP11/ANPEP/PCSK1/MASP1/MMP1/PCSK5/TMPRSS11A/TNFAIP3/CPA5/MMP12/ADAMTS7/CTSS/SFRP1/TMPRSS13/ADAM28/TINAG/ADAM23/CASP5/USP50/REN/PGPEP1L/CMA1/CTSO/HPN/C1S/CLCA2/CPM/PAPP…
GO:0005178	integrin binding	133	0.471443	1.71125	0.000246792	0.0189357	0.0173423	8169	tags=41%, list=26%, signal=31%	ITGB3/TSPAN8/ITGAX/IGF2/CCN4/VWF/ECM2/VCAM1/CD177/TGFBI/IBSP/S1PR3/JAM2/EDIL3/MFGE8/GFAP/GPNMB/COL5A1/CCN1/FGF1/THBS4/CCN2/IL1B/ITGA10/FRMD5/ADAM23/ITGA2/ITGA1/ITGB2/SPP1/FGF2/ITGA3/NRG1/FN1/DMP1/CDH17/COL4A3/NPNT/ITGA5/ADAM15/ITGAM/FBN1/ITGB1/TNXB/TNN/PTPRZ1/ITGB6/ITGA4/ITGB4/ADAMTS13/CD226/TSPAN4/ITGAV/COL16A1/ICAM1
GO:0005544	calcium-dependent phospholipid binding	47	0.664231	2.06522	0.000285429	0.0200752	0.018386	3482	tags=34%, list=11%, signal=30%	DYSF/SYT13/CPNE4/PLA2G4C/ANXA8/SYT1/ANXA13/ANXA10/CPNE5/SYT8/SYT3/SYTL3/SYT11/RPH3A/SYT5/ANXA8L1
GO:0017116	single-stranded DNA helicase activity	23	-0.691146	-2.06132	0.000280978	0.0200752	0.018386	9639	tags=96%, list=30%, signal=67%	WRNIP1/CHTF18/MCM9/CHTF8/HELB/RFC3/RFC2/MCM8/POLQ/DSCC1/RFC4/DHX9/RFC5/RAD51/MCM3/MCM6/MCM7/PIF1/MCM5/MCM2/MCM4/DNA2
GO:0004867	serine-type endopeptidase inhibitor activity	68	0.597667	1.98027	0.000272405	0.0200752	0.018386	4404	tags=41%, list=14%, signal=36%	SERPINA1/SPOCK1/SERPINB7/SERPINA6/SERPINA3/AGT/COL6A3/SPINK13/SERPINA9/ITIH4/SERPINB3/HRG/A2ML1/COL28A1/SERPINE1/ITIH2/SERPINB8/SERPINB11/SLCO1B7/SERPINA5/TFPI2/SERPINE2/SERPINB10/WFDC3/SLCO1B3-SLCO1B7/ITIH6/PCSK1N/SERPINA10
GO:0005227	calcium activated cation channel activity	21	0.70273	1.85966	0.000311672	0.0213285	0.0195338	5320	tags=48%, list=17%, signal=40%	KCNMA1/TRPC3/KCNN3/CATSPER1/TMEM63C/KCNMB4/CALHM1/KCNMB2/PKD2L1/ANO1
GO:0030297	transmembrane receptor protein tyrosine kinase activator activity	16	0.767199	1.90535	0.000320616	0.0213631	0.0195655	6481	tags=81%, list=20%, signal=65%	TGFA/IGF2/ANGPT4/BTC/EGF/EPGN/HBEGF/EFNA5/NRG1/VEGFA/NRG3/EREG/ALKAL2
GO:0005436	sodium:phosphate symporter activity	11	0.815276	1.85098	0.000333056	0.021623	0.0198036	1865	tags=45%, list=6%, signal=43%	SLC17A3/SLC17A1/SLC17A2/SLC34A1/SLC17A4
GO:0030527	structural constituent of chromatin	73	-0.798121	-3.07511	0.000385951	0.0232674	0.0213095	3866	tags=73%, list=12%, signal=64%	H4C3/H4C14/H4C9/H4C5/H2AC6/H2AX/H2BC19P/H4C2/H3C8/H2AC20/H1-2/H2AC19/H2BC5/H4C8/H2BC4/H2BC12/H3C1/H4C1/H2BC15/H1-4/H3C14/H2AC21/H2AC11/H4C4/H2BC21/H2BC6/H2AC17/H3C13/H2BC10/H2AC13/H2BC11/H3C11/H2AC4/H1-3/H4C12/H3C7/H2BC13/H2BC8/H2AC16/H2BC17/H3C10/H4C13/H2AC12/H2BC18/H2BC14/H1-1/H2BC3/H3C12/H2BC9/H2AC8/H2BC7/H1-6/H1-5
GO:0031491	nucleosome binding	67	-0.484016	-1.82825	0.000376223	0.0232674	0.0213095	10835	tags=54%, list=34%, signal=36%	HMGN2/RBBP4/GLYR1/EED/ACTL6A/L3MBTL1/HMGN1/SUPT6H/SMARCB1/MTA2/CHD4/SMARCC2/DNTTIP1/SUPT16H/CABIN1/RNF168/HIRA/ARID1A/PARP2/CGAS/MBD3/SSRP1/NOC2L/H1-0/RCC1/PWWP3A/HDAC1/SMARCA4/H1-10/H1-2/H1-4/H1-3/H1-1/HMGA2/H1-6/H1-5
GO:0005262	calcium channel activity	102	0.490282	1.72287	0.000385753	0.0232674	0.0213095	4545	tags=25%, list=14%, signal=21%	TRPC6/CACNA1C/PKD1L1/GPM6A/TRPC4/TRPC3/SLC24A4/RYR2/CATSPER1/MCOLN3/CACNA2D3/TRPC7/SCN7A/SCN2A/CHRNA9/TRPV2/SCN5A/SCN3A/CACNA1E/CALHM1/PKDREJ/CACNA1H/PKD2L1/SLC24A5/MCOLN2
GO:0004035	alkaline phosphatase activity	3	-0.9867	-1.65589	0.00043262	0.0254742	0.0233307	427	tags=100%, list=1%, signal=99%	ALPG/ALPI
GO:0043394	proteoglycan binding	32	0.653267	1.8852	0.000445831	0.0256556	0.0234968	3488	tags=44%, list=11%, signal=39%	TNC/CFH/FST/PTPRC/HRG/GPNMB/COL5A1/CTSS/SLIT2/ADA2/ITGA2/SLIT1/NID1/LRP1
GO:0015279	store-operated calcium channel activity	10	0.831545	1.83981	0.000502765	0.0265209	0.0242893	1344	tags=40%, list=4%, signal=38%	TRPC6/TRPC4/TRPC3/TRPC7
GO:0008009	chemokine activity	20	0.694248	1.81067	0.000472218	0.0265209	0.0242893	2022	tags=40%, list=6%, signal=37%	CXCL1/CXCL8/CCL24/CXCL3/CCL5/CXCL2/CCL26/CCL20
GO:0008094	ATP-dependent activity, acting on DNA	121	-0.410084	-1.72074	0.00049505	0.0265209	0.0242893	9441	tags=50%, list=30%, signal=35%	MRE11/MYD88/PMS2P3/CHD8/CHD7/WRNIP1/CHD3/CHTF18/CHD4/BPTF/RUVBL1/MCM9/HELLS/PMS2P1/SETX/TTF2/CHTF8/ERCC3/HELB/MYO18A/DHX30/XRCC6/RFC3/EP400/MSH6/RFC2/RTEL1/DDX11/MCM8/UPF1/POLQ/DSCC1/RFC4/MSH2/DHX9/RFC5/BRIP1/FANCM/SRCAP/RAD51/MCM3/SMARCA4/MSH5/RECQL4/RAD54B/MCM6/MCM7/PIF1/BLM/RAD54L/ATAD5/MCM5/XRCC2/DMC1/MCM2/MCM4/ERCC6L/DNA2/DDX12P/XRCC3
GO:0005201	extracellular matrix structural constituent	140	0.458225	1.67263	0.000489776	0.0265209	0.0242893	5717	tags=41%, list=18%, signal=34%	TNC/LUM/TECTB/LAMA4/VCAN/COL15A1/IMPG2/COL6A3/MFAP5/VWF/MUC5AC/COL19A1/HMCN1/ECM1/MATN1/MGP/COL21A1/DPT/TGFBI/COL13A1/COL28A1/SRPX/MEPE/HSPG2/EDIL3/MFGE8/COL5A1/LTBP1/MMRN1/HMCN2/CCN1/LAMB3/COL6A2/IGFBP7/IMPG1/NID1/TFPI2/LTBP2/SRPX2/ENAM/COL4A6/COL17A1/ELN/PRELP/LAMC2/EFEMP1/CTHRC1/FN1/COL14A1/FBN2/FBLN2/COL5A2/ZP3/COL12A1/COL4A5/COL4A3/NPNT
GO:0005518	collagen binding	65	0.542572	1.7871	0.000546448	0.0279934	0.0256379	7716	tags=43%, list=24%, signal=33%	LUM/CCBE1/DDR2/VWF/ECM2/MMP13/TGFBI/HSPG2/MMP12/CTSS/ITGA10/ITGA2/ITGA1/COL6A2/NID1/C1QTNF1/ITGA3/FN1/COL14A1/LRRC15/PDGFB/LOX/ITGB1/TNXB/CTSB/CD44/CTSL/CRTAP
GO:0004386	helicase activity	147	-0.364033	-1.56453	0.000552792	0.0279934	0.0256379	10166	tags=56%, list=32%, signal=38%	DDX49/MTREX/CHD8/DDX24/CHD7/DDX18/MOV10/DDX46/DHX35/WRNIP1/DHX57/CHD3/DDX5/CHTF18/CHD4/DDX52/DDX39B/RUVBL1/DHX38/MCM9/DHX16/SNRNP200/DDX19A/HELLS/DDX56/SETX/DDX31/DDX54/DDX20/TTF2/CHTF8/ERCC3/HELB/DHX30/XRCC6/DHX33/EIF4A1/DHX15/RFC3/EP400/DDX28/RFC2/RTEL1/DDX11/DDX27/MCM8/DDX17/DDX51/UPF1/POLQ/DDX23/DDX55/DSCC1/RFC4/DHX9/RFC5/BRIP1/FANCM/EIF4A3/SRCAP/DDX43/DHX37/RAD51/DICER1/MCM3/SMARCA4/RECQL4/R…
GO:0030296	protein tyrosine kinase activator activity	30	0.639676	1.82045	0.00060042	0.0298091	0.0273008	7408	tags=57%, list=23%, signal=44%	TGFA/IGF2/ANGPT4/CCL5/BTC/EGF/EPGN/AFAP1L2/HBEGF/EFNA5/NRG1/VEGFA/NRG3/EREG/ALKAL2/GRM5/CD24
GO:0008525	phosphatidylcholine transporter activity	16	0.755617	1.87659	0.000641231	0.0312082	0.0285823	5983	tags=44%, list=19%, signal=36%	ABCB1/ABCB4/MTTP/ABCG1/ABCA3/ABCA1/ATP8B1
GO:0140375	immune receptor activity	90	0.49729	1.71977	0.000653253	0.0312082	0.0285823	5454	tags=33%, list=17%, signal=28%	ACKR3/CCRL2/C3AR1/IL7R/CCR3/CCR1/CRLF2/PRLR/IL1R2/HLA-DPA1/IL31RA/IL18R1/PIGR/IL12RB1/IL20RB/CSF2RA/IL1RAP/C5AR1/MR1/FCGR2B/GFRA2/GHR/IL2RB/LEPR/IFNGR1/CXCR3/CCR2/IL23R/CCR9/IL15RA
GO:0140359	ABC-type transporter activity	47	0.577098	1.7943	0.000713572	0.0318888	0.0292055	5747	tags=43%, list=18%, signal=35%	ABCB1/ABCB4/ABCA8/ABCD2/ABCA12/ABCA6/ABCA9/ABCA10/ABCA4/ABCG1/TAP2/TAP1/ABCA5/ABCA13/ABCC3/ABCA3/ABCC9/ABCG4/ABCA1/ABCC11
GO:0003678	DNA helicase activity	58	-0.483748	-1.78047	0.000717875	0.0318888	0.0292055	8747	tags=59%, list=28%, signal=43%	RUVBL1/MCM9/SETX/CHTF8/ERCC3/HELB/DHX30/XRCC6/RFC3/RFC2/RTEL1/DDX11/MCM8/UPF1/POLQ/DSCC1/RFC4/DHX9/RFC5/BRIP1/FANCM/RAD51/MCM3/RECQL4/RAD54B/MCM6/MCM7/PIF1/BLM/MCM5/MCM2/MCM4/DNA2/DDX12P
GO:0001517	N-acetylglucosamine 6-O-sulfotransferase activity	7	0.878629	1.77276	0.000692281	0.0318888	0.0292055	1178	tags=57%, list=4%, signal=55%	CHST1/CHST4/CHST5/CHST2
GO:0008289	lipid binding	708	0.332862	1.36362	0.000716479	0.0318888	0.0292055	5019	tags=17%, list=16%, signal=14%	SYT16/TLR4/DYSF/GSDMC/SYTL5/HSD11B1/SYT13/FRMPD4/CPNE4/SERPINA6/PROM1/PLA2G4C/PROM2/ANXA8/PRLR/SYT1/ACADL/MTTP/SYTL2/ARAP2/JCHAIN/ANXA13/GPR141/RBP1/LPAR4/LY96/CYP3A4/BLNK/ANXA10/DGKB/NR1H4/ICA1/MAG/UGT1A7/GSTA1/ESRRG/CPNE5/SYT8/MCOLN3/ABCA4/JPH2/KCNH1/KCNJ1/SYT3/CASP4/UGT1A1/SELL/RASGRP1/S1PR3/SYTL3/SYT11/APOL6/ATP1A2/ARHGAP9/MFGE8/GSDME/SH3PXD2A/VDR/ABCG1/PSD2/APOA5/MAP1LC3A/GSDMA/RASGRP3/PHLDA…
GO:0004896	cytokine receptor activity	74	0.519088	1.74282	0.00080656	0.0349758	0.0320328	5454	tags=32%, list=17%, signal=27%	ACKR3/CCRL2/IL7R/CCR3/CCR1/CRLF2/PRLR/IL1R2/IL31RA/IL18R1/IL12RB1/IL20RB/CSF2RA/IL1RAP/GFRA2/GHR/IL2RB/LEPR/IFNGR1/CXCR3/CCR2/IL23R/CCR9/IL15RA
GO:0140097	catalytic activity, acting on DNA	237	-0.367177	-1.67654	0.000814996	0.0349758	0.0320328	9441	tags=43%, list=30%, signal=30%	CHD3/DCLRE1A/CHTF18/CHD4/BPTF/SETMAR/EXOG/PTGES3/RUVBL1/MCM9/HELLS/PMS2P1/SETX/RAD1/MBD4/EME1/PCNA/GEN1/TTF2/POLE3/CHTF8/ERCC3/HELB/MYO18A/LIG1/DHX30/APEX2/XRCC6/DFFB/DCLRE1B/RFC3/POLA1/EP400/CHRAC1/MSH6/RFC2/RTEL1/DDX11/MCM8/ALKBH1/UPF1/NEIL3/POLQ/DSCC1/DNASE1/RFC4/TDP1/TDG/MSH2/DHX9/RFC5/BRIP1/THAP9/ENDOG/FANCM/SMC3/POLD3/POLD1/ANKLE1/SRCAP/OGG1/UNG/RAD51/DICER1/MCM3/SMARCA4/MSH5/RECQL4/TREX2/R…
GO:0002020	protease binding	123	0.466616	1.6765	0.000875219	0.0369342	0.0338264	6446	tags=28%, list=20%, signal=22%	SERPINA1/CASP1/CCBE1/ITGB3/CSTA/VWF/SERPINB3/ECM1/CD177/CNTNAP2/TIMP4/SELL/SERPINE1/BDKRB2/SH3PXD2A/CD70/TNFAIP3/BANK1/SERPINA5/TIMP1/ITGA3/TIMP2/PINK1/PRNP/FN1/ADAMTSL4/CARD16/SLC6A3/ADAMTS4/STIM1/CHMP3/ATP9A/ITGB1/PRKN
GO:0022853	active monoatomic ion transmembrane transporter activity	206	0.405407	1.54227	0.000931966	0.0386842	0.0354292	5545	tags=23%, list=17%, signal=19%	SLC17A3/SLC5A9/SLC9A9/ATP6V0D2/SLC4A10/SLC17A1/SLC17A2/SLC26A7/SLC12A8/SLC1A1/SLC24A4/SLC13A3/SLC34A1/SLC9A2/ATP6V0A4/SLC9A4/SLC4A4/SLC6A9/SLC36A2/SLC17A4/SLC6A15/ATP1A2/SLC4A3/SLC8A3/SLC4A9/SLC26A8/SLC26A3/SLC5A10/SLC9A3/SLC30A2/ATP6V1G2/SLC4A8/SLC10A5/SLC9A7/SLC6A20/SLC8A1/ABCC9/SLC24A5/SLC41A1/SLC18B1/SLC13A1/SLC6A12/SLC4A1/SLC39A12/SLC36A3/SLC9A5/SLC6A3/ATP1A3
GO:0047555	3',5'-cyclic-GMP phosphodiesterase activity	15	0.733654	1.79307	0.000968679	0.0395596	0.0362309	3276	tags=47%, list=10%, signal=42%	PDE1C/PDE2A/PDE11A/PDE1B/PDE1A/PDE6B/PDE3A
GO:0015276	ligand-gated monoatomic ion channel activity	113	0.463143	1.64912	0.00101125	0.0400076	0.0366412	5847	tags=35%, list=18%, signal=29%	KCNJ6/P2RX6/HCN1/GABRG1/GABRA2/KCNN3/RYR2/GABRR2/MCOLN3/KCNJ1/CHRNA9/KCNK1/KCNJ15/GRIK4/GLRB/CNGB1/GRID1/GABRA6/GRIA2/CHRNB4/GRIA4/CHRFAM7A/SHROOM2/CNGA4/P2RX5/GLRA3/CLCA2/HCN4/AQP1/GABRA3/KCNE2/ABCC9/MCOLN2/CHRNA1/HTR3A/HTR3B/CHRNA6/KCNJ4/GABRG2/ITPR1
GO:0022843	voltage-gated monoatomic cation channel activity	118	0.455679	1.62966	0.00100654	0.0400076	0.0366412	5570	tags=34%, list=18%, signal=28%	KCNJ6/KCNQ3/KCNMA1/CACNA1C/HCN1/KCNT2/KCNN3/CATSPER1/CACNA2D3/KCNK2/KCNH1/KCNJ1/KCNK13/SCN7A/KCNH5/SCN2A/LRRC55/KCNK1/KCNJ15/KCNB1/SCN5A/KCNE4/SCN3A/CACNA1E/CALHM1/HCN4/SNAP25/CACNA1H/KCNA2/KCNG1/KCNE2/ABCC9/KCNE3/KCNT1/KCNK4/KCNA4/TMC2/CACNA1A/KCNJ4/SCN9A
GO:0003688	DNA replication origin binding	16	-0.707277	-1.91658	0.0010627	0.0413962	0.037913	6990	tags=69%, list=22%, signal=54%	ORC2/POLA1/DDX11/DHX9/GRWD1/CDC45/MCM5/CDC6/MCM2/MCM10/ORC1
GO:0001786	phosphatidylserine binding	54	0.560808	1.78932	0.00112092	0.0423607	0.0387963	3406	tags=24%, list=11%, signal=22%	GSDMC/SYT13/SYT1/SYTL2/ANXA13/SYT8/JPH2/SYT3/SYT11/MFGE8/GSDMA/AXL/SYT5
GO:1902945	metalloendopeptidase activity involved in amyloid precursor protein catabolic process	3	0.971508	1.56298	0.00111545	0.0423607	0.0387963	66	tags=33%, list=0%, signal=33%	ADAM19
GO:0004869	cysteine-type endopeptidase inhibitor activity	23	0.663291	1.78616	0.00124166	0.0430668	0.039443	2361	tags=35%, list=7%, signal=32%	SPOCK1/FETUB/CST6/CSTA/SERPINB3/HRG/LCN1/CST7
GO:0140828	metal cation:monoatomic cation antiporter activity	35	0.601681	1.77011	0.00118308	0.0430668	0.039443	5260	tags=43%, list=17%, signal=36%	SLC9A9/SLC4A10/SLC24A4/SLC9A2/SLC9A4/SLC8A3/SLC4A9/SLC9A3/SLC30A2/SLC4A8/SLC9A7/SLC8A1/SLC24A5/SLC41A1/SLC9A5
GO:0019003	GDP binding	68	0.514145	1.70353	0.00122582	0.0430668	0.039443	4289	tags=16%, list=13%, signal=14%	GBP1/DIRAS2/RERG/PCK1/RAB3B/RRAGD/RAB42/RAB9B/GEM/RAB29/MRAS
GO:0008201	heparin binding	136	0.443695	1.61431	0.00122971	0.0430668	0.039443	5342	tags=36%, list=17%, signal=30%	CXCL8/ADAMTS3/CFH/IMPG2/CCN4/ECM2/PTPRC/SLIT3/FSTL1/NRP2/HRG/COL13A1/NELL2/COL28A1/CRISPLD2/SELL/GPNMB/COL5A1/APOA5/NAV2/SFRP1/CCN1/FGF1/LGR6/THBS4/SLIT2/CCN2/ADA2/SLIT1/CCDC80/MPIG6B/SERPINA5/IMPG1/HBEGF/LTBP2/SERPINE2/NDNF/FGF2/COL17A1/FGF7/PRELP/SERPINA10/LAMC2/FN1/VEGFA/LRTM1/REG4/PLA2G2D/FGFR2
GO:0005244	voltage-gated monoatomic ion channel activity	160	0.417441	1.54858	0.00120525	0.0430668	0.039443	5570	tags=30%, list=18%, signal=25%	SLC17A3/KCNJ6/KCNQ3/KCNMA1/CACNA1C/HCN1/KCNT2/CLIC2/KCNIP1/KCNN3/CATSPER1/CACNA2D3/KCNK2/KCNH1/KCNJ1/KCNK13/SCN7A/KCNH5/SCN2A/LRRC55/KCNK1/KCNJ15/KCNB1/SCN5A/CYBB/KCNE4/SCN3A/CACNA1E/KCNMB4/CALHM1/HCN4/SNAP25/CACNA1H/KCNA2/KCNG1/KCNE2/ABCC9/KCNE3/CLIC6/KCNT1/KCNK4/KCNA4/ANO1/TMC2/CLIC4/CACNA1A/KCNJ4/SCN9A
GO:0022832	voltage-gated channel activity	160	0.417441	1.54858	0.00120525	0.0430668	0.039443	5570	tags=30%, list=18%, signal=25%	SLC17A3/KCNJ6/KCNQ3/KCNMA1/CACNA1C/HCN1/KCNT2/CLIC2/KCNIP1/KCNN3/CATSPER1/CACNA2D3/KCNK2/KCNH1/KCNJ1/KCNK13/SCN7A/KCNH5/SCN2A/LRRC55/KCNK1/KCNJ15/KCNB1/SCN5A/CYBB/KCNE4/SCN3A/CACNA1E/KCNMB4/CALHM1/HCN4/SNAP25/CACNA1H/KCNA2/KCNG1/KCNE2/ABCC9/KCNE3/CLIC6/KCNT1/KCNK4/KCNA4/ANO1/TMC2/CLIC4/CACNA1A/KCNJ4/SCN9A
GO:0022834	ligand-gated channel activity	114	0.460353	1.64098	0.00126151	0.0431641	0.0395321	5847	tags=35%, list=18%, signal=29%	KCNJ6/P2RX6/HCN1/GABRG1/GABRA2/KCNN3/RYR2/GABRR2/MCOLN3/KCNJ1/CHRNA9/KCNK1/KCNJ15/GRIK4/GLRB/CNGB1/GRID1/GABRA6/GRIA2/CHRNB4/GRIA4/CHRFAM7A/SHROOM2/CNGA4/P2RX5/GLRA3/CLCA2/HCN4/AQP1/GABRA3/KCNE2/ABCC9/MCOLN2/CHRNA1/HTR3A/HTR3B/CHRNA6/KCNJ4/GABRG2/ITPR1
GO:0042379	chemokine receptor binding	32	0.609537	1.759	0.00133749	0.0451538	0.0413544	2861	tags=34%, list=9%, signal=31%	CXCL1/CCRL2/CXCL8/CCL24/CXCL3/CCL5/CXCL2/DEFB1/CCL26/CCL20/S100A14
GO:0046977	TAP binding	7	0.87341	1.76223	0.00138456	0.0455287	0.0416977	3093	tags=86%, list=10%, signal=77%	HLA-B/HLA-F/HLA-C/HLA-A/TAP2/TAP1
GO:0015079	potassium ion transmembrane transporter activity	126	0.448974	1.61814	0.00136867	0.0455287	0.0416977	5545	tags=35%, list=17%, signal=29%	KCNJ6/SLC9A9/KCNQ3/KCNMA1/HCN1/SLC12A8/SLC24A4/KCNT2/SLC9A2/KCNIP1/KCNN3/SLC9A4/KCNK2/KCNH1/KCNJ1/KCNK13/KCNH5/LRRC55/KCNK1/ATP1A2/KCNJ15/GRIK4/KCNB1/KCNE4/SLC9A3/KCNMB4/HCN4/AQP1/KCNMB2/SLC9A7/SNAP25/KCNA2/KCNG1/PKD2L1/KCNE2/ABCC9/SLC24A5/KCNE3/KCNT1/KCNK4/KCNA4/SLC9A5/KCNJ4/ATP1A3
GO:0070679	inositol 1,4,5 trisphosphate binding	12	0.769632	1.78581	0.00148343	0.0481546	0.0441027	2620	tags=50%, list=8%, signal=46%	TRPC6/TRPC4/TRPC3/TRPC7/PLCL2/RPH3A
GO:0042605	peptide antigen binding	25	0.646059	1.77348	0.00153351	0.0485355	0.0444515	3967	tags=52%, list=12%, signal=46%	HLA-B/HLA-F/HLA-C/HLA-G/HLA-DPA1/HLA-H/HLA-A/SLC7A8/SLC7A9/TAP2/TAP1/B2M/HLA-E
GO:0070851	growth factor receptor binding	110	0.46327	1.64316	0.00152188	0.0485355	0.0444515	7111	tags=38%, list=22%, signal=30%	IL6/FGF21/TGFA/ITGB3/ERBB4/FYN/TLR5/ECM1/FGF23/BTC/SLA/PDGFRB/IL12A/IL12RB1/FGF19/EGF/FGF1/IL11/EPGN/IL1B/IL1RAP/HBEGF/FGF2/FGF7/SOCS5/EFEMP1/RNF41/CADM4/VEGFA/IL23R/ERN1/IL7/ERAP1/ITGA5/EREG/IL1A/PDGFB/FGF9/FAM83B/GDNF/FGF20/TSLP
GO:0031492	nucleosomal DNA binding	37	-0.558216	-1.86763	0.00156348	0.0488731	0.0447608	5784	tags=32%, list=18%, signal=27%	H1-0/RCC1/HDAC1/SMARCA4/H1-10/H1-2/H1-4/H1-3/H1-1/HMGA2/H1-6/H1-5

## Sheet: GoEnrichmentResults_WTvrho0_BP_
ID	Description	setSize	enrichmentScore	NES	pvalue	p.adjust	qvalue	rank	leading_edge	core_enrichment
GO:0071346	cellular response to type II interferon	91	0.589075	2.03324	0.000129567	0.0175448	0.0154838	2022	tags=18%, list=6%, signal=17%	GBP1/TLR4/CASP1/GBP2/GBP3/CCL24/GBP4/NOS2/HLA-DPA1/CCL5/GBP5/CCL26/TLR3/IL12RB1/GBP7/CCL20
GO:0032609	type II interferon production	86	0.560925	1.91851	0.000130822	0.0175448	0.0154838	6102	tags=41%, list=19%, signal=33%	TLR4/PDCD1LG2/PTPN22/IL33/SASH3/LAPTM5/CD96/HLA-DPA1/NR1H4/IL18R1/TLR3/IL12A/IL12RB1/RASGRP1/CD274/HLA-A/LGALS9B/IL20RB/LGALS9C/IL1B/AXL/NOD2/ISL1/CRTAM/TNFSF4/PRNP/DDIT3/VSIR/CCR2/IL23R/SCGB1A1/ZP3/BTN3A1/CEBPG/CD47
GO:0032649	regulation of type II interferon production	86	0.560925	1.91851	0.000130822	0.0175448	0.0154838	6102	tags=41%, list=19%, signal=33%	TLR4/PDCD1LG2/PTPN22/IL33/SASH3/LAPTM5/CD96/HLA-DPA1/NR1H4/IL18R1/TLR3/IL12A/IL12RB1/RASGRP1/CD274/HLA-A/LGALS9B/IL20RB/LGALS9C/IL1B/AXL/NOD2/ISL1/CRTAM/TNFSF4/PRNP/DDIT3/VSIR/CCR2/IL23R/SCGB1A1/ZP3/BTN3A1/CEBPG/CD47
GO:1990868	response to chemokine	61	0.589377	1.90534	0.000137931	0.0175448	0.0154838	2575	tags=26%, list=8%, signal=24%	ACKR3/CXCL1/CCRL2/CXCL8/CCR3/CCL24/CCR1/CXCL3/SLIT3/CCL5/CXCL2/CCL26/RIPOR2/DUSP1/CCL20/SLIT2
GO:1990869	cellular response to chemokine	61	0.589377	1.90534	0.000137931	0.0175448	0.0154838	2575	tags=26%, list=8%, signal=24%	ACKR3/CXCL1/CCRL2/CXCL8/CCR3/CCL24/CCR1/CXCL3/SLIT3/CCL5/CXCL2/CCL26/RIPOR2/DUSP1/CCL20/SLIT2
GO:0002711	positive regulation of T cell mediated immunity	57	0.59484	1.90333	0.000138715	0.0175448	0.0154838	4424	tags=37%, list=14%, signal=32%	IL6/HLA-B/RSAD2/SASH3/HLA-F/HLA-C/PTPRC/HLA-G/IL18R1/HLA-H/IL12A/IL12RB1/ULBP2/HLA-A/IL1B/TAP2/B2M/MR1/HLA-E/CD55/TNFSF4
GO:0022617	extracellular matrix disassembly	48	0.607885	1.8911	0.000141343	0.0175448	0.0154838	3904	tags=31%, list=12%, signal=27%	DDR2/IL6/MMP2/MMP10/MMP13/MMP7/MMP3/MMP11/MMP1/MMP12/CTSS/CMA1/HPN/LRP1/MMP8
GO:0043030	regulation of macrophage activation	50	0.601831	1.88704	0.000140588	0.0175448	0.0154838	5155	tags=34%, list=16%, signal=29%	TLR4/IL6/IL33/TAFA3/PTPRC/IL31RA/MIR130A/SYT11/ADGRF5/CST7/CD84/SNCA/FCGR2B/MMP8/NR1D1/GPR137B/TTBK1
GO:1904892	regulation of receptor signaling pathway via STAT	84	0.551539	1.88017	0.000131234	0.0175448	0.0154838	5716	tags=31%, list=18%, signal=25%	IL6/IL7R/CRLF2/ERBB4/PRLR/AGT/PTPRD/PTPRC/CCL5/IFNA1/GBP7/MIRLET7C/EGF/GADD45A/EPHB2/MIR149/RET/IFNA8/GH2/OCIAD2/GHR/MIR125B1/IL23R/MIR99A/IFNE/JAK3
GO:0021675	nerve development	82	0.549453	1.86548	0.000131787	0.0175448	0.0154838	4488	tags=32%, list=14%, signal=27%	ACKR3/KCNQ3/PLXNA4/MAFB/SLC24A4/EDNRA/VCAM1/NRP2/LRIG1/NTRK1/SULF1/BDNF/SCN2A/SULF2/CNGB1/NAV2/NDP/NGF/POU4F3/SERPINE2/EPHB2/ISL1/RET/KCNA2/PAX2/HOXB2
GO:0070098	chemokine-mediated signaling pathway	53	0.588783	1.8607	0.000140292	0.0175448	0.0154838	1067	tags=23%, list=3%, signal=22%	ACKR3/CXCL1/CCRL2/CXCL8/CCR3/CCL24/CCR1/CXCL3/SLIT3/CCL5/CXCL2/CCL26
GO:0010466	negative regulation of peptidase activity	106	0.527132	1.85601	0.000127113	0.0175448	0.0154838	4787	tags=32%, list=15%, signal=27%	SERPINA1/SPOCK1/SERPINB7/SERPINA6/LAMP3/FETUB/SERPINA3/SPOCK3/ANXA8/IFI16/CSTA/SERPINA9/SERPINB3/ECM1/HRG/TIMP4/SERPINE1/SERPINB8/SERPINB11/CST7/SERPINA5/ANXA8L1/SERPINE2/LRP1/SNCA/AQP1/SERPINB10/TIMP1/TIMP2/PAX2/SERPINA10/IFI6/VEGFA/CARD16
GO:0002698	negative regulation of immune effector process	96	0.53307	1.85136	0.0001288	0.0175448	0.0154838	6197	tags=41%, list=19%, signal=33%	IL7R/SUSD4/IL33/CD22/HLA-B/ANGPT1/HLA-F/PTPRC/CD96/HLA-G/CR1L/TGFB2/C4BPB/SVEP1/ACP5/HLX/HLA-A/IL20RB/ENPP3/AXL/CD84/NOD2/FCGR2B/HLA-E/CD55/FOXF1/DUSP10/SLAMF8/TNFSF4/SOCS5/CCR2/FCRL3/PARP3/LGALS3/JAK3/CD47/NCKAP1L/BST2/TMBIM6
GO:0042116	macrophage activation	84	0.540873	1.84381	0.000131234	0.0175448	0.0154838	4757	tags=32%, list=15%, signal=27%	TLR4/DYSF/IL6/IL33/TAFA3/PTPRC/EDN2/IL31RA/TLR3/MIR130A/SYT11/ADGRF5/CST7/CD84/PRKCE/TMEM229B/ITGB2/C5AR1/SNCA/FCGR2B/MMP8/NMI/TMEM106A/NR1D1/IFNGR1/GPR137B/CLU
GO:0071222	cellular response to lipopolysaccharide	165	0.495399	1.83907	0.000119703	0.0175448	0.0154838	4787	tags=24%, list=15%, signal=20%	TLR4/CASP1/CXCL1/PDCD1LG2/CXCL8/IL6/PTPN22/GBP2/GBP3/IL24/LY96/CXCL3/NOS2/NR1H4/CXCL2/TNIP3/GBP5/PPM1E/MMP3/SERPINE1/CD274/TNFAIP3/IL1B/AXL/PLSCR4/PRKCE/ANKRD1/AICDA/EPHB2/NOD2/CAMP/MMP8/CD68/CD55/NR1D1/PRDX2/TNFSF4/CD36/CARD16
GO:0002456	T cell mediated immunity	101	0.523146	1.83002	0.000128189	0.0175448	0.0154838	8169	tags=49%, list=26%, signal=36%	IL6/IL7R/HLA-B/RSAD2/SASH3/HLA-F/HLA-C/PTPRC/HLA-G/CR1L/IL18R1/HLA-H/IL12A/IL12RB1/ULBP2/HLA-A/CD70/IL20RB/IL1B/TAP2/BTN3A3/B2M/CD8A/MR1/NOD2/FCGR2B/HLA-E/CD55/JAG1/TNFSF4/CCR2/IL23R/ZP3/NFKBIZ/RAB27A/NCKAP1L/P2RX7/NLRP3/XCL1/KLRC1/BTN3A2/RAET1E/ULBP1/CD80/SLC22A13/ULBP3/CTSH/IL23A/ICAM1
GO:0045229	external encapsulating structure organization	273	0.465226	1.80731	0.00011207	0.0175448	0.0154838	8140	tags=40%, list=26%, signal=30%	LUM/ADAMTS12/DDR2/IL6/ADAMTS9/ADAMTS3/ADAMTS14/ADAMTS6/ITGB3/COL15A1/PTX3/AGT/IMPG2/MMP2/MMP10/ECM2/MMP28/EGFLAM/COL19A1/HMCN1/TGFB2/ADTRP/ADAMTSL1/PRICKLE1/CREB3L1/MATN1/HRNR/MMP13/DPT/SULF1/TGFBI/COL13A1/IBSP/COL28A1/MMP7/CRISPLD2/MMP3/MMP11/SULF2/MMP1/GFAP/COL5A1/QSOX1/MMP12/ADAMTS7/CTSS/CCN1/GAS2/CMA1/HPN/NTN4/FOXC2/CCDC80/IMPG1/NID1/MPZL3/LRP1/NDNF/MMP8/COL4A6/COL17A1/FOXF1/NPHS1/ELN/HAPLN2/…
GO:0043062	extracellular structure organization	272	0.463695	1.8009	0.000112108	0.0175448	0.0154838	8140	tags=40%, list=26%, signal=30%	LUM/ADAMTS12/DDR2/IL6/ADAMTS9/ADAMTS3/ADAMTS14/ADAMTS6/ITGB3/COL15A1/PTX3/AGT/IMPG2/MMP2/MMP10/ECM2/MMP28/EGFLAM/COL19A1/HMCN1/TGFB2/ADTRP/ADAMTSL1/PRICKLE1/CREB3L1/MATN1/MMP13/DPT/SULF1/TGFBI/COL13A1/IBSP/COL28A1/MMP7/CRISPLD2/MMP3/MMP11/SULF2/MMP1/GFAP/COL5A1/QSOX1/MMP12/ADAMTS7/CTSS/CCN1/GAS2/CMA1/HPN/NTN4/FOXC2/CCDC80/IMPG1/NID1/MPZL3/LRP1/NDNF/MMP8/COL4A6/COL17A1/FOXF1/NPHS1/ELN/HAPLN2/MMP19…
GO:0030198	extracellular matrix organization	271	0.463859	1.80015	0.000112423	0.0175448	0.0154838	8140	tags=40%, list=26%, signal=30%	LUM/ADAMTS12/DDR2/IL6/ADAMTS9/ADAMTS3/ADAMTS14/ADAMTS6/ITGB3/COL15A1/PTX3/AGT/IMPG2/MMP2/MMP10/ECM2/MMP28/EGFLAM/COL19A1/HMCN1/TGFB2/ADTRP/ADAMTSL1/PRICKLE1/CREB3L1/MATN1/MMP13/DPT/SULF1/TGFBI/COL13A1/IBSP/COL28A1/MMP7/CRISPLD2/MMP3/MMP11/SULF2/MMP1/GFAP/COL5A1/QSOX1/MMP12/ADAMTS7/CTSS/CCN1/GAS2/CMA1/HPN/NTN4/FOXC2/CCDC80/IMPG1/NID1/MPZL3/LRP1/NDNF/MMP8/COL4A6/COL17A1/FOXF1/NPHS1/ELN/HAPLN2/MMP19…
GO:0034341	response to type II interferon	111	0.506649	1.79689	0.00012566	0.0175448	0.0154838	2022	tags=14%, list=6%, signal=14%	GBP1/TLR4/CASP1/GBP2/GBP3/CCL24/GBP4/NOS2/HLA-DPA1/CCL5/GBP5/CCL26/TLR3/IL12RB1/GBP7/CCL20
GO:0010951	negative regulation of endopeptidase activity	100	0.512499	1.78915	0.000128634	0.0175448	0.0154838	4787	tags=31%, list=15%, signal=26%	SERPINA1/SPOCK1/SERPINB7/SERPINA6/LAMP3/FETUB/SERPINA3/SPOCK3/ANXA8/IFI16/SERPINA9/SERPINB3/HRG/TIMP4/SERPINE1/SERPINB8/SERPINB11/CST7/SERPINA5/ANXA8L1/SERPINE2/SNCA/AQP1/SERPINB10/TIMP1/TIMP2/PAX2/SERPINA10/IFI6/VEGFA/CARD16
GO:1901890	positive regulation of cell junction assembly	87	0.521047	1.78548	0.000130548	0.0175448	0.0154838	6227	tags=36%, list=20%, signal=29%	CLSTN2/LINGO2/ST8SIA2/AGT/PTPRD/TEK/CUX2/NTRK1/HRG/NLGN1/BDNF/CNTNAP2/EPHB3/SFRP1/AMIGO3/IL1RAP/LRRC4B/EPHB2/SRPX2/AMIGO1/NRXN1/SLITRK3/FMN1/EFNA5/VEGFA/SYNDIG1/NLGN3/CLDN1/AMIGO2/EPHA2/SDC4
GO:0071621	granulocyte chemotaxis	87	0.520739	1.78443	0.000130548	0.0175448	0.0154838	3681	tags=26%, list=12%, signal=23%	TREM1/CXCL1/C3AR1/CXCL8/CCL24/RAC2/CXCL3/CCL5/EDN2/TGFB2/CXCL2/CCL26/RIPOR2/CCL20/THBS4/SLIT2/IL1B/S100A14/ITGA1/ADGRE2/ITGB2/C5AR1/NOD2
GO:0071216	cellular response to biotic stimulus	196	0.470351	1.77208	0.000117675	0.0175448	0.0154838	4787	tags=22%, list=15%, signal=19%	TLR4/CASP1/CXCL1/PDCD1LG2/CXCL8/IL6/PTPN22/GBP2/GBP3/IL24/TXNIP/LY96/CXCL3/NOS2/NR1H4/CXCL2/TNIP3/GBP5/PPM1E/MMP3/SERPINE1/CD274/TNFAIP3/IL1B/AXL/PLSCR4/PRKCE/ANKRD1/AICDA/EPHB2/NOD2/FCGR2B/CAMP/MMP8/CD68/CD55/NR1D1/PRDX2/CDA/TNFSF4/DDIT3/CD36/CARD16
GO:0070661	leukocyte proliferation	271	0.451729	1.75308	0.000112423	0.0175448	0.0154838	6227	tags=30%, list=20%, signal=25%	TLR4/PDCD1LG2/IL6/PTPN22/TNFRSF9/IL7R/IL33/CD22/FYN/LRRC32/PRLR/RAC2/DOCK2/IGF2/SASH3/PTPRC/HLA-G/HHLA2/HLA-DPA1/CCL5/VCAM1/IFNA1/PLCL2/IL12A/IL12RB1/RASGRP1/CD274/HLA-A/LGALS9B/CD70/GPNMB/LMO1/TNFAIP3/IL20RB/CD38/LGALS9C/FOSL2/ST6GAL1/CSF2RA/IL1B/ENPP3/VTCN1/MIR30B/NDP/LST1/TNFSF13B/SPTA1/CDKN1A/EPHB2/FCGR2B/IFNA8/TNFRSF4/HLA-E/CD55/CRTAM/PRDX2/BCL2L1/TNFSF4/PRNP/PSMB10/TNFSF8/VSIR/CLU/CSF1/CCR2…
GO:0007411	axon guidance	205	0.460424	1.7432	0.0001167	0.0175448	0.0154838	6096	tags=30%, list=19%, signal=25%	CNTN4/PLXNA4/UNC5B/UNC5A/NRCAM/FYN/PLEKHG4B/ROBO4/FEZ1/NRXN3/NFASC/CDH4/EDNRA/SEMA3E/SLIT3/NRP2/NOVA2/IGSF9/ATOH1/NTRK1/RELN/BDNF/BOC/PLXNA2/FOXD1/CYFIP2/EPHA4/HMCN2/EPHB3/LGR6/SLIT2/PLXNB3/NDP/SLIT1/POU4F3/KIAA1755/CRPPA/CDK5R2/TBR1/EPHB2/ISL1/RET/PTPRO/KIF5C/EPHA5/NRXN1/LHX9/EFNA5/UNC5C/ARX/VEGFA/NKX2-1/LRTM1/SEMA3F/PLA2G10/LMO4/SEMA3D/ALCAM/CSF1R/LAMA2/DPYSL5/KLF7
GO:0097485	neuron projection guidance	205	0.460424	1.7432	0.0001167	0.0175448	0.0154838	6096	tags=30%, list=19%, signal=25%	CNTN4/PLXNA4/UNC5B/UNC5A/NRCAM/FYN/PLEKHG4B/ROBO4/FEZ1/NRXN3/NFASC/CDH4/EDNRA/SEMA3E/SLIT3/NRP2/NOVA2/IGSF9/ATOH1/NTRK1/RELN/BDNF/BOC/PLXNA2/FOXD1/CYFIP2/EPHA4/HMCN2/EPHB3/LGR6/SLIT2/PLXNB3/NDP/SLIT1/POU4F3/KIAA1755/CRPPA/CDK5R2/TBR1/EPHB2/ISL1/RET/PTPRO/KIF5C/EPHA5/NRXN1/LHX9/EFNA5/UNC5C/ARX/VEGFA/NKX2-1/LRTM1/SEMA3F/PLA2G10/LMO4/SEMA3D/ALCAM/CSF1R/LAMA2/DPYSL5/KLF7
GO:0050807	regulation of synapse organization	210	0.457282	1.73554	0.000116293	0.0175448	0.0154838	6021	tags=29%, list=19%, signal=23%	CTNNA2/CLSTN2/LINGO2/FRMPD4/NRCAM/GPM6A/ST8SIA2/MDGA1/FYN/NEGR1/PTPRD/GPC4/LZTS1/CUX2/CDH2/NRP2/IGSF9/NTRK1/NLGN1/RELN/BDNF/EPHA4/GRID1/SHANK2/EPHB3/MIR30B/AMIGO3/ITPKA/ZNF804A/SLIT1/PPFIA2/IL1RAP/LRRC4B/SNCA/EPHB2/GPR158/SRPX2/FCGR2B/PTPRO/SNAP25/AMIGO1/NRXN1/SLITRK3/EFNA5/DISC1/PRNP/CAMK2B/CAMKV/PTPN13/SYNDIG1/ROR2/NLGN3/RHOB/SRGN/ZDHHC15/SEMA3F/LHFPL4/NTNG2/AMIGO2/SLC7A11
GO:0032943	mononuclear cell proliferation	242	0.449599	1.72755	0.000114038	0.0175448	0.0154838	5600	tags=29%, list=18%, signal=24%	TLR4/PDCD1LG2/IL6/PTPN22/TNFRSF9/IL7R/CD22/FYN/LRRC32/PRLR/RAC2/DOCK2/IGF2/SASH3/PTPRC/HLA-G/HHLA2/HLA-DPA1/CCL5/VCAM1/IFNA1/PLCL2/IL12A/IL12RB1/RASGRP1/CD274/HLA-A/LGALS9B/CD70/GPNMB/LMO1/IL20RB/CD38/LGALS9C/FOSL2/ST6GAL1/IL1B/VTCN1/MIR30B/LST1/TNFSF13B/SPTA1/CDKN1A/EPHB2/FCGR2B/IFNA8/TNFRSF4/HLA-E/CD55/CRTAM/PRDX2/BCL2L1/TNFSF4/PRNP/PSMB10/TNFSF8/VSIR/CSF1/CCR2/IL23R/PLA2G2D/FCRL3/SCGB1A1/ZP3/A…
GO:0050803	regulation of synapse structure or activity	215	0.452068	1.71975	0.000115969	0.0175448	0.0154838	6044	tags=28%, list=19%, signal=23%	CTNNA2/CLSTN2/LINGO2/FRMPD4/NRCAM/GPM6A/ST8SIA2/MDGA1/FYN/NEGR1/PTPRD/GPC4/LZTS1/CUX2/CDH2/NRP2/IGSF9/NTRK1/NLGN1/RELN/BDNF/EPHA4/GRID1/SHANK2/EPHB3/MIR30B/AMIGO3/ITPKA/ZNF804A/SLIT1/PPFIA2/IL1RAP/LRRC4B/SNCA/EPHB2/GPR158/SRPX2/FCGR2B/PTPRO/SNAP25/AMIGO1/NRXN1/SLITRK3/EFNA5/DISC1/PRNP/CAMK2B/CAMKV/PTPN13/SYNDIG1/ROR2/NLGN3/RHOB/SRGN/ZDHHC15/SEMA3F/LHFPL4/NTNG2/AMIGO2/SLC7A11/SYBU
GO:0072006	nephron development	137	0.472385	1.71757	0.000122684	0.0175448	0.0154838	4875	tags=27%, list=15%, signal=23%	SERPINB7/HOXA11/ITGB3/PROM1/ERBB4/AGT/TEK/ANGPT1/TMEM59L/EDNRA/HS3ST3B1/KIF26B/SULF1/PDGFRB/FOXD1/SULF2/FGF1/MTSS1/DCHS1/PECAM1/FOXC2/NID1/AQP1/RET/CD34/PTPRO/ACTA2/FGF2/ITGA3/NPHS1/JAG1/FMN1/PAX2/OSR1/CALB1/VEGFA/POU3F3
GO:0006813	potassium ion transport	189	0.455321	1.71107	0.000117883	0.0175448	0.0154838	5545	tags=32%, list=17%, signal=27%	KCNJ6/SLC9A9/KCNQ3/GJA5/KCNMA1/HCN1/SLC12A8/SLC24A4/KCNT2/NOS1AP/ADORA1/SLC9A2/VIP/KCNIP1/KCNN3/DRD1/SLC9A4/FXYD1/KCNK2/KCNH1/KCNJ1/KCNK13/KCNH5/LRRC55/GCK/MIR103A1/KCNK1/ATP1A2/KCNJ15/KCNB1/KCNE4/AKAP6/SLC9A3/HPN/ANK2/KCNMB4/HCN4/AQP1/KCNMB2/SLC9A7/SNAP25/AMIGO1/KCNA2/KCNG1/PKD2L1/KCNE2/ABCC9/SLC24A5/PRNP/KCNE3/CD63/CASQ2/KCNT1/RGS4/KCNK4/MIR30D/KCNA4/DPP6/SLC9A5/KCNJ4/ATP1A3
GO:0015698	inorganic anion transport	136	0.470751	1.7108	0.000122579	0.0175448	0.0154838	5784	tags=32%, list=18%, signal=26%	SLC17A3/SLC4A10/SLC17A1/TG/GABRG1/SLC26A7/ABCB1/SLC12A8/SLC1A1/GABRA2/SLC34A1/KCNT2/CLIC2/P2RY4/FGF23/FXYD1/GABRR2/SLC4A4/SLC17A4/GLRB/VDR/SLC4A3/GABRA6/SLC4A9/SLC26A8/SLC26A3/BEST1/SLC4A8/GLRA3/CLCA2/GABRA3/BEST3/NMUR1/SLC37A1/ENPP1/BEST4/CLIC6/SLC13A1/SLC4A1/ANO1/CLIC4/GABRG2/SLC4A5
GO:0046651	lymphocyte proliferation	236	0.444507	1.70466	0.000114273	0.0175448	0.0154838	5600	tags=28%, list=18%, signal=23%	TLR4/PDCD1LG2/IL6/PTPN22/TNFRSF9/IL7R/CD22/FYN/LRRC32/PRLR/RAC2/DOCK2/IGF2/SASH3/PTPRC/HLA-G/HHLA2/HLA-DPA1/CCL5/VCAM1/IFNA1/PLCL2/IL12A/IL12RB1/RASGRP1/CD274/HLA-A/LGALS9B/CD70/GPNMB/LMO1/IL20RB/CD38/LGALS9C/FOSL2/IL1B/VTCN1/MIR30B/LST1/TNFSF13B/SPTA1/CDKN1A/EPHB2/FCGR2B/IFNA8/TNFRSF4/HLA-E/CD55/CRTAM/PRDX2/TNFSF4/PRNP/PSMB10/TNFSF8/VSIR/CCR2/IL23R/PLA2G2D/FCRL3/SCGB1A1/ZP3/ARG2/LGALS3/IFNE/NFKB…
GO:0006820	monoatomic anion transport	141	0.465912	1.69902	0.000122399	0.0175448	0.0154838	5784	tags=31%, list=18%, signal=26%	SLC17A3/SLC4A10/SLC17A1/TG/SLC17A2/GABRG1/SLC26A7/ABCB1/SLC12A8/SLC1A1/GABRA2/KCNT2/CLIC2/P2RY4/FXYD1/GABRR2/SLC4A4/SLC17A4/GLRB/SLC4A3/GABRA6/SLC4A9/SLC26A8/SLC26A3/BEST1/SLC4A8/GLRA3/CLCA2/TCAF2/GABRA3/ABCC3/ABCC9/BEST3/NMUR1/PRNP/BEST4/CLIC6/SLC13A1/SLC4A1/ANO1/CLIC4/ABCC11/GABRG2/SLC4A5
GO:0097696	receptor signaling pathway via STAT	135	0.467811	1.69884	0.000122745	0.0175448	0.0154838	6024	tags=28%, list=19%, signal=23%	IL6/IL7R/IL24/CRLF2/ERBB4/FYN/PRLR/AGT/PTPRD/PTPRC/CCL5/IL31RA/IFNA1/IL12A/GBP7/MIRLET7C/EGF/GADD45A/CSF2RA/EPHB2/MIR149/ISL1/RET/IFNA8/GH2/NMI/OCIAD2/GHR/MIR125B1/SOCS5/CCR2/IL23R/MIR99A/IL15RA/IFNE/JAK3/STAT5A/CSF1R
GO:0052547	regulation of peptidase activity	261	0.438	1.6952	0.000112765	0.0175448	0.0154838	4882	tags=22%, list=15%, signal=19%	SERPINA1/SPOCK1/CASP1/NLRP1/SERPINB7/SERPINA6/LAMP3/FETUB/SERPINA3/SPOCK3/FYN/ANXA8/IFI16/CSTA/SERPINA9/LAPTM5/SERPINB3/ECM1/PSMB9/PSMB8/XDH/HRG/NKX3-1/A2ML1/TIMP4/PRSS22/SERPINE1/CYFIP2/EPHA4/SERPINB8/SERPINB11/CST7/CTSS/ST18/SOX7/TNFSF15/USP50/PMAIP1/SERPINA5/ANXA8L1/SERPINE2/LRP1/SNCA/AQP1/RFPL1/SERPINB10/TIMP1/FAS/TIMP2/PAX2/CTSD/SERPINA10/PINK1/IFI6/VSIR/VEGFA/CARD16/FASLG
GO:0051606	detection of stimulus	215	0.445404	1.69439	0.000115969	0.0175448	0.0154838	7134	tags=37%, list=22%, signal=29%	TLR4/PKD1L1/FYN/SYT1/HLA-B/TRPC3/OR10J6P/SLC24A4/LY96/ADORA1/RP1/CDH2/RYR2/NTRK1/NPFFR2/DACH1/ABCA4/OR1F2P/OR4C6/PIGR/PDE6B/SRPX/CHRNA9/HLA-A/OR1J2/CNGB1/NTSR1/CDS1/OR52I1/BEST1/ITGA2/OR52B6/HPN/KCNMB4/GRK7/PKDREJ/SERPINE2/NOD2/KCNMB2/OR5AU1/OR2B8P/OR1L3/CRTAM/FOXF1/OR1Q1/PKD2L1/LPO/LHFPL5/REEP6/CASQ2/KCNK4/OR11H7/AZGP1/OR51I1/OR2AE1/RTP2/NOX3/ANO1/OR2D3/OR51B4/TMC2/GPR52/SCN9A/OR1J4/GNGT2/PLEKHB…
GO:0045861	negative regulation of proteolysis	196	0.447671	1.68663	0.000117675	0.0175448	0.0154838	4787	tags=21%, list=15%, signal=18%	SERPINA1/SPOCK1/SERPINB7/SERPINA6/LAMP3/FETUB/SERPINA3/SPOCK3/ANXA8/IFI16/CSTA/SERPINA9/IL1R2/SERPINB3/ECM1/HRG/TIMP4/SERPINE1/CHAC1/FHIT/EPHA4/SERPINB8/SERPINB11/TTC36/CST7/TM4SF20/SERPINA5/ANXA8L1/SERPINE2/LRP1/SNCA/AQP1/SERPINB10/TIMP1/TIMP2/PAX2/SERPINA10/PRNP/CAMLG/IFI6/VEGFA/CARD16
GO:0002250	adaptive immune response	357	0.425884	1.68438	0.000108613	0.0175448	0.0154838	5829	tags=29%, list=18%, signal=24%	SLAMF7/TLR4/TREM1/ITK/PDCD1LG2/IL6/IL7R/SUSD4/IL33/LAMP3/FYN/HLA-B/RSAD2/PAG1/SASH3/JCHAIN/CFI/HLA-F/TRBV12-4/HLA-C/PTPRC/HLA-G/APLF/HLA-DPA1/CR1L/IFNA1/C4BPB/SVEP1/IL18R1/LAX1/PRDM1/RAG1/HLA-H/C1R/LILRB5/IL12A/IL12RB1/CD274/ULBP2/HLX/HLA-A/CD70/IGLV1-50/TNFAIP3/IL20RB/CTSS/RAPGEF3/IL1B/VTCN1/CD79B/CD84/SKAP1/TAP2/ADGRE1/TAP1/BTN3A3/TNFSF13B/B2M/IGHV7-81/C1S/RELB/CD8A/AICDA/EPHB2/MR1/NOD2/TRBV30/…
GO:0070663	regulation of leukocyte proliferation	211	0.443249	1.68323	0.000116266	0.0175448	0.0154838	6227	tags=31%, list=20%, signal=25%	TLR4/PDCD1LG2/IL6/PTPN22/TNFRSF9/IL33/CD22/LRRC32/PRLR/RAC2/IGF2/SASH3/PTPRC/HLA-G/HHLA2/HLA-DPA1/CCL5/VCAM1/IL12A/IL12RB1/CD274/HLA-A/LGALS9B/CD70/GPNMB/LMO1/TNFAIP3/IL20RB/CD38/LGALS9C/ST6GAL1/CSF2RA/IL1B/ENPP3/VTCN1/MIR30B/LST1/TNFSF13B/SPTA1/CDKN1A/EPHB2/FCGR2B/TNFRSF4/HLA-E/CD55/CRTAM/BCL2L1/TNFSF4/PRNP/TNFSF8/VSIR/CSF1/CCR2/IL23R/PLA2G2D/FCRL3/SCGB1A1/ZP3/ARG2/LGALS3/IL7/IL1A/CSF1R/NCKAP1L/…
GO:0050778	positive regulation of immune response	571	0.414772	1.68259	0.000104058	0.0175448	0.0154838	5806	tags=22%, list=18%, signal=18%	GBP1/TLR4/CASP1/ITK/C3AR1/IL6/PTPN22/GBP2/NLRP1/SUSD4/IL33/CD22/CFH/FYN/IFI16/HLA-B/RSAD2/SASH3/CFI/LAPTM5/HLA-F/HLA-C/PTPRC/TLR5/LY96/HLA-G/BLNK/HHLA2/HLA-DPA1/CCL5/CD177/IFIH1/FYB2/CR1L/TGFB2/NR1H4/TNIP3/C4BPB/GBP5/SVEP1/COLEC12/IL18R1/TLR3/PCK1/HRG/TREML4/LAX1/PLCL2/HLA-H/C1R/IL12A/IL12RB1/RASGRP1/CFHR1/CD274/ULBP2/HLX/HLA-A/GSDME/MASP1/TNFAIP3/MMP12/CD38/MAP2K6/CTSS/FOSL2/OASL/IL1B/USP50/NFAM…
GO:0002460	adaptive immune response based on somatic recombination of immune receptors built from immunoglobulin superfamily domains	241	0.438132	1.68236	0.000114168	0.0175448	0.0154838	8169	tags=35%, list=26%, signal=26%	TLR4/IL6/IL7R/SUSD4/IL33/HLA-B/RSAD2/SASH3/CFI/HLA-F/HLA-C/PTPRC/HLA-G/APLF/CR1L/C4BPB/SVEP1/IL18R1/HLA-H/C1R/IL12A/IL12RB1/CD274/ULBP2/HLX/HLA-A/CD70/TNFAIP3/IL20RB/IL1B/TAP2/BTN3A3/TNFSF13B/B2M/IGHV7-81/C1S/RELB/CD8A/AICDA/EPHB2/MR1/NOD2/FCGR2B/HLA-E/CD55/IL2RB/JAG1/C4A/TNFSF4/SOCS5/RORC/CLU/PSG9/CCR2/IL23R/NLRP10/PARP3/C2/ZP3/NFKBIZ/JAK3/RAB27A/NCKAP1L/RORA/P2RX7/C7/NLRP3/IRF4/XCL1/KLRC1/CCL19…
GO:0060326	cell chemotaxis	227	0.44017	1.68225	0.000115009	0.0175448	0.0154838	4920	tags=24%, list=15%, signal=21%	ACKR3/TREM1/CXCL1/CCRL2/C3AR1/CXCL8/IL6/AGTR1/CCR3/CCL24/CCR1/RAC2/MMP2/CYP19A1/MMP28/CXCL3/CCL5/VCAM1/EDN2/TGFB2/CXCL2/FLT1/CCL26/HRG/RIPOR2/PDGFRB/IL12A/SERPINE1/DUSP1/CCL20/HOXB9/FGF1/THBS4/SLIT2/IL1B/PLXNB3/S100A14/ITGA1/ADGRE2/HBEGF/ITGB2/C5AR1/MIR149/NOD2/PTPRO/FGF2/GPSM3/SLAMF8/LYST/CXCR3/VEGFA/CSF1/PARVA/S1PR1/CCR2
GO:0009617	response to bacterium	494	0.413343	1.66519	0.000105274	0.0175448	0.0154838	6366	tags=29%, list=20%, signal=24%	GBP1/TLR4/CASP1/DMBT1/TREM1/SLC9A9/CXCL1/PDCD1LG2/CXCL8/IL6/PTPN22/ADAMTS9/GBP2/GBP3/NLRP1/GSDMC/IL7R/LCN2/IL24/GPM6A/PRLR/HLA-B/OAS2/GBP4/NAALADL2/ABCD2/JCHAIN/CD96/LY96/CXCL3/B3GALT5/NOS2/HMCN1/VCAM1/THBD/NR1H4/CXCL2/TNIP3/CHIT1/DEFB1/C4BPB/GBP5/PPM1E/COLEC12/TLR3/PCK1/BDKRB1/CEACAM20/CA3/ACP5/SCN7A/IL12A/MMP3/CASP4/UGT1A1/SERPINE1/FGF19/GBP7/CD274/SYT11/HLA-A/VGF/TMEM255A/CCL20/PCSK1/TNFAIP3/G…
GO:0052548	regulation of endopeptidase activity	240	0.430685	1.65361	0.000114103	0.0175448	0.0154838	5702	tags=24%, list=18%, signal=20%	SERPINA1/SPOCK1/CASP1/NLRP1/SERPINB7/SERPINA6/LAMP3/FETUB/SERPINA3/SPOCK3/FYN/ANXA8/IFI16/SERPINA9/LAPTM5/SERPINB3/PSMB9/PSMB8/XDH/HRG/NKX3-1/A2ML1/TIMP4/SERPINE1/CYFIP2/EPHA4/SERPINB8/SERPINB11/CST7/ST18/SOX7/TNFSF15/USP50/PMAIP1/SERPINA5/ANXA8L1/SERPINE2/SNCA/AQP1/RFPL1/SERPINB10/TIMP1/FAS/TIMP2/PAX2/CTSD/SERPINA10/IFI6/VSIR/VEGFA/CARD16/FASLG/TTBK1/SERPINA4/BIRC3/GSN/RACK1/COL4A3
GO:0006954	inflammatory response	668	0.404172	1.65128	0.000102944	0.0175448	0.0154838	5618	tags=25%, list=18%, signal=21%	TLR4/SERPINA1/CASP1/TNC/CXCL1/ADAMTS12/CCRL2/C3AR1/CXCL8/IL6/PTPN22/AGTR1/GBP2/NLRP1/ZEB2/CHST1/CCR3/IL33/PDE2A/CCL24/TSPAN18/PTX3/CCR1/PLA2G4C/SERPINA3/FYN/IFI16/IL17B/AGT/KRT16/TEK/TAFA3/CYP19A1/TXNIP/ABCD2/CCN4/IL1R2/ITIH4/PTPRC/TLR5/DUOXA2/CRH/DUOXA1/CHST4/CD96/LY96/CXCL3/BLNK/ADORA1/NOS2/CCL5/VCAM1/ECM1/NR1H4/CXCL2/TNIP3/IL31RA/GBP5/CCL26/HDAC9/CHST2/IL18R1/TLR3/BDKRB1/VNN1/ACP5/KLKB1/NT5E/N…
GO:0006935	chemotaxis	347	0.418367	1.6511	0.00010923	0.0175448	0.0154838	5004	tags=23%, list=16%, signal=20%	ACKR3/TREM1/CXCL1/PLXNA4/CCRL2/C3AR1/CXCL8/IL6/AGTR1/ITGB3/CCR3/CCL24/CCR1/AMOT/RAC2/DOCK2/MMP2/CYP19A1/ANGPT1/MMP28/SEMA3E/CXCL3/SLIT3/CCL5/VCAM1/EDN2/TGFB2/NRP2/CXCL2/NOVA2/FLT1/DEFB1/CCL26/HRG/RIPOR2/PDGFRB/IL12A/SERPINE1/DUSP1/CDH13/CCL20/GPNMB/HOXB9/CCN1/FGF1/ST6GAL1/LGR6/THBS4/SLIT2/ENPP2/IL1B/PLXNB3/ITGA2/S100A14/ITGA1/ADGRE2/SLIT1/NTRK3/HBEGF/ITGB2/TBR1/C5AR1/MIR149/NOD2/PTPRO/FGF2/GPSM3/…
GO:0002253	activation of immune response	415	0.413311	1.65014	0.00010686	0.0175448	0.0154838	6239	tags=23%, list=20%, signal=18%	GBP1/TLR4/CASP1/ITK/C3AR1/PTPN22/GBP2/NLRP1/SUSD4/CD22/CFH/FYN/IFI16/RSAD2/CFI/LAPTM5/PTPRC/TLR5/LY96/BLNK/HHLA2/IFIH1/FYB2/CR1L/NR1H4/TNIP3/C4BPB/GBP5/SVEP1/COLEC12/TLR3/TREML4/LAX1/PLCL2/C1R/CFHR1/HLA-A/MASP1/TNFAIP3/CD38/MAP2K6/CTSS/FOSL2/OASL/IL1B/USP50/NFAM1/VTCN1/REG3G/CD79B/S100A14/SKAP1/BTN3A3/C1S/PRKCE/CD8A/BANK1/BTNL9/C5AR1/MIR149/NOD2/FCGR2B/RAB29/NMI/CD55/NR1D1/C4A/PRNP/CD36/FOSL1/CLU…
GO:0042330	taxis	348	0.417929	1.64959	0.000109206	0.0175448	0.0154838	5004	tags=23%, list=16%, signal=20%	ACKR3/TREM1/CXCL1/PLXNA4/CCRL2/C3AR1/CXCL8/IL6/AGTR1/ITGB3/CCR3/CCL24/CCR1/AMOT/RAC2/DOCK2/MMP2/CYP19A1/ANGPT1/MMP28/SEMA3E/CXCL3/SLIT3/CCL5/VCAM1/EDN2/TGFB2/NRP2/CXCL2/NOVA2/FLT1/DEFB1/CCL26/HRG/RIPOR2/PDGFRB/IL12A/SERPINE1/DUSP1/CDH13/CCL20/GPNMB/HOXB9/CCN1/FGF1/ST6GAL1/LGR6/THBS4/SLIT2/ENPP2/IL1B/PLXNB3/ITGA2/S100A14/ITGA1/ADGRE2/SLIT1/NTRK3/HBEGF/ITGB2/TBR1/C5AR1/MIR149/NOD2/PTPRO/FGF2/GPSM3/…
GO:0002683	negative regulation of immune system process	412	0.412067	1.64493	0.000106849	0.0175448	0.0154838	6388	tags=27%, list=20%, signal=22%	GBP1/TLR4/PDCD1LG2/PTPN22/TMEM178A/IL7R/SUSD4/IL33/MAFB/CD22/SNAI2/FYN/IFI16/LRRC32/HLA-B/TAFA3/CYP19A1/ANGPT1/PAG1/ILDR2/LAPTM5/HLA-F/MMP28/PTPRC/CD96/HLA-G/MILR1/ADORA1/CR1L/TGFB2/ADTRP/IL31RA/C4BPB/SVEP1/TLR3/RIPOR2/LAX1/ACP5/PLCL2/MIR130A/TSC22D3/DUSP1/CD274/SYT11/HLX/HLA-A/LGALS9B/ADGRF5/GPNMB/TNFAIP3/IL20RB/MMP12/CST7/LGALS9C/SFRP1/SLIT2/ENPP3/AXL/VTCN1/MIR30B/CD84/LST1/BANK1/MIR149/NOD2/FC…
GO:0032496	response to lipopolysaccharide	264	0.417607	1.61721	0.000112803	0.0175448	0.0154838	7668	tags=33%, list=24%, signal=25%	TLR4/CASP1/CXCL1/PDCD1LG2/CXCL8/IL6/PTPN22/GBP2/GBP3/IL24/CD96/LY96/CXCL3/NOS2/VCAM1/THBD/NR1H4/CXCL2/TNIP3/GBP5/PPM1E/PCK1/BDKRB1/ACP5/IL12A/MMP3/UGT1A1/SERPINE1/CD274/PCSK1/TNFAIP3/FOSL2/IL1B/REN/AXL/S100A14/PLSCR4/PRKCE/ANKRD1/SNCA/AICDA/EPHB2/NOD2/CAMP/MMP8/CD68/CD55/NR1D1/PRDX2/DUSP10/TNFSF4/CD36/CARD16/CNR1/FASLG/IL23R/LOXL1/ABCA1/FGFR2/SCGB1A1/C2/TICAM2/NFKBIZ/CLDN1/IL1A/TNIP1/NFKBIL1/CPS1…
GO:0002252	immune effector process	481	0.40135	1.61451	0.00010553	0.0175448	0.0154838	6197	tags=25%, list=19%, signal=21%	SLAMF7/TLR4/TREM1/DYSF/IL6/PTPN22/IL7R/SUSD4/IL33/CD22/PTX3/CFH/FYN/POU2AF1/SLAMF9/RAC2/DOCK2/HLA-B/ANGPT1/RSAD2/SASH3/CFI/LAPTM5/HLA-F/HLA-C/PTPRC/CD96/HLA-G/MILR1/NOS2/APLF/CD177/CR1L/TGFB2/IFNA1/C4BPB/SVEP1/IL18R1/TLR3/PCK1/ACP5/PLCL2/HLA-H/C1R/IL12A/IL12RB1/RASGRP1/CFHR1/ULBP2/HLX/HLA-A/CD70/MASP1/IL20RB/IL1B/ENPP3/AXL/CD84/TAP2/ADGRE2/BTN3A3/B2M/IGHV7-81/C1S/PRKCE/RELB/CD8A/ITM2A/LRP1/ITGB2/…
GO:0007409	axonogenesis	397	0.404741	1.61184	0.000107354	0.0175448	0.0154838	6163	tags=25%, list=19%, signal=20%	CNTN4/CDH11/PLXNA4/UNC5B/CTNNA2/PLPPR4/UNC5A/NRCAM/FSTL4/FYN/PLEKHG4B/ROBO4/FEZ1/NRXN3/ACTBL2/NFASC/CDH4/EDNRA/LRRC4C/SEMA3E/SLIT3/EDN2/CDH2/NRP2/NOVA2/MAG/PRICKLE1/IGSF9/ATOH1/NTRK1/NKX6-1/UST/RELN/BDNF/PRDM8/CHODL/BOC/PLXNA2/FOXD1/TRPV2/CYFIP2/EPHA4/HMCN2/EPHB3/LGR6/SLIT2/PLXNB3/ISLR2/NDP/NGF/MCF2/SLIT1/POU4F3/KIAA1755/NKX2-8/CRPPA/CDK5R2/TBR1/EPHB2/SPP1/ISL1/RET/PTPRO/SNAP25/KIF5C/EPHA5/AMIGO1…
GO:0030001	metal ion transport	722	0.392247	1.60786	0.00010227	0.0175448	0.0154838	5899	tags=26%, list=19%, signal=21%	SLC17A3/KCNJ6/SLC5A9/SLC9A9/KCNQ3/TRPC6/SLC4A10/SLC17A1/GJA5/KCNMA1/HEPH/CACNA1C/LCN2/ITGB3/P2RX6/SLC17A2/PKD1L1/GPM6A/CCR1/TRPC4/FYN/HCN1/TRPC3/SLC12A8/SLC1A1/FGF12/SLC24A4/SLC13A3/EDNRA/SLC22A17/SLC34A1/PTPRC/KCNT2/NOS1AP/CLIC2/ADORA1/SLC9A2/SCARA5/ADCYAP1R1/CCL5/VIP/KCNIP1/KCNN3/NIPAL4/RYR2/CATSPER1/DRD1/SLC9A4/NIPAL1/FXYD1/HRG/BDKRB1/MCOLN3/CACNA2D3/KCNK2/TRPC7/SLC4A4/CLDN16/JPH2/PDGFRB/KCNH1…
GO:0050776	regulation of immune response	719	0.391171	1.60305	0.000102333	0.0175448	0.0154838	5806	tags=21%, list=18%, signal=18%	GBP1/TLR4/CASP1/ITK/C3AR1/IL6/PTPN22/GBP2/NLRP1/IL7R/SUSD4/IL33/CD22/CFH/MAPK10/FYN/IFI16/RAC2/PTPRD/HLA-B/RSAD2/SASH3/CFI/LAPTM5/HLA-F/HLA-C/PTPRC/TLR5/CD96/LY96/HLA-G/BLNK/HHLA2/APLF/HLA-DPA1/CCL5/ECM1/CD177/IFIH1/FYB2/CR1L/TGFB2/NR1H4/TNIP3/C4BPB/GBP5/SVEP1/COLEC12/IL18R1/TLR3/PCK1/HRG/TREML4/LAX1/PLCL2/HLA-H/C1R/PIGR/IL12A/IL12RB1/RASGRP1/CFHR1/CD274/ULBP2/HLX/HLA-A/GSDME/MASP1/TNFAIP3/IL20RB…
GO:0098660	inorganic ion transmembrane transport	755	0.390255	1.60089	0.000102218	0.0175448	0.0154838	5570	tags=24%, list=18%, signal=20%	SLC17A3/KCNJ6/SLC9A9/KCNQ3/ATP6V0D2/TRPC6/SLC4A10/SLC17A1/KCNMA1/HEPH/CACNA1C/LCN2/ITGB3/P2RX6/SLC17A2/PKD1L1/GPM6A/TRPC4/FYN/HCN1/GABRG1/SLC26A7/TRPC3/SLC12A8/SLC1A1/FGF12/SLC24A4/GABRA2/SLC13A3/EDNRA/SLC22A17/SLC34A1/PTPRC/KCNT2/NOS1AP/CLIC2/SLC9A2/SCARA5/ADCYAP1R1/ATP6V0A4/KCNIP1/KCNN3/NIPAL4/RYR2/CATSPER1/DRD1/RHCG/SLC9A4/NIPAL1/FXYD1/BDKRB1/GABRR2/MCOLN3/CACNA2D3/KCNK2/TRPC7/SLC4A4/CLDN16/NO…
GO:0098662	inorganic cation transmembrane transport	686	0.389348	1.5927	0.000102701	0.0175448	0.0154838	5570	tags=23%, list=18%, signal=19%	SLC17A3/KCNJ6/SLC9A9/KCNQ3/ATP6V0D2/TRPC6/SLC4A10/SLC17A1/KCNMA1/HEPH/CACNA1C/LCN2/ITGB3/P2RX6/SLC17A2/PKD1L1/GPM6A/TRPC4/FYN/HCN1/TRPC3/SLC12A8/SLC1A1/FGF12/SLC24A4/SLC13A3/EDNRA/SLC22A17/SLC34A1/PTPRC/KCNT2/NOS1AP/CLIC2/SLC9A2/SCARA5/ADCYAP1R1/ATP6V0A4/KCNIP1/KCNN3/NIPAL4/RYR2/CATSPER1/DRD1/RHCG/SLC9A4/NIPAL1/FXYD1/BDKRB1/MCOLN3/CACNA2D3/KCNK2/TRPC7/SLC4A4/CLDN16/NOX5/JPH2/KCNH1/KCNJ1/KCNK13/SC…
GO:0048667	cell morphogenesis involved in neuron differentiation	507	0.392962	1.58537	0.000104998	0.0175448	0.0154838	6163	tags=23%, list=19%, signal=19%	CNTN4/CDH11/ZNF365/PLXNA4/UNC5B/CTNNA2/PLPPR4/UNC5A/NRCAM/FSTL4/FYN/PLEKHG4B/ROBO4/TNIK/FEZ1/NRXN3/PTPRD/ACTBL2/NFASC/CDH4/EDNRA/LZTS1/LRRC4C/SEMA3E/CUX2/SLIT3/EDN2/CDH2/NRP2/SDC2/NOVA2/MAG/PRICKLE1/IGSF9/ATOH1/NTRK1/NKX6-1/UST/NLGN1/RELN/BDNF/PRDM8/CHODL/BOC/PLXNA2/FOXD1/TRPV2/CYFIP2/EPHA4/ANKRD24/HMCN2/EPHB3/LGR6/SLIT2/PLXNB3/ISLR2/NDP/NGF/MCF2/GRXCR2/ITPKA/SLIT1/POU4F3/PPFIA2/KIAA1755/NKX2-8/C…
GO:0098655	monoatomic cation transmembrane transport	705	0.383214	1.56924	0.000102396	0.0175448	0.0154838	5570	tags=23%, list=18%, signal=19%	SLC17A3/KCNJ6/SLC9A9/KCNQ3/ATP6V0D2/TRPC6/SLC4A10/SLC17A1/KCNMA1/CALHM5/HEPH/CACNA1C/LCN2/ITGB3/P2RX6/SLC17A2/PKD1L1/GPM6A/TRPC4/FYN/HCN1/TRPC3/SLC12A8/SLC1A1/FGF12/SLC24A4/SLC13A3/EDNRA/SLC22A17/SLC34A1/PTPRC/KCNT2/NOS1AP/CLIC2/SLC9A2/SCARA5/ADCYAP1R1/ATP6V0A4/KCNIP1/KCNN3/NIPAL4/RYR2/CATSPER1/DRD1/SLC9A4/NIPAL1/FXYD1/BDKRB1/MCOLN3/CACNA2D3/KCNK2/TRPC7/SLC4A4/CLDN16/NOX5/JPH2/TMEM63C/KCNH1/KCNJ1…
GO:0001816	cytokine production	674	0.383733	1.56831	0.00010287	0.0175448	0.0154838	6388	tags=25%, list=20%, signal=20%	GBP1/TLR4/CASP1/TREM1/LUM/CCBE1/ITK/PDCD1LG2/C3AR1/IL6/PTPN22/ADAMTS3/NLRP1/SERPINB7/IL33/CRLF2/SNAI2/IFI16/IL17B/LRRC32/AGT/POU2AF1/SLAMF9/HLA-B/OAS2/ANGPT1/RSAD2/ABCD2/SASH3/CCN4/LAPTM5/HLA-F/IL1R2/PTPRC/TLR5/CD96/LY96/HLA-G/NOS2/HHLA2/HLA-DPA1/IFIH1/TGFB2/NR1H4/GBP5/HDAC9/IL18R1/TLR3/SULF1/CEACAM20/MIRLET7F1/ACP5/NOX5/MIR130A/TRIB2/IL12A/IL12RB1/SERPINE1/GBP7/MIRLET7C/RASGRP1/S1PR3/CD274/SYT11…
GO:0001819	positive regulation of cytokine production	396	0.392671	1.56363	0.000107377	0.0175448	0.0154838	7667	tags=31%, list=24%, signal=23%	TLR4/CASP1/LUM/CCBE1/ITK/C3AR1/IL6/PTPN22/NLRP1/SERPINB7/IL33/CRLF2/IFI16/IL17B/AGT/POU2AF1/OAS2/RSAD2/SASH3/LAPTM5/HLA-F/PTPRC/TLR5/LY96/HLA-G/NOS2/HHLA2/HLA-DPA1/IFIH1/NR1H4/GBP5/IL18R1/TLR3/SULF1/CEACAM20/NOX5/IL12A/IL12RB1/SERPINE1/RASGRP1/CD274/HLA-A/SULF2/IL20RB/MMP12/CYBB/HEG1/IL1B/USP50/NFAM1/VTCN1/CD84/CD83/B2M/AFAP1L2/IL1RAP/C5AR1/EPHB2/MIR149/NOD2/ISL1/CD34/MMP8/HLA-E/TMEM106A/GPSM3/CD…
GO:0042391	regulation of membrane potential	358	0.392868	1.55395	0.000108637	0.0175448	0.0154838	5765	tags=28%, list=18%, signal=23%	KCNQ3/GJA5/INSYN2B/KCNMA1/CTNNA3/CACNA1C/P2RX6/NRCAM/HCN1/GABRG1/PID1/ABAT/FGF12/SLC24A4/GABRA2/SLC34A1/NOS1AP/CUX2/ADORA1/RYR2/DRD1/FXYD1/GABRR2/NLGN1/RELN/PIP5KL1/KCNK2/SLC4A4/KCNH1/KCNK13/KCNH5/CHRNA9/KCNK1/ATP1A2/GRIK4/GLRB/PLN/CNGB1/SLC4A3/KCNB1/GRID1/GABRA6/SLC8A3/GRIA2/SCN5A/CHRNB4/NTSR1/KCNE4/INSYN1/AKAP6/RIMS3/SLC26A3/GRIA4/MIR30B/NDP/PMAIP1/CHRFAM7A/RIMS2/ANK2/SLC4A8/P2RX5/GLRA3/KCNMB4/…
GO:0050808	synapse organization	412	0.388676	1.55156	0.000106849	0.0175448	0.0154838	6044	tags=24%, list=19%, signal=20%	TNC/ZNF365/PLXNA4/CTNNA2/LGI2/CLSTN2/CDH6/ITGB3/LINGO2/FRMPD4/NRCAM/GPM6A/ERBB4/ST8SIA2/MDGA1/FYN/INA/NEGR1/PTPRD/GPC4/SLC1A1/ACTBL2/GABRA2/LZTS1/LRRC4C/SEMA3E/NOS1AP/CUX2/CDH2/NRP2/DRD1/IGSF9/NTRK1/NLGN1/RELN/BDNF/CDH10/FILIP1/RAB39B/EPHA4/GLRB/SPTB/GRID1/SHANK2/SLC8A3/HMCN2/EPHB3/MIR30B/AMIGO3/SHISA7/ITPKA/ZNF804A/SLIT1/PPFIA2/SDK2/IL1RAP/LRRC4B/C5AR1/SNCA/EPHB2/GPR158/SRPX2/RAPSN/FCGR2B/PTPRO/…
GO:0061564	axon development	450	0.385927	1.54767	0.000106045	0.0175448	0.0154838	6163	tags=24%, list=19%, signal=20%	CNTN4/TNC/CDH11/PLXNA4/UNC5B/CTNNA2/PLPPR4/UNC5A/NRCAM/FSTL4/FYN/PLEKHG4B/ROBO4/FEZ1/NRXN3/MMP2/GRM7/ACTBL2/NFASC/CDH4/EDNRA/LRRC4C/SEMA3E/SLIT3/NMNAT2/EDN2/CDH2/NRP2/NOVA2/MAG/PRICKLE1/NEUROG2/IGSF9/ATOH1/NTRK1/NKX6-1/UST/RELN/BDNF/PRDM8/CHODL/BOC/PLXNA2/FOXD1/TRPV2/CYFIP2/EPHA4/HMCN2/EPHB3/LGR6/SLIT2/PLXNB3/ISLR2/NCAM2/NDP/NGF/MCF2/FOLR1/SLIT1/POU4F3/KIAA1755/NKX2-8/CRPPA/CDK5R2/TBR1/EPHB2/SPP1…
GO:0002764	immune response-regulating signaling pathway	380	0.388032	1.54092	0.000107898	0.0175448	0.0154838	5797	tags=20%, list=18%, signal=16%	GBP1/TLR4/CASP1/ITK/C3AR1/PTPN22/GBP2/NLRP1/CD22/MAPK10/FYN/RSAD2/LAPTM5/PTPRC/TLR5/LY96/HLA-G/BLNK/HHLA2/IFIH1/FYB2/NR1H4/TNIP3/GBP5/COLEC12/TLR3/TREML4/LAX1/PLCL2/PIGR/HLA-A/TNFAIP3/IL20RB/CD38/MAP2K6/CTSS/FOSL2/OASL/USP50/NFAM1/VTCN1/REG3G/CD79B/S100A14/SKAP1/BTN3A3/PRKCE/CD8A/BANK1/BTNL9/C5AR1/MIR149/NOD2/FCGR2B/RAB29/NMI/NR1D1/PRNP/CD36/FOSL1/PSG9/BTLA/FCRL3/SLC46A2/BLK/CSNK1A1/DDX60/CYLD/BI…
GO:0001525	angiogenesis	492	0.381815	1.53788	0.000105208	0.0175448	0.0154838	3788	tags=19%, list=12%, signal=17%	ACKR3/UNC5B/CCBE1/C3AR1/CXCL8/IL6/GJA5/AGTR1/ADAMTS9/TGFA/ITGB3/JCAD/FUT1/CCR3/COL15A1/CCL24/NRCAM/TSPAN18/AMOT/ROBO4/ITGAX/MMP2/TEK/ANGPT1/PTPRB/EDNRA/BMPER/ANGPT4/SEMA3E/HLA-G/EDN2/ECM1/TGFB2/NRP2/ADTRP/FLT1/CREB3L1/HDAC9/TLR3/HRG/SULF1/MIRLET7F1/TGFBI/NOX5/PDGFRB/MCAM/MIR130A/IL12A/SERPINE1/CALCRL/HSPG2/CDH13/GPR15/MIR30A/MFGE8/ANPEP/MIR503/EGF/GPNMB/GADD45A/TNFAIP3/MIR505/EPHB3/ADM2/RAPGEF3/C…
GO:0001568	blood vessel development	650	0.375581	1.53325	0.000102955	0.0175448	0.0154838	6298	tags=27%, list=20%, signal=22%	ACKR3/UNC5B/CCBE1/C3AR1/CXCL8/IL6/GJA5/AGTR1/ADAMTS9/TGFA/ADAMTS6/SERPINB7/ITGB3/JCAD/FUT1/CCR3/COL15A1/PDE2A/CCL24/NRCAM/TSPAN18/AMOT/ROBO4/ITGAX/MMP2/TEK/ANGPT1/SLC1A1/PTPRB/EDNRA/BMPER/ANGPT4/SEMA3E/HLA-G/EDN2/ECM1/CDH2/TGFB2/XDH/NRP2/ADTRP/FOXS1/FLT1/PRICKLE1/CREB3L1/HDAC9/TLR3/HRG/SULF1/PRDM1/PROX1/NKX3-1/MIRLET7F1/TGFBI/NOX5/PDGFRB/MCAM/MIR130A/IL12A/SERPINE1/CALCRL/HSPG2/CDH13/GPR15/MIR30A…
GO:0048812	neuron projection morphogenesis	567	0.377973	1.53271	0.000104134	0.0175448	0.0154838	6163	tags=23%, list=19%, signal=19%	CNTN4/CDH11/ZNF365/PLXNA4/UNC5B/CTNNA2/PLPPR4/UNC5A/NRCAM/GPM6A/ST8SIA2/FSTL4/FYN/PLEKHG4B/ROBO4/TNIK/FEZ1/SYT1/NRXN3/PTPRD/ACTBL2/NFASC/CDH4/EDNRA/LZTS1/LRRC4C/SEMA3E/CUX2/SLIT3/OSTN/EDN2/CDH2/NRP2/SDC2/NOVA2/MAG/PRICKLE1/IGSF9/ATOH1/NTRK1/NKX6-1/UST/NLGN1/CPNE5/RELN/BDNF/PRDM8/CHODL/CNTNAP2/BOC/SYT3/PLXNA2/FOXD1/TRPV2/CYFIP2/EPHA4/HMCN2/EPHB3/LGR6/SPRY3/SLIT2/PLXNB3/ISLR2/RNF157/NDP/NGF/MCF2/IT…
GO:0009615	response to virus	356	0.387193	1.531	0.000108755	0.0175448	0.0154838	6052	tags=20%, list=19%, signal=17%	GBP1/CASP1/DMBT1/IL6/PTPN22/GBP2/GBP3/NLRP1/MX2/TRIM22/IL33/DUOX2/IFI16/ITGAX/POU2AF1/OAS2/RSAD2/PTPRC/CCL5/IFIH1/IFNA1/GBP5/TLR3/MIR130A/IFI44L/IL12A/IL12RB1/GBP7/GSDME/TNFAIP3/MMP12/IFI44/OASL/IL1B/MX1/IFIT1B/PMAIP1/IFIT2/MIR30C1/IFIT3/AICDA/IFNA8/ACTA2/NMI/VWCE/BCL2L1/ABCC9/TNFSF4/IFNGR1/LYST/IFI6/FOSL1/DCLK1/CLU/NLRP9/MIR26B/IL23R/NLRC5/CSNK1A1/DDX60/TRIM34/TRIM38/IFNE/SHFL/MID2/RNF125/TPT1/P…
GO:0045087	innate immune response	715	0.373484	1.53008	0.000102428	0.0175448	0.0154838	6274	tags=23%, list=20%, signal=19%	SLAMF7/GBP1/TLR4/CASP1/DMBT1/TREM1/PTPN22/GBP2/GBP3/NLRP1/MX2/LCN2/TRIM22/SUSD4/CCL24/PTX3/CFH/FYN/IFI16/HLA-B/KRT16/OAS2/UBA7/GBP4/RSAD2/JCHAIN/CFI/HLA-F/HLA-C/TLR5/CD96/LY96/HLA-G/NOS2/HLA-DPA1/CCL5/CD177/IFIH1/NR1H4/TNIP3/IFNA1/DEFB1/C4BPB/GBP5/CCL26/COLEC12/TLR3/TREML4/PRDM1/VNN1/C1R/NCF2/IL12A/IL12RB1/MMP3/CASP4/SAMD9/GBP7/RASGRP1/ULBP2/HLA-A/CRISP3/CCL20/MASP1/TRIM29/TNFAIP3/MMP12/MAP2K6/CT…
GO:0001817	regulation of cytokine production	661	0.37418	1.52817	0.00010304	0.0175448	0.0154838	6388	tags=25%, list=20%, signal=20%	GBP1/TLR4/CASP1/LUM/CCBE1/ITK/PDCD1LG2/C3AR1/IL6/PTPN22/NLRP1/SERPINB7/IL33/CRLF2/SNAI2/IFI16/IL17B/LRRC32/AGT/POU2AF1/HLA-B/OAS2/ANGPT1/RSAD2/ABCD2/SASH3/CCN4/LAPTM5/HLA-F/IL1R2/PTPRC/TLR5/CD96/LY96/HLA-G/NOS2/HHLA2/HLA-DPA1/IFIH1/TGFB2/NR1H4/GBP5/HDAC9/IL18R1/TLR3/SULF1/CEACAM20/MIRLET7F1/ACP5/NOX5/MIR130A/TRIB2/IL12A/IL12RB1/SERPINE1/GBP7/MIRLET7C/RASGRP1/S1PR3/CD274/SYT11/MIR135A1/HLA-A/LGALS…
GO:0007169	transmembrane receptor protein tyrosine kinase signaling pathway	545	0.375208	1.51869	0.000104341	0.0175448	0.0154838	6558	tags=25%, list=21%, signal=20%	CCBE1/ADAMTS12/DDR2/FGF21/ADAMTS3/TGFA/PTPRE/IGFBP5/ITGB3/JCAD/ERBB4/FSTL4/FYN/PRLR/AGT/MMP2/IGF2/PID1/TEK/ANGPT1/TXNIP/RUNX2/BLNK/PTPRR/SHC2/SH3TC2/FGF23/NR1H4/SESN3/XDH/NRP2/BTC/IL31RA/FLT1/PRICKLE1/CREB3L1/SVEP1/HHIP/NTRK1/SAMD12/HRG/SULF1/NKX3-1/BDNF/PDGFRB/PIGR/IL12A/BDKRB2/FGF19/CYFIP2/CDH13/MIR103A1/SHC3/EPHA4/SULF2/MIR503/EGF/EPHB3/FGF1/SHC4/EPGN/SPRY3/CCN2/IL1B/MTSS1/AXL/NGF/VWA2/ITGA1/I…
GO:0001944	vasculature development	678	0.37129	1.51774	0.000102859	0.0175448	0.0154838	6298	tags=26%, list=20%, signal=21%	ACKR3/UNC5B/CCBE1/C3AR1/CXCL8/IL6/GJA5/AGTR1/ADAMTS9/TGFA/ADAMTS6/SERPINB7/ITGB3/JCAD/FUT1/CCR3/COL15A1/PDE2A/CCL24/NRCAM/TSPAN18/AMOT/ROBO4/ITGAX/MMP2/TEK/ANGPT1/SLC1A1/PTPRB/EDNRA/BMPER/ANGPT4/SEMA3E/HLA-G/EDN2/ECM1/CDH2/TGFB2/XDH/NRP2/ADTRP/FOXS1/FLT1/PRICKLE1/CREB3L1/SVEP1/HDAC9/TLR3/HRG/SULF1/PRDM1/PROX1/NKX3-1/MIRLET7F1/TGFBI/NOX5/PDGFRB/MCAM/MIR130A/IL12A/SERPINE1/CALCRL/HSPG2/CDH13/GPR15/…
GO:0120039	plasma membrane bounded cell projection morphogenesis	582	0.370864	1.5056	0.000103896	0.0175448	0.0154838	6163	tags=23%, list=19%, signal=19%	CNTN4/CDH11/ZNF365/PLXNA4/UNC5B/CTNNA2/PLPPR4/UNC5A/NRCAM/GPM6A/ST8SIA2/FSTL4/FYN/PLEKHG4B/ROBO4/TNIK/FEZ1/SYT1/NRXN3/PTPRD/ACTBL2/NFASC/CDH4/EDNRA/LZTS1/LRRC4C/SEMA3E/CUX2/SLIT3/OSTN/EDN2/CDH2/NRP2/SDC2/NOVA2/MAG/PRICKLE1/IGSF9/ATOH1/NTRK1/NKX6-1/UST/NLGN1/CPNE5/RELN/BDNF/PRDM8/CHODL/CNTNAP2/BOC/SYT3/PLXNA2/FOXD1/TRPV2/CYFIP2/EPHA4/HMCN2/EPHB3/LGR6/SPRY3/SLIT2/ENPP2/PLXNB3/ISLR2/RNF157/NDP/NGF/M…
GO:0032990	cell part morphogenesis	606	0.368273	1.49848	0.000103445	0.0175448	0.0154838	6163	tags=22%, list=19%, signal=18%	CNTN4/CDH11/ZNF365/PLXNA4/UNC5B/CTNNA2/PLPPR4/UNC5A/NRCAM/GPM6A/ST8SIA2/FSTL4/FYN/PLEKHG4B/ROBO4/TNIK/FEZ1/SYT1/NRXN3/PTPRD/PID1/ACTBL2/NFASC/CDH4/EDNRA/LZTS1/LRRC4C/SEMA3E/CUX2/SLIT3/OSTN/EDN2/CDH2/NRP2/SDC2/NOVA2/MAG/PRICKLE1/IGSF9/ATOH1/NTRK1/NKX6-1/UST/NLGN1/CPNE5/RELN/BDNF/PRDM8/CHODL/CNTNAP2/BOC/SYT3/PLXNA2/FOXD1/TRPV2/CYFIP2/EPHA4/HMCN2/EPHB3/LGR6/SPRY3/SLIT2/ENPP2/PLXNB3/ISLR2/RNF157/NDP/…
GO:0010817	regulation of hormone levels	440	0.373896	1.49755	0.000106247	0.0175448	0.0154838	4336	tags=21%, list=14%, signal=18%	IL6/AGTR1/UGT2B4/IYD/TG/CPE/CPQ/DUOX2/SLC26A7/AGT/ABAT/CYP19A1/ILDR2/RBP1/DUOXA2/CRH/DUOXA1/CYP3A4/DGAT2/ADORA1/NOS2/CCL5/VIP/ABCA12/FGF23/MBOAT4/NR1H4/UGT1A7/AFP/CYP3A7/PTPRN/NKX6-1/ADH6/DKK3/NKX3-1/SLCO1B1/CYP2C9/UGT1A1/FOXD1/CYP2C8/GCK/SDR9C7/SLC17A4/VGF/DHRS9/HSD17B6/PCSK1/UGT2A3/UGT2B17/SLC16A2/KCNB1/PCSK5/CD38/SFRP1/SLC2A2/AKR1B1/IL11/SLC7A8/IL1B/MYRIP/DHRS3/REN/TACR2/CMA1/CYP11A1/CYP26C1/H…
GO:0045321	leukocyte activation	777	0.363667	1.49315	0.000102051	0.0175448	0.0154838	5982	tags=23%, list=19%, signal=19%	SLAMF7/TLR4/DYSF/ITK/PDCD1LG2/CXCL8/IL6/PTPN22/TNFRSF9/IL7R/IL33/MAFB/CD22/CRLF2/FYN/LRRC32/PRLR/POU2AF1/SLAMF9/RAC2/DOCK2/IGF2/TAFA3/RSAD2/PAG1/SASH3/ILDR2/LAPTM5/HLA-F/PTPRC/RUNX2/HLA-G/BLNK/MILR1/SIRPG/HHLA2/APLF/HLA-DPA1/CCL5/VCAM1/EDN2/CD177/IL31RA/IFNA1/NTRK1/HDAC9/IL18R1/TLR3/PCK1/RIPOR2/LAX1/PRDM1/VNN1/RAG1/PLCL2/MIR130A/IL12A/IL12RB1/RASGRP1/CD274/ULBP2/SYT11/HLX/HLA-A/LGALS9B/ADGRF5/CD7…
GO:0048858	cell projection morphogenesis	587	0.367206	1.49145	0.000103853	0.0175448	0.0154838	6163	tags=23%, list=19%, signal=19%	CNTN4/CDH11/ZNF365/PLXNA4/UNC5B/CTNNA2/PLPPR4/UNC5A/NRCAM/GPM6A/ST8SIA2/FSTL4/FYN/PLEKHG4B/ROBO4/TNIK/FEZ1/SYT1/NRXN3/PTPRD/ACTBL2/NFASC/CDH4/EDNRA/LZTS1/LRRC4C/SEMA3E/CUX2/SLIT3/OSTN/EDN2/CDH2/NRP2/SDC2/NOVA2/MAG/PRICKLE1/IGSF9/ATOH1/NTRK1/NKX6-1/UST/NLGN1/CPNE5/RELN/BDNF/PRDM8/CHODL/CNTNAP2/BOC/SYT3/PLXNA2/FOXD1/TRPV2/CYFIP2/EPHA4/HMCN2/EPHB3/LGR6/SPRY3/SLIT2/ENPP2/PLXNB3/ISLR2/RNF157/NDP/NGF/M…
GO:0034330	cell junction organization	660	0.362142	1.47907	0.000103029	0.0175448	0.0154838	6044	tags=22%, list=19%, signal=18%	TNC/CDH11/PKHD1/ZNF365/PLXNA4/CTNNA2/GJA5/LGI2/CLSTN2/CDH6/ITGB3/LINGO2/FRMPD4/NRCAM/GPM6A/ERBB4/ST8SIA2/MDGA1/SNAI2/FYN/CORO2B/AGT/INA/NEGR1/PTPRD/GPC4/TEK/SLC1A1/ACTBL2/CDH4/GABRA2/LZTS1/LRRC4C/SEMA3E/NOS1AP/CUX2/CDH2/CD177/CDH18/TGFB2/NR1H4/NRP2/DRD1/PRICKLE1/CLDN2/IGSF9/SVEP1/NTRK1/HRG/NLGN1/RELN/BDNF/CLDN16/CNTNAP2/CDH10/FILIP1/CDH13/CDH20/RAB39B/EPHA4/GLRB/SPTB/GRID1/SHANK2/SLC8A3/HMCN2/EPH…
GO:0055082	intracellular chemical homeostasis	601	0.363629	1.47881	0.00010353	0.0175448	0.0154838	8747	tags=31%, list=28%, signal=23%	SLC9A9/PKHD1/ATP6V0D2/TRPC6/SLC4A10/KCNMA1/FGF21/TMEM178A/CALCB/CACNA1C/ITGB3/CCR1/TRPC4/CALB2/TRPC3/SLC1A1/SLC24A4/EDNRA/SCGN/SLC22A17/SLC34A1/PTPRC/CLIC2/DGAT2/ADORA1/SLC9A2/SCARA5/CCL5/ATP6V0A4/EDN2/ABCA12/P2RY4/FGF23/RYR2/NR1H4/DRD1/RHCG/SLC9A4/PTPRN/NKX6-1/PCK1/BDKRB1/MCOLN3/TRPC7/SLC4A4/CLDN16/JPH2/GCK/MIR103A1/ATP1A2/PLN/CNGB1/VDR/SLC4A3/KCNB1/MIR320C2/SLC8A3/SLC4A9/NTSR1/SLC2A2/RAB38/AKAP…
GO:0035239	tube morphogenesis	795	0.356198	1.4635	0.000101906	0.0175448	0.0154838	6298	tags=24%, list=20%, signal=20%	ACKR3/TNC/PKHD1/UNC5B/CCBE1/ADAMTS12/C3AR1/CXCL8/IL6/GJA5/AGTR1/ADAMTS9/TGFA/HOXA11/ITGB3/JCAD/FUT1/CCR3/COL15A1/CCL24/NRCAM/TSPAN18/AMOT/ROBO4/ITGAX/AGT/MMP2/TEK/ANGPT1/SLC1A1/TMEM59L/PTPRB/EDNRA/HS3ST3B1/BMPER/ANGPT4/SEMA3E/HLA-G/KIF26B/EDN2/ECM1/CDH2/TGFB2/RYR2/XDH/NRP2/ADTRP/SALL4/FLT1/PRICKLE1/CREB3L1/HHIP/HDAC9/TLR3/HRG/SULF1/PRDM1/PROX1/NKX3-1/MIRLET7F1/TGFBI/NOX5/PDGFRB/MCAM/MIR130A/IL12A…
GO:0022603	regulation of anatomical structure morphogenesis	790	0.35595	1.46217	0.000101926	0.0175448	0.0154838	6120	tags=23%, list=19%, signal=19%	PKHD1/PLXNA4/CCBE1/ADAMTS12/C3AR1/CXCL8/IL6/ADAMTS9/SYNE3/HOXA11/ITGB3/JCAD/FUT1/CCR3/SHROOM3/CCL24/TSPAN18/AMOT/SNAI2/PALM2AKAP2/FSTL4/FYN/ITGAX/TNIK/AGT/SYT1/PTPRD/PID1/TEK/CDH4/LZTS1/BMPER/ANGPT4/LRRC4C/SEMA3E/RUNX2/CUX2/HLA-G/OSTN/ECM1/CDH2/TGFB2/SDC2/FLT1/MAG/PRICKLE1/CREB3L1/TLR3/UST/HRG/NLGN1/WNT10A/CPNE5/SULF1/RELN/BDNF/PALMD/MIR130A/CDC42EP3/CHODL/SYT3/SERPINE1/PLXNA2/TRPV2/HSPG2/MIR30A/…
GO:0032989	cellular component morphogenesis	697	0.355706	1.45587	0.000102501	0.0175448	0.0154838	6163	tags=22%, list=19%, signal=18%	CNTN4/CDH11/FHOD3/ZNF365/PLXNA4/UNC5B/CTNNA2/SOX30/PLPPR4/UNC5A/NRCAM/GPM6A/ST8SIA2/FSTL4/FYN/PLEKHG4B/ROBO4/TNIK/FEZ1/SYT1/NRXN3/PTPRD/PID1/ACTBL2/NFASC/CDH4/EDNRA/LZTS1/LRRC4C/SEMA3E/CUX2/SLIT3/OSTN/EDN2/CDH2/NRP2/SDC2/NOVA2/TMOD2/MAG/PRICKLE1/IGSF9/ATOH1/NTRK1/NKX6-1/UST/NLGN1/CPNE5/RELN/PROX1/BDNF/PDGFRB/PRDM8/CHODL/CNTNAP2/BOC/SYT3/PLXNA2/FOXD1/TRPV2/CYFIP2/EPHA4/PLN/HMCN2/EPHB3/LGR6/SPRY3/S…
GO:0034097	response to cytokine	770	0.35411	1.45356	0.000102051	0.0175448	0.0154838	6228	tags=22%, list=20%, signal=18%	GBP1/TLR4/CASP1/ACKR3/CXCL1/ADAMTS12/CCRL2/CXCL8/IL6/GBP2/GBP3/MX2/IL7R/CCR3/IL33/IL24/PDE2A/CCL24/LAMP3/CCR1/CRLF2/DUOX2/IFI16/PRLR/INA/MMP2/OAS2/PID1/GBP4/ANGPT1/SLC1A1/DPYSL3/LAPTM5/IL1R2/ITIH4/PTPRC/CXCL3/SLIT3/NOS2/HLA-DPA1/CCL5/VCAM1/EDN2/ECM1/IFIH1/FGF23/PDE1B/NR1H4/NRP2/CXCL2/IL31RA/IFNA1/GBP5/CCL26/NKX6-1/IL18R1/TLR3/PCK1/RIPOR2/NKX3-1/ACP5/TIMP4/IL12A/IL12RB1/CASP4/SELL/GBP7/DUSP1/MIRLE…
GO:0070269	pyroptosis	30	0.772255	2.19463	0.000149343	0.0183223	0.01617	2299	tags=37%, list=7%, signal=34%	GBP1/CASP1/GBP2/GBP3/NLRP1/GSDMC/ZEB2/GBP5/CASP4/GSDME/GSDMA
GO:0097205	renal filtration	25	0.743028	2.03362	0.000152695	0.0184885	0.0163166	4045	tags=56%, list=13%, signal=49%	GJA5/CORO2B/JCHAIN/EDNRA/ADORA1/SULF1/MCAM/TMEM63C/SULF2/ADGRF5/AQP1/CD34/PTPRO/ITGA3
GO:0003094	glomerular filtration	23	0.752476	2.02038	0.000154202	0.0184885	0.0163166	3799	tags=57%, list=12%, signal=50%	GJA5/CORO2B/JCHAIN/EDNRA/ADORA1/SULF1/MCAM/TMEM63C/SULF2/ADGRF5/AQP1/CD34/PTPRO
GO:2000831	regulation of steroid hormone secretion	17	0.781564	1.95767	0.000158504	0.0187907	0.0165834	3594	tags=47%, list=11%, signal=42%	AGTR1/AGT/CYP19A1/CRH/NKX3-1/REN/C1QTNF1/SPP1
GO:0030450	regulation of complement activation, classical pathway	7	0.933094	1.88477	0.000171468	0.0201017	0.0177404	1072	tags=57%, list=3%, signal=55%	SUSD4/CR1L/C4BPB/SVEP1
GO:0045959	negative regulation of complement activation, classical pathway	6	0.933811	1.81555	0.000174978	0.0202878	0.0179046	1072	tags=67%, list=3%, signal=64%	SUSD4/CR1L/C4BPB/SVEP1
GO:0140639	positive regulation of pyroptosis	5	0.950572	1.75887	0.000177431	0.0203486	0.0179583	1023	tags=80%, list=3%, signal=77%	GBP1/GBP2/GBP3/GBP5
GO:0071219	cellular response to molecule of bacterial origin	173	0.48213	1.79703	0.000238039	0.0203712	0.0179782	4787	tags=23%, list=15%, signal=20%	TLR4/CASP1/CXCL1/PDCD1LG2/CXCL8/IL6/PTPN22/GBP2/GBP3/IL24/LY96/CXCL3/NOS2/NR1H4/CXCL2/TNIP3/GBP5/PPM1E/MMP3/SERPINE1/CD274/TNFAIP3/IL1B/AXL/PLSCR4/PRKCE/ANKRD1/AICDA/EPHB2/NOD2/FCGR2B/CAMP/MMP8/CD68/CD55/NR1D1/PRDX2/TNFSF4/CD36/CARD16
GO:0002822	regulation of adaptive immune response based on somatic recombination of immune receptors built from immunoglobulin superfamily domains	153	0.46975	1.73084	0.000240935	0.0203712	0.0179782	5716	tags=29%, list=18%, signal=24%	IL6/IL7R/SUSD4/IL33/HLA-B/RSAD2/SASH3/HLA-F/HLA-C/PTPRC/HLA-G/APLF/CR1L/C4BPB/SVEP1/IL18R1/HLA-H/IL12A/IL12RB1/CD274/ULBP2/HLX/HLA-A/TNFAIP3/IL20RB/IL1B/TAP2/TNFSF13B/B2M/EPHB2/MR1/NOD2/FCGR2B/HLA-E/CD55/TNFSF4/SOCS5/CCR2/IL23R/NLRP10/PARP3/ZP3/NFKBIZ/JAK3
GO:0001659	temperature homeostasis	152	0.468633	1.7249	0.000241342	0.0203712	0.0179782	5521	tags=24%, list=17%, signal=20%	TLR4/FGF21/LAMA4/LCN2/PLCL1/PRLR/ACADL/ABAT/ADORA1/EDN2/NOVA2/DRD1/IL18R1/ESRRG/PLCL2/TRPV2/NTSR1/MAP2K6/IL1B/PTH2R/PTGES/FOXC2/NOD2/NR1D1/LEPR/KSR2/GATM/ZNF423/DDIT3/CD36/VEGFA/CNR1/CCR2/ADRB2/NOX3/ID1/PRDM16
GO:0002819	regulation of adaptive immune response	167	0.461156	1.71357	0.000238977	0.0203712	0.0179782	5716	tags=28%, list=18%, signal=23%	IL6/IL7R/SUSD4/IL33/HLA-B/RSAD2/SASH3/HLA-F/HLA-C/PTPRC/HLA-G/APLF/CR1L/C4BPB/SVEP1/IL18R1/HLA-H/IL12A/IL12RB1/CD274/ULBP2/HLX/HLA-A/TNFAIP3/IL20RB/IL1B/SKAP1/TAP2/TNFSF13B/B2M/EPHB2/MR1/NOD2/FCGR2B/HLA-E/CD55/DUSP10/TNFSF4/SOCS5/ALOX15/CCR2/IL23R/NLRP10/PARP3/ZP3/NFKBIZ/JAK3
GO:0099173	postsynapse organization	175	0.458232	1.71048	0.00023753	0.0203712	0.0179782	9403	tags=39%, list=30%, signal=28%	ZNF365/ITGB3/NRCAM/FYN/INA/PTPRD/ACTBL2/LZTS1/NOS1AP/CUX2/CDH2/NRP2/NLGN1/RELN/EPHA4/GLRB/GRID1/SHANK2/EPHB3/MIR30B/SHISA7/ITPKA/ZNF804A/PPFIA2/IL1RAP/LRRC4B/EPHB2/RAPSN/FCGR2B/ITGA3/NRXN1/SLITRK3/POTEJ/NRXN2/DISC1/PRNP/CAMK2B/ROR2/NLGN3/SRGN/ZDHHC15/SEMA3F/LHFPL4/NTNG2/SLC7A11/NPTX1/NLGN4X/GDNF/LRRTM2/WNT5A/NRP1/TANC2/ARHGEF9/POTEF/EPHB1/OPHN1/SIPA1L1/INSR/NEDD9/GHRL/PTEN/C1QL3/LRRK2/CHRNA7/STK3…
GO:0002695	negative regulation of leukocyte activation	158	0.460684	1.70529	0.00023955	0.0203712	0.0179782	5716	tags=33%, list=18%, signal=27%	PDCD1LG2/PTPN22/LRRC32/TAFA3/PAG1/ILDR2/LAPTM5/HLA-F/PTPRC/HLA-G/MILR1/IL31RA/RIPOR2/LAX1/MIR130A/CD274/SYT11/HLX/LGALS9B/ADGRF5/GPNMB/TNFAIP3/IL20RB/CST7/LGALS9C/SFRP1/ENPP3/AXL/VTCN1/MIR30B/CD84/LST1/BANK1/FCGR2B/CRTAM/FOXF1/NR1D1/PRDX2/TNFSF4/PRNP/SOCS5/FN1/VSIR/CNR1/CCR2/PLA2G2D/PARP3/SCGB1A1/ID2/ARG2/LGALS3/JAK3
GO:0097529	myeloid leukocyte migration	171	0.452028	1.68303	0.000238407	0.0203712	0.0179782	3799	tags=20%, list=12%, signal=18%	TREM1/CXCL1/C3AR1/CXCL8/IL6/CCL24/CCR1/RAC2/MMP2/CYP19A1/MMP28/CXCL3/CCL5/EDN2/CD177/TGFB2/CXCL2/FLT1/CCL26/RIPOR2/SERPINE1/DUSP1/CCL20/THBS4/SLIT2/IL1B/S100A14/ITGA1/ADGRE2/XG/PECAM1/ITGB2/C5AR1/NOD2/PTPRO
GO:0002274	myeloid leukocyte activation	186	0.44741	1.68013	0.000235488	0.0203712	0.0179782	8965	tags=42%, list=28%, signal=30%	TLR4/DYSF/CXCL8/IL6/IL33/CRLF2/RAC2/DOCK2/TAFA3/PTPRC/MILR1/CCL5/EDN2/CD177/IL31RA/TLR3/MIR130A/RASGRP1/SYT11/ADGRF5/CST7/ENPP3/CD84/ADGRE2/PRKCE/RELB/TMEM229B/ITGB2/C5AR1/SNCA/UBD/FCGR2B/CAMP/MMP8/NMI/TMEM106A/FOXF1/NR1D1/IFNGR1/RAB44/FN1/GPR137B/CLU/CSF1/CNR1/CCR2/TTBK1/DNASE1L3/RHOH/PLA2G10/ITGAM/RORA/CD2/IRF4/S100A12/TYROBP/TSLP/APP/ITGB6/TGFBR2/WNT5A/STK39/CD226/MAPT/GAB2/VAMP7/NAGLU/NOTCH2/…
GO:0032944	regulation of mononuclear cell proliferation	191	0.444941	1.6742	0.000235294	0.0203712	0.0179782	5600	tags=30%, list=18%, signal=25%	TLR4/PDCD1LG2/IL6/PTPN22/TNFRSF9/CD22/LRRC32/PRLR/RAC2/IGF2/SASH3/PTPRC/HLA-G/HHLA2/HLA-DPA1/CCL5/VCAM1/IL12A/IL12RB1/CD274/HLA-A/LGALS9B/CD70/GPNMB/LMO1/IL20RB/CD38/LGALS9C/ST6GAL1/IL1B/VTCN1/MIR30B/LST1/TNFSF13B/SPTA1/CDKN1A/EPHB2/FCGR2B/TNFRSF4/HLA-E/CD55/CRTAM/BCL2L1/TNFSF4/PRNP/TNFSF8/VSIR/CSF1/CCR2/IL23R/PLA2G2D/FCRL3/SCGB1A1/ZP3/ARG2/LGALS3/IL7
GO:0018212	peptidyl-tyrosine modification	231	0.421004	1.61121	0.000228964	0.0203712	0.0179782	6144	tags=27%, list=19%, signal=22%	DDR2/IL6/TGFA/ITGB3/IL24/ERBB4/FYN/PRLR/AGT/IGF2/TEK/ANGPT1/ANGPT4/PTPRC/CCL5/IL31RA/FLT1/NTRK1/HRG/RELN/PDGFRB/IL12A/EPHA4/EGF/SFRP1/IL11/EPGN/THBS4/ENPP2/DLG3/PECAM1/PRKCE/BANK1/HBEGF/ITGB2/EPHB2/NOD2/ISL1/GH2/GHR/FGF7/EFNA5/PRNP/EHD4/SOCS5/EFEMP1/CD36/CADM4/VEGFA/IL23R/TTBK1/BLK/FGFR2/IL7/JAK3/ITGA5/TPST2/ARHGEF2/CASS4/CSPG4/CSF1R/PDGFB/GPRC5B
GO:0001818	negative regulation of cytokine production	267	0.41402	1.60465	0.000225276	0.0203712	0.0179782	6239	tags=28%, list=20%, signal=23%	GBP1/TLR4/PDCD1LG2/IL6/PTPN22/IL33/LRRC32/ANGPT1/ABCD2/LAPTM5/HLA-F/IL1R2/PTPRC/CD96/TGFB2/NR1H4/HDAC9/MIRLET7F1/ACP5/MIR130A/TRIB2/IL12A/GBP7/MIRLET7C/CD274/SYT11/MIR135A1/LGALS9B/GPNMB/TNFAIP3/IL20RB/LGALS9C/AXL/CD84/CD83/RELB/BANK1/NAV3/KLF2/CRYBA1/EPHB2/MIR149/NOD2/FCGR2B/CD34/NMI/MIR222/MIR125B1/TNFSF4/CLEC4A/PRNP/DDIT3/SOCS5/FN1/ORM1/VSIR/CARD16/PSG9/MIR26B/IL23R/SCGB1A1/CYLD/SRGN/ARG2/RNF1…
GO:0018108	peptidyl-tyrosine phosphorylation	229	0.419571	1.60411	0.000229806	0.0203712	0.0179782	6144	tags=27%, list=19%, signal=22%	DDR2/IL6/TGFA/ITGB3/IL24/ERBB4/FYN/PRLR/AGT/IGF2/TEK/ANGPT1/ANGPT4/PTPRC/CCL5/IL31RA/FLT1/NTRK1/HRG/RELN/PDGFRB/IL12A/EPHA4/EGF/SFRP1/IL11/EPGN/THBS4/ENPP2/DLG3/PECAM1/PRKCE/BANK1/HBEGF/ITGB2/EPHB2/NOD2/ISL1/GH2/GHR/FGF7/EFNA5/PRNP/EHD4/SOCS5/EFEMP1/CD36/CADM4/VEGFA/IL23R/TTBK1/BLK/FGFR2/IL7/JAK3/ITGA5/ARHGEF2/CASS4/CSPG4/CSF1R/PDGFB/GPRC5B
GO:0007162	negative regulation of cell adhesion	252	0.415207	1.60083	0.000227144	0.0203712	0.0179782	5842	tags=27%, list=18%, signal=22%	GBP1/SPOCK1/TNC/PLXNA4/PDCD1LG2/PTPN22/SNAI2/CORO2B/LRRC32/MMP2/ANGPT1/PAG1/ILDR2/LAPTM5/SEMA3E/PTPRC/HLA-G/ABCA12/ADTRP/HRG/RIPOR2/LAX1/TGFBI/SERPINE1/PLXNA2/HSPG2/DUSP1/CDH13/CD274/HLX/LGALS9B/EPHA4/MIR503/GPNMB/IL20RB/MMP12/LGALS9C/PLXNB3/VTCN1/MIR30B/SERPINE2/EPHB2/C1QTNF1/FCGR2B/PTPRO/CRTAM/MIR222/CASK/B4GALNT2/PRDX2/JAG1/EFNA5/AKNA/TNFSF4/PRNP/SOCS5/VSIR/VEGFA/MIRLET7G/PLA2G2D/FXYD5/SCGB1A1…
GO:0002237	response to molecule of bacterial origin	279	0.410575	1.59599	0.00022424	0.0203712	0.0179782	7668	tags=33%, list=24%, signal=25%	TLR4/CASP1/CXCL1/PDCD1LG2/CXCL8/IL6/PTPN22/GBP2/GBP3/IL24/CD96/LY96/CXCL3/NOS2/VCAM1/THBD/NR1H4/CXCL2/TNIP3/GBP5/PPM1E/PCK1/BDKRB1/ACP5/IL12A/MMP3/UGT1A1/SERPINE1/CD274/PCSK1/TNFAIP3/FOSL2/IL1B/REN/AXL/S100A14/TAP2/PLSCR4/B2M/PRKCE/ANKRD1/C5AR1/SNCA/AICDA/EPHB2/NOD2/FCGR2B/CAMP/MMP8/CD68/CD55/NR1D1/PRDX2/DUSP10/TNFSF4/CD36/CARD16/CNR1/FASLG/IL23R/LOXL1/ABCA1/FGFR2/SCGB1A1/C2/TICAM2/NFKBIZ/CLDN1/I…
GO:0050900	leukocyte migration	292	0.407876	1.59094	0.000222891	0.0203712	0.0179782	4920	tags=23%, list=15%, signal=20%	TREM1/CXCL1/C3AR1/CXCL8/IL6/ITGB3/IL33/CCL24/CCR1/FYN/RAC2/MMP2/CYP19A1/MMP28/CHST4/CXCL3/ADORA1/CCL5/VCAM1/EDN2/ECM1/CD177/TGFB2/CXCL2/ADTRP/FLT1/CCL26/CHST2/BDKRB1/RIPOR2/IL12A/SELL/SERPINE1/DUSP1/GPR15/JAM2/CCL20/THBS4/GCNT1/SLIT2/IL1B/ITGA2/ASB2/S100A14/ITGA1/ADGRE2/XG/PECAM1/ITGB2/C5AR1/NOD2/RET/CD34/PTPRO/GPSM3/CRTAM/ITGA3/EPS8/SLAMF8/SELPLG/LYST/MCOLN2/CXCR3/VEGFA/CSF1/S1PR1/CCR2
GO:0019932	second-messenger-mediated signaling	243	0.413834	1.59064	0.00022792	0.0203712	0.0179782	4920	tags=23%, list=15%, signal=19%	GBP1/ACKR3/CCRL2/CXCL8/AGTR1/CACNA1C/CCR3/PDE2A/CD22/CCR1/PDE11A/AGT/SLC24A4/PTPRC/NOS1AP/CLIC2/ADCYAP1R1/NOS2/VCAM1/EDN2/RYR2/DEFB1/PLEK/PDGFRB/RCAN2/CDH13/ATP1A2/PLN/FHL2/CCL20/RAPGEF3/SGCD/GPR62/AKAP6/EFHB/MCTP1/CASQ1/ANK2/P2RX5/PDE3A/AQP1/NDNF/EPHA5/HPCA/SLC8A1/GUCY1A2/KSR2/NMUR1/PRNP/CXCR3/CD36/RCAN1/VEGFA/CASQ2/CCR2
GO:0002768	immune response-regulating cell surface receptor signaling pathway	245	0.411106	1.58112	0.000227583	0.0203712	0.0179782	4077	tags=17%, list=13%, signal=15%	GBP1/TLR4/ITK/C3AR1/PTPN22/CD22/MAPK10/FYN/LAPTM5/PTPRC/TLR5/LY96/HLA-G/BLNK/HHLA2/FYB2/TNIP3/LAX1/PLCL2/PIGR/HLA-A/TNFAIP3/CD38/FOSL2/NFAM1/VTCN1/CD79B/S100A14/SKAP1/BTN3A3/PRKCE/CD8A/BANK1/BTNL9/C5AR1/MIR149/NOD2/FCGR2B/RAB29/NMI/NR1D1
GO:0002697	regulation of immune effector process	294	0.403045	1.5729	0.000222544	0.0203712	0.0179782	8169	tags=35%, list=26%, signal=26%	TLR4/IL6/PTPN22/IL7R/SUSD4/IL33/CD22/CFH/RAC2/HLA-B/ANGPT1/RSAD2/SASH3/LAPTM5/HLA-F/HLA-C/PTPRC/CD96/HLA-G/NOS2/APLF/CD177/CR1L/TGFB2/C4BPB/SVEP1/IL18R1/TLR3/PCK1/ACP5/HLA-H/IL12A/IL12RB1/RASGRP1/ULBP2/HLX/HLA-A/IL20RB/IL1B/ENPP3/AXL/CD84/TAP2/ADGRE2/B2M/ITGB2/EPHB2/MR1/NOD2/FCGR2B/TNFRSF4/HLA-E/CD55/CRTAM/FOXF1/DUSP10/SLAMF8/TNFSF4/SOCS5/CD36/CCR2/IL23R/FCRL3/PARP3/DNASE1L3/DDX60/ZP3/TICAM2/LGAL…
GO:0072001	renal system development	278	0.40113	1.55911	0.000224291	0.0203712	0.0179782	6259	tags=27%, list=20%, signal=22%	PKHD1/AGTR1/ADAMTS6/SERPINB7/HOXA11/ITGB3/PROM1/ERBB4/AGT/TEK/ANGPT1/TMEM59L/EDNRA/HS3ST3B1/BMPER/SLC34A1/KIF26B/TGFB2/PRICKLE1/SULF1/PRDM1/PROX1/NKX3-1/PDGFRB/FOXD1/EPHA4/SULF2/PCSK5/SFRP1/FGF1/AKR1B1/GCNT1/SLIT2/MTSS1/REN/DCHS1/PECAM1/FOXC2/NID1/AQP1/ALDH1A2/RET/CD34/PTPRO/ACTA2/FGF2/ITGA3/FOXF1/RRM2B/NPHS1/VANGL2/JAG1/FMN1/PAX2/OSR1/SPRY1/CALB1/VEGFA/POU3F3/FGFR2/ARG2/KLHL3/BICC1/COL4A3/NPNT/R…
GO:0002757	immune response-activating signaling pathway	362	0.382835	1.51563	0.000216967	0.0203712	0.0179782	6239	tags=20%, list=20%, signal=17%	GBP1/TLR4/CASP1/ITK/C3AR1/PTPN22/GBP2/NLRP1/CD22/FYN/RSAD2/LAPTM5/PTPRC/TLR5/LY96/BLNK/HHLA2/IFIH1/FYB2/NR1H4/TNIP3/GBP5/COLEC12/TLR3/TREML4/LAX1/PLCL2/HLA-A/TNFAIP3/CD38/MAP2K6/CTSS/FOSL2/OASL/USP50/NFAM1/VTCN1/REG3G/CD79B/S100A14/SKAP1/BTN3A3/PRKCE/CD8A/BANK1/BTNL9/C5AR1/MIR149/NOD2/FCGR2B/RAB29/NMI/NR1D1/PRNP/CD36/FOSL1/FCRL3/SLC46A2/BLK/CSNK1A1/DDX60/CYLD/BIRC3/TICAM2/LGALS3/NFKBIZ/RNF125/BTN…
GO:0002694	regulation of leukocyte activation	493	0.374235	1.50762	0.000210416	0.0203712	0.0179782	5618	tags=24%, list=18%, signal=20%	TLR4/PDCD1LG2/IL6/PTPN22/TNFRSF9/IL7R/IL33/CD22/CRLF2/FYN/LRRC32/PRLR/RAC2/IGF2/TAFA3/PAG1/SASH3/ILDR2/LAPTM5/HLA-F/PTPRC/HLA-G/MILR1/SIRPG/HHLA2/APLF/HLA-DPA1/CCL5/VCAM1/CD177/IL31RA/PCK1/RIPOR2/LAX1/PRDM1/VNN1/RAG1/MIR130A/IL12A/IL12RB1/RASGRP1/CD274/SYT11/HLX/HLA-A/LGALS9B/ADGRF5/CD70/GPNMB/LMO1/TNFAIP3/IL20RB/CD38/CST7/LGALS9C/SFRP1/IL1B/ENPP3/TOX/AXL/NFAM1/VTCN1/MIR30B/CD84/LST1/CD83/ADGRE2/…
GO:0050865	regulation of cell activation	536	0.372085	1.50474	0.000209118	0.0203712	0.0179782	6227	tags=25%, list=20%, signal=21%	TLR4/DDR2/PDCD1LG2/IL6/PTPN22/TNFRSF9/IL7R/IL33/CD22/CRLF2/FYN/LRRC32/PRLR/RAC2/IGF2/TAFA3/PAG1/SASH3/ILDR2/LAPTM5/HLA-F/PTPRC/HLA-G/MILR1/SIRPG/HHLA2/APLF/HLA-DPA1/CCL5/VCAM1/CD177/THBD/IL31RA/PCK1/HRG/RIPOR2/LAX1/PLEK/PRDM1/VNN1/RAG1/MIR130A/IL12A/IL12RB1/RASGRP1/CD274/SYT11/HLX/HLA-A/LGALS9B/ADGRF5/CD70/GPNMB/LMO1/MMRN1/TNFAIP3/IL20RB/CD38/CST7/LGALS9C/SFRP1/IL1B/ENPP3/TOX/AXL/NFAM1/VTCN1/MIR3…
GO:0030155	regulation of cell adhesion	670	0.364827	1.49048	0.000205994	0.0203712	0.0179782	6227	tags=25%, list=20%, signal=21%	GBP1/SPOCK1/TNC/PKHD1/PLXNA4/PDCD1LG2/ADAM19/CXCL8/IL6/PTPN22/LAMA4/IL7R/ITGB3/FUT1/MDGA1/SNAI2/FYN/CORO2B/LRRC32/PRLR/RAC2/MMP2/IGF2/TEK/ANGPT1/PAG1/SASH3/ILDR2/LAPTM5/ECM2/EGFLAM/SEMA3E/PTPRC/CHST4/HLA-G/SIRPG/HHLA2/HLA-DPA1/CCL5/VCAM1/KIF26B/ABCA12/TGFB2/ADTRP/CHST2/PCK1/HRG/RIPOR2/LAX1/VNN1/RAG1/TGFBI/IBSP/IL12A/IL12RB1/SERPINE1/PLXNA2/HSPG2/DUSP1/CDH13/RASGRP1/CD274/HLX/HLA-A/LGALS9B/EDIL3/E…
GO:0048514	blood vessel morphogenesis	572	0.365792	1.48415	0.000207987	0.0203712	0.0179782	6298	tags=27%, list=20%, signal=22%	ACKR3/UNC5B/CCBE1/C3AR1/CXCL8/IL6/GJA5/AGTR1/ADAMTS9/TGFA/ITGB3/JCAD/FUT1/CCR3/COL15A1/CCL24/NRCAM/TSPAN18/AMOT/ROBO4/ITGAX/MMP2/TEK/ANGPT1/SLC1A1/PTPRB/EDNRA/BMPER/ANGPT4/SEMA3E/HLA-G/EDN2/ECM1/CDH2/TGFB2/XDH/NRP2/ADTRP/FLT1/CREB3L1/HDAC9/TLR3/HRG/SULF1/PRDM1/PROX1/MIRLET7F1/TGFBI/NOX5/PDGFRB/MCAM/MIR130A/IL12A/SERPINE1/CALCRL/HSPG2/CDH13/GPR15/MIR30A/MFGE8/ANPEP/ADGRF5/MIR503/EGF/GPNMB/GADD45A/…
GO:0032103	positive regulation of response to external stimulus	487	0.367707	1.48016	0.000210659	0.0203712	0.0179782	6239	tags=22%, list=20%, signal=18%	TLR4/CASP1/C3AR1/CXCL8/IL6/PTPN22/AGTR1/GBP2/NLRP1/IL33/PDE2A/CCL24/CCR1/FYN/IFI16/AGT/RAC2/TAFA3/RSAD2/CCN4/HLA-F/TLR5/LY96/HLA-G/CCL5/EDN2/IFIH1/THBD/NR1H4/TNIP3/GBP5/CCL26/COLEC12/TLR3/HRG/TREML4/RIPOR2/PDGFRB/IL12A/CASP4/SERPINE1/CDH13/RASGRP1/TNFAIP3/MMP12/MAP2K6/CTSS/OASL/THBS4/SLIT2/IL1B/USP50/ITGA2/REG3G/S100A14/NTRK3/PRKCE/C5AR1/SNCA/MIR149/NOD2/MMP8/FGF2/HLA-E/NMI/GPSM3/CRTAM/MIR222/NR1…
GO:0051336	regulation of hydrolase activity	636	0.361849	1.4755	0.000206207	0.0203712	0.0179782	4787	tags=17%, list=15%, signal=15%	SERPINA1/SPOCK1/CASP1/PLXNA4/ITK/RGS6/AGTR1/NLRP1/SERPINB7/RGS16/CCL24/SERPINA6/PTX3/LAMP3/FETUB/SERPINA3/SPOCK3/FYN/PROM2/ANXA8/IFI16/GPR65/CSTA/OAS2/RGL1/SERPINA9/LAPTM5/EDNRA/PTPRC/SERPINB3/CCL5/ECM1/PSMB9/PSMB8/TGFB2/XDH/FLT1/CCL26/NTRK1/HDAC9/HRG/RIPOR2/PLEK/NKX3-1/PDGFRB/A2ML1/TIMP4/PRSS22/PPP4R4/SERPINE1/PLXNA2/CYFIP2/RASGRP1/EPHA4/ARHGAP9/SERPINB8/CCL20/SERPINB11/TBC1D2/APOA5/RASGRP3/EPHB…
GO:0007268	chemical synaptic transmission	610	0.360407	1.46656	0.000206889	0.0203712	0.0179782	5191	tags=22%, list=16%, signal=19%	CNTN4/RPS6KA2/CDH11/KCNQ3/DYSF/SLC4A10/INSYN2B/CLSTN2/PLPPR4/P2RX6/DGKI/HTR7/FYN/CALB2/GABRG1/PLCL1/INA/SYT1/PTPRD/GRM7/ABAT/SLC1A1/FGF12/GABRA2/LZTS1/SCGN/LRRC4C/CRH/CUX2/ADORA1/NPBWR1/CDH2/P2RY4/TMOD2/DRD1/NTRK1/APBA1/DTNA/RAB3B/GABRR2/NLGN1/RELN/SYT8/BDNF/PLCL2/SORCS2/CHRNA9/SLC6A9/SYT11/ATP1A2/GRIK4/EPHA4/GLRB/VGF/LYPD1/GFAP/KCNB1/GRID1/GABRA6/SHANK2/MIR320C2/SLC8A3/GRIA2/CD38/CHRNB4/NTSR1/IN…
GO:0098916	anterograde trans-synaptic signaling	610	0.360407	1.46656	0.000206889	0.0203712	0.0179782	5191	tags=22%, list=16%, signal=19%	CNTN4/RPS6KA2/CDH11/KCNQ3/DYSF/SLC4A10/INSYN2B/CLSTN2/PLPPR4/P2RX6/DGKI/HTR7/FYN/CALB2/GABRG1/PLCL1/INA/SYT1/PTPRD/GRM7/ABAT/SLC1A1/FGF12/GABRA2/LZTS1/SCGN/LRRC4C/CRH/CUX2/ADORA1/NPBWR1/CDH2/P2RY4/TMOD2/DRD1/NTRK1/APBA1/DTNA/RAB3B/GABRR2/NLGN1/RELN/SYT8/BDNF/PLCL2/SORCS2/CHRNA9/SLC6A9/SYT11/ATP1A2/GRIK4/EPHA4/GLRB/VGF/LYPD1/GFAP/KCNB1/GRID1/GABRA6/SHANK2/MIR320C2/SLC8A3/GRIA2/CD38/CHRNB4/NTSR1/IN…
GO:0099537	trans-synaptic signaling	616	0.359474	1.4636	0.000206569	0.0203712	0.0179782	5191	tags=22%, list=16%, signal=19%	CNTN4/RPS6KA2/CDH11/KCNQ3/DYSF/SLC4A10/INSYN2B/CLSTN2/PLPPR4/P2RX6/DGKI/HTR7/FYN/CALB2/GABRG1/PLCL1/INA/SYT1/PTPRD/GRM7/ABAT/SLC1A1/FGF12/GABRA2/LZTS1/SCGN/LRRC4C/CRH/CUX2/ADORA1/NPBWR1/CDH2/P2RY4/TMOD2/DRD1/NTRK1/APBA1/DTNA/RAB3B/GABRR2/NLGN1/RELN/SYT8/BDNF/PLCL2/SORCS2/CHRNA9/SLC6A9/SYT11/ATP1A2/GRIK4/EPHA4/GLRB/VGF/LYPD1/GFAP/KCNB1/GRID1/GABRA6/SHANK2/MIR320C2/SLC8A3/GRIA2/CD38/CHRNB4/NTSR1/IN…
GO:0031347	regulation of defense response	643	0.355972	1.45237	0.000206164	0.0203712	0.0179782	6243	tags=22%, list=20%, signal=18%	TLR4/CASP1/TNC/ADAMTS12/IL6/PTPN22/AGTR1/GBP2/NLRP1/TRIM22/SUSD4/IL33/PDE2A/CCL24/CFH/FYN/IFI16/AGT/HLA-B/TEK/TAFA3/CYP19A1/RSAD2/CCN4/HLA-F/PTPRC/TLR5/DUOXA2/DUOXA1/CD96/LY96/HLA-G/ADORA1/CCL5/IFIH1/NR1H4/TNIP3/GBP5/COLEC12/TLR3/TREML4/ACP5/RAG1/KLKB1/NT5E/NLRP14/IL12A/IL12RB1/MMP3/CASP4/SERPINE1/MGLL/RASGRP1/SYT11/HLA-A/MIR30C2/TNFAIP3/IL20RB/MMP12/CST7/MAP2K6/CTSS/OASL/IL1B/USP50/ENPP3/REG3G/S…
GO:0071345	cellular response to cytokine stimulus	690	0.354024	1.44863	0.000205212	0.0203712	0.0179782	6117	tags=21%, list=19%, signal=18%	GBP1/TLR4/CASP1/ACKR3/CXCL1/ADAMTS12/CCRL2/CXCL8/IL6/GBP2/GBP3/IL7R/CCR3/IL33/IL24/PDE2A/CCL24/CCR1/CRLF2/DUOX2/IFI16/PRLR/INA/MMP2/OAS2/PID1/GBP4/ANGPT1/SLC1A1/DPYSL3/LAPTM5/IL1R2/PTPRC/CXCL3/SLIT3/NOS2/HLA-DPA1/CCL5/VCAM1/EDN2/ECM1/IFIH1/FGF23/PDE1B/NR1H4/NRP2/CXCL2/IL31RA/IFNA1/GBP5/CCL26/NKX6-1/IL18R1/TLR3/PCK1/RIPOR2/NKX3-1/IL12A/IL12RB1/CASP4/GBP7/DUSP1/MIRLET7C/MIR135A1/GSDME/CCL20/CD70/TR…
GO:0099536	synaptic signaling	635	0.3527	1.43811	0.000206271	0.0203712	0.0179782	5191	tags=21%, list=16%, signal=18%	CNTN4/RPS6KA2/CDH11/KCNQ3/DYSF/SLC4A10/INSYN2B/CLSTN2/PLPPR4/P2RX6/DGKI/HTR7/FYN/CALB2/GABRG1/PLCL1/INA/SYT1/PTPRD/GRM7/ABAT/SLC1A1/FGF12/GABRA2/LZTS1/SCGN/LRRC4C/CRH/CUX2/ADORA1/NPBWR1/CDH2/P2RY4/TMOD2/DRD1/NTRK1/APBA1/DTNA/RAB3B/GABRR2/NLGN1/RELN/SYT8/BDNF/PLCL2/SORCS2/CHRNA9/SLC6A9/SYT11/ATP1A2/GRIK4/EPHA4/GLRB/VGF/LYPD1/GFAP/KCNB1/GRID1/GABRA6/SHANK2/MIR320C2/SLC8A3/GRIA2/CD38/CHRNB4/NTSR1/IN…
GO:0046649	lymphocyte activation	646	0.346987	1.4161	0.000206016	0.0203712	0.0179782	5982	tags=21%, list=19%, signal=17%	SLAMF7/TLR4/ITK/PDCD1LG2/IL6/PTPN22/TNFRSF9/IL7R/MAFB/CD22/FYN/LRRC32/PRLR/POU2AF1/SLAMF9/RAC2/DOCK2/IGF2/RSAD2/PAG1/SASH3/ILDR2/LAPTM5/HLA-F/PTPRC/RUNX2/HLA-G/BLNK/SIRPG/HHLA2/APLF/HLA-DPA1/CCL5/VCAM1/IFNA1/NTRK1/HDAC9/IL18R1/PCK1/RIPOR2/LAX1/PRDM1/VNN1/RAG1/PLCL2/IL12A/IL12RB1/RASGRP1/CD274/ULBP2/HLX/HLA-A/LGALS9B/CD70/GPNMB/LMO1/TNFAIP3/IL20RB/CD38/LGALS9C/FOSL2/SFRP1/IL11/IL1B/TOX/AXL/NFAM1/V…
GO:0001906	cell killing	141	0.461518	1.68299	0.000244798	0.0204989	0.0180909	4011	tags=23%, list=13%, signal=20%	SLAMF7/GBP1/TREM1/GBP2/GBP3/IL7R/CFH/HLA-B/HLA-F/HLA-C/PTPRC/HLA-G/NOS2/CR1L/GBP5/HRG/HLA-H/IL12A/IL12RB1/GBP7/RASGRP1/CFHR1/ULBP2/HLA-A/TAP2/B2M/MR1/FCGR2B/CAMP/HLA-E/CD55/CRTAM
GO:0000727	double-strand break repair via break-induced replication	12	-0.796229	-2.00379	0.000258799	0.0215007	0.018975	4867	tags=83%, list=15%, signal=71%	GINS4/CDC7/CDC45/MCM3/MCM6/MCM7/MCM5/MCM2/MCM4/GINS2
GO:0002709	regulation of T cell mediated immunity	78	0.530115	1.78701	0.000265146	0.0218559	0.0192885	8127	tags=50%, list=26%, signal=37%	IL6/IL7R/HLA-B/RSAD2/SASH3/HLA-F/HLA-C/PTPRC/HLA-G/IL18R1/HLA-H/IL12A/IL12RB1/ULBP2/HLA-A/IL20RB/IL1B/TAP2/B2M/MR1/NOD2/FCGR2B/HLA-E/CD55/TNFSF4/CCR2/IL23R/ZP3/NCKAP1L/P2RX7/NLRP3/XCL1/KLRC1/RAET1E/ULBP1/CD80/SLC22A13/ULBP3/IL23A
GO:0061644	protein localization to CENP-A containing chromatin	17	-0.781342	-2.1716	0.000270783	0.0221475	0.0195458	3866	tags=82%, list=12%, signal=72%	H4C11/H4C3/H4C14/H4C9/H4C5/H4C2/H4C8/H4C1/H4C4/H2BC11/H2AC4/H4C12/H4C13/H2AC8
GO:0032835	glomerulus development	63	0.574116	1.86657	0.000274839	0.0223063	0.019686	4390	tags=35%, list=14%, signal=30%	SERPINB7/ITGB3/PROM1/TEK/ANGPT1/EDNRA/SULF1/PDGFRB/SULF2/MTSS1/PECAM1/FOXC2/NID1/AQP1/RET/CD34/PTPRO/ACTA2/NPHS1/JAG1/PAX2/OSR1
GO:0006268	DNA unwinding involved in DNA replication	21	-0.737304	-2.15334	0.00028082	0.0226175	0.0199606	4981	tags=67%, list=16%, signal=56%	RAD51/GINS4/GINS3/CDC45/MCM3/RECQL4/MCM6/MCM7/GINS1/BLM/MCM5/MCM2/MCM4/GINS2
GO:0001913	T cell mediated cytotoxicity	46	0.604871	1.86591	0.000284252	0.0226175	0.0199606	8127	tags=61%, list=26%, signal=45%	IL7R/HLA-B/HLA-F/HLA-C/PTPRC/HLA-G/HLA-H/IL12A/IL12RB1/ULBP2/HLA-A/TAP2/B2M/MR1/FCGR2B/HLA-E/IL23R/RAB27A/NCKAP1L/P2RX7/XCL1/KLRC1/RAET1E/ULBP1/SLC22A13/ULBP3/CTSH/IL23A
GO:0032731	positive regulation of interleukin-1 beta production	45	0.601641	1.84966	0.000285103	0.0226175	0.0199606	7628	tags=42%, list=24%, signal=32%	TLR4/CASP1/IL6/NLRP1/IFI16/GBP5/USP50/NOD2/ISL1/TMEM106A/CD36/ORM1/HK1/P2RX7/NLRP3/TYROBP/CCL19/APP/WNT5A
GO:0006270	DNA replication initiation	37	-0.649185	-2.19073	0.000316857	0.0238201	0.021022	6990	tags=68%, list=22%, signal=53%	ORC2/POLA1/CCNE1/CDC34/PRIM1/LRWD1/CDK2/TOPBP1/POLA2/CDT1/GINS3/CDC45/ORC6/MCM3/GMNN/MCM6/CCNE2/MCM7/MCM5/CDC6/MCM2/MCM4/MCM10/TICRR/ORC1
GO:0071459	protein localization to chromosome, centromeric region	39	-0.637971	-2.17662	0.000319081	0.0238201	0.021022	5228	tags=46%, list=16%, signal=39%	H4C11/KNTC1/H4C3/H4C14/H4C9/H4C5/MTBP/H4C2/HASPIN/H4C8/H4C1/AURKB/H4C4/H2BC11/H2AC4/H4C12/H4C13/H2AC8
GO:0006873	intracellular monoatomic ion homeostasis	445	0.374489	1.50057	0.000318607	0.0238201	0.021022	8647	tags=32%, list=27%, signal=24%	SLC9A9/PKHD1/ATP6V0D2/TRPC6/SLC4A10/KCNMA1/TMEM178A/CALCB/CACNA1C/ITGB3/CCR1/TRPC4/CALB2/TRPC3/SLC1A1/SLC24A4/EDNRA/SCGN/SLC22A17/PTPRC/CLIC2/ADORA1/SLC9A2/SCARA5/CCL5/ATP6V0A4/EDN2/P2RY4/RYR2/DRD1/RHCG/SLC9A4/BDKRB1/MCOLN3/TRPC7/SLC4A4/CLDN16/JPH2/ATP1A2/PLN/CNGB1/VDR/SLC4A3/SLC8A3/SLC4A9/NTSR1/RAB38/AKAP6/SLC26A3/SLC9A3/SLC30A2/CASQ1/ANK2/MT1DP/B2M/TBXAS1/CREG1/PRKCE/SLC4A8/GCM2/SNCA/STC2/SLC9A…
GO:0050804	modulation of chemical synaptic transmission	408	0.373992	1.49261	0.000320547	0.0238201	0.021022	6055	tags=26%, list=19%, signal=21%	CNTN4/CDH11/KCNQ3/DYSF/SLC4A10/CLSTN2/PLPPR4/DGKI/FYN/CALB2/PLCL1/INA/SYT1/PTPRD/GRM7/SLC1A1/LZTS1/SCGN/LRRC4C/CUX2/ADORA1/CDH2/P2RY4/DRD1/NTRK1/APBA1/NLGN1/RELN/BDNF/PLCL2/SORCS2/SLC6A9/SYT11/ATP1A2/GRIK4/EPHA4/VGF/GFAP/KCNB1/GRID1/SHANK2/MIR320C2/SLC8A3/GRIA2/CD38/CHRNB4/IL1B/RIMS3/SLC7A10/GRIA4/TACR2/RASGRF1/MCTP1/MIR30B/NGF/SHISA7/ITPKA/RIMS2/PRKAR2B/PRKCE/SLC4A8/KCNMB4/PPFIA2/BEGAIN/SERPINE2…
GO:0099177	regulation of trans-synaptic signaling	409	0.373639	1.49119	0.000320581	0.0238201	0.021022	6055	tags=26%, list=19%, signal=21%	CNTN4/CDH11/KCNQ3/DYSF/SLC4A10/CLSTN2/PLPPR4/DGKI/FYN/CALB2/PLCL1/INA/SYT1/PTPRD/GRM7/SLC1A1/LZTS1/SCGN/LRRC4C/CUX2/ADORA1/CDH2/P2RY4/DRD1/NTRK1/APBA1/NLGN1/RELN/BDNF/PLCL2/SORCS2/SLC6A9/SYT11/ATP1A2/GRIK4/EPHA4/VGF/GFAP/KCNB1/GRID1/SHANK2/MIR320C2/SLC8A3/GRIA2/CD38/CHRNB4/IL1B/RIMS3/SLC7A10/GRIA4/TACR2/RASGRF1/MCTP1/MIR30B/NGF/SHISA7/ITPKA/RIMS2/PRKAR2B/PRKCE/SLC4A8/KCNMB4/PPFIA2/BEGAIN/SERPINE2…
GO:0030162	regulation of proteolysis	545	0.363295	1.47047	0.000313022	0.0238201	0.021022	4787	tags=15%, list=15%, signal=13%	SERPINA1/SPOCK1/CASP1/RPS6KA2/CCBE1/NLRP1/SERPINB7/IL33/SERPINA6/LAMP3/FETUB/SERPINA3/SPOCK3/FYN/ANXA8/IFI16/CSTA/RNF144B/SERPINA9/LAPTM5/IL1R2/SERPINB3/ECM1/PSMB9/PSMB8/XDH/PRICKLE1/HRG/NKX3-1/A2ML1/TIMP4/KLKB1/PRSS22/TRIB2/SERPINE1/CHAC1/FHIT/CYFIP2/EPHA4/SERPINB8/SERPINB11/EGF/TTC36/CST7/CTSS/GSAP/ST18/IL1B/SOX7/TM4SF20/TNFSF15/USP50/CDC20B/PMAIP1/HPN/SERPINA5/ANXA8L1/SERPINE2/LRP1/SNCA/AQP1/R…
GO:0051249	regulation of lymphocyte activation	414	0.365677	1.46006	0.000320342	0.0238201	0.021022	5618	tags=23%, list=18%, signal=19%	TLR4/PDCD1LG2/IL6/PTPN22/TNFRSF9/IL7R/CD22/FYN/LRRC32/PRLR/RAC2/IGF2/PAG1/SASH3/ILDR2/LAPTM5/HLA-F/PTPRC/HLA-G/SIRPG/HHLA2/APLF/HLA-DPA1/CCL5/VCAM1/PCK1/RIPOR2/LAX1/PRDM1/VNN1/RAG1/IL12A/IL12RB1/RASGRP1/CD274/HLX/HLA-A/LGALS9B/CD70/GPNMB/LMO1/TNFAIP3/IL20RB/CD38/LGALS9C/SFRP1/IL1B/TOX/AXL/NFAM1/VTCN1/MIR30B/LST1/CD83/TNFSF13B/B2M/BANK1/SPTA1/CDKN1A/EPHB2/SIRPB1/NOD2/FCGR2B/TNFRSF4/HLA-E/CD55/CRTA…
GO:0019725	cellular homeostasis	695	0.347656	1.42259	0.000307787	0.0238201	0.021022	6538	tags=22%, list=21%, signal=18%	SLC9A9/PKHD1/ATP6V0D2/TRPC6/SLC4A10/IL6/KCNMA1/FGF21/TMEM178A/CALCB/CACNA1C/ITGB3/CCR1/TRPC4/CALB2/TRPC3/SLC12A8/SLC1A1/SLC24A4/EDNRA/SCGN/SLC22A17/SLC34A1/PTPRC/CLIC2/DGAT2/ADORA1/SLC9A2/SCARA5/NOS2/CCL5/ATP6V0A4/EDN2/ABCA12/P2RY4/FGF23/RYR2/NR1H4/DRD1/RHCG/SLC9A4/PTPRN/NKX6-1/PCK1/BDKRB1/MCOLN3/TRPC7/SLC4A4/CLDN16/JPH2/NELL2/SCN7A/GCK/MIR103A1/ATP1A2/PLN/CNGB1/VDR/SLC4A3/KCNB1/MIR320C2/SLC8A3/S…
GO:0140352	export from cell	763	0.333246	1.3675	0.000306404	0.0238201	0.021022	6105	tags=22%, list=19%, signal=18%	TLR4/SLC17A3/DYSF/IL6/AGTR1/SYTL5/SYT13/TSPAN18/CPE/CCR1/AGT/ABCB1/RAC2/SYT1/MTTP/GRM7/ABAT/CYP19A1/SYTL2/RSAD2/ILDR2/HLA-F/SLC24A4/CRH/KCNT2/MILR1/ADORA1/NOS2/CCL5/VIP/CD177/ABCA12/P2RY4/FGF23/TGFB2/NR1H4/ADTRP/PRICKLE1/CREB3L1/EXPH5/PTPRN/FXYD1/NKX6-1/APBA1/RAB3B/NLGN1/PLEK/SYT8/NKX3-1/SLC4A4/MYOM1/SYT3/IL12A/FOXD1/GCK/RASGRP1/SYTL3/SYT11/ATP1A2/VGF/PCSK1/SLC16A2/ABCG1/KCNB1/PCSK5/EQTN/CD38/CHR…
GO:0030261	chromosome condensation	41	-0.606218	-2.09087	0.000327225	0.0239278	0.021117	9451	tags=73%, list=30%, signal=51%	SMC5/NCAPG2/AKAP8L/AIFM1/PHF13/SMC2/AKAP8/CHMP1A/NCAPH2/BAZ1B/NUSAP1/TENT4A/DFFB/NCAPD2/GPER1/H1-0/ACIN1/H1-10/NCAPG/PLK1/NCAPD3/NCAPH/CDCA5/H1-2/H1-4/H1-3/H1-1/HMGA2/H1-6/H1-5
GO:0045910	negative regulation of DNA recombination	46	-0.591344	-2.08338	0.000337154	0.0239278	0.021117	7905	tags=54%, list=25%, signal=41%	SENP3/SMCHD1/HELB/KAT5/CGAS/SHLD3/THOC1/MSH6/RTEL1/FANCB/POLQ/RMI2/MSH2/H1-0/ANKLE1/FOXP3/H1-10/BLM/H1-2/H1-4/H1-3/H1-1/H1-6/H1-5/RADX
GO:0001894	tissue homeostasis	230	0.414359	1.58497	0.000344471	0.0239278	0.021117	8274	tags=36%, list=26%, signal=27%	TLR4/IL6/ITGB3/ZEB2/USH1C/PROM1/SERPINA3/RAC2/ANGPT1/SLC1A1/SASH3/JCHAIN/ILDR2/RP1/VSIG1/PRICKLE1/ABCA4/ACP5/PIGR/LCN1/NT5E/RP1L1/CRACD/JAM2/CNGB1/TNFAIP3/IL20RB/ARMS2/CD38/FOSL2/CCN2/NDP/B2M/MUC2/PECAM1/SPP1/NOD2/CD34/TFF1/LTBP3/POTEJ/GPR137B/LCA5/VEGFA/CSF1/S1PR1/CCR2/AZGP1/ADRB2/PBLD/SIGLEC15/NFKBIZ/IL7/CLDN1/APBB2/MC4R/MFSD2A/OCLN/CSF1R/LAMA2/CUBN/GPR55/ITGB1/P2RX7/PTH1R/ILDR1/DMD/ZG16B/TPP1/…
GO:0060249	anatomical structure homeostasis	230	0.414359	1.58497	0.000344471	0.0239278	0.021117	8274	tags=36%, list=26%, signal=27%	TLR4/IL6/ITGB3/ZEB2/USH1C/PROM1/SERPINA3/RAC2/ANGPT1/SLC1A1/SASH3/JCHAIN/ILDR2/RP1/VSIG1/PRICKLE1/ABCA4/ACP5/PIGR/LCN1/NT5E/RP1L1/CRACD/JAM2/CNGB1/TNFAIP3/IL20RB/ARMS2/CD38/FOSL2/CCN2/NDP/B2M/MUC2/PECAM1/SPP1/NOD2/CD34/TFF1/LTBP3/POTEJ/GPR137B/LCA5/VEGFA/CSF1/S1PR1/CCR2/AZGP1/ADRB2/PBLD/SIGLEC15/NFKBIZ/IL7/CLDN1/APBB2/MC4R/MFSD2A/OCLN/CSF1R/LAMA2/CUBN/GPR55/ITGB1/P2RX7/PTH1R/ILDR1/DMD/ZG16B/TPP1/…
GO:0051607	defense response to virus	274	0.407359	1.58227	0.000336511	0.0239278	0.021117	6052	tags=20%, list=19%, signal=16%	GBP1/CASP1/DMBT1/IL6/PTPN22/GBP2/GBP3/NLRP1/MX2/TRIM22/IL33/IFI16/ITGAX/OAS2/RSAD2/PTPRC/IFIH1/IFNA1/GBP5/TLR3/IFI44L/IL12RB1/GBP7/TNFAIP3/MMP12/OASL/IL1B/MX1/IFIT1B/PMAIP1/IFIT2/IFIT3/AICDA/IFNA8/BCL2L1/ABCC9/LYST/IFI6/NLRP9/MIR26B/IL23R/NLRC5/CSNK1A1/DDX60/TRIM34/TRIM38/IFNE/SHFL/MID2/RNF125/PLA2G10/ZNFX1/ZDHHC1/DDIT4/CHMP3
GO:0140546	defense response to symbiont	274	0.407359	1.58227	0.000336511	0.0239278	0.021117	6052	tags=20%, list=19%, signal=16%	GBP1/CASP1/DMBT1/IL6/PTPN22/GBP2/GBP3/NLRP1/MX2/TRIM22/IL33/IFI16/ITGAX/OAS2/RSAD2/PTPRC/IFIH1/IFNA1/GBP5/TLR3/IFI44L/IL12RB1/GBP7/TNFAIP3/MMP12/OASL/IL1B/MX1/IFIT1B/PMAIP1/IFIT2/IFIT3/AICDA/IFNA8/BCL2L1/ABCC9/LYST/IFI6/NLRP9/MIR26B/IL23R/NLRC5/CSNK1A1/DDX60/TRIM34/TRIM38/IFNE/SHFL/MID2/RNF125/PLA2G10/ZNFX1/ZDHHC1/DDIT4/CHMP3
GO:0051962	positive regulation of nervous system development	250	0.410398	1.58182	0.000340406	0.0239278	0.021117	5510	tags=23%, list=17%, signal=19%	ZNF365/PLXNA4/IL6/CLSTN2/VCAN/LINGO2/IL33/ST8SIA2/ID4/PTPRD/CDH4/CUX2/MAG/NTRK1/NKX6-1/NLGN1/RELN/BDNF/CHODL/PLXNA2/TRPV2/EPHA4/GFAP/EPHB3/SLIT2/TENM4/IL1B/PLXNB3/ISLR2/NGF/AMIGO3/ITPKA/IL1RAP/SERPINE2/LRRC4B/EPHB2/SRPX2/FGF2/AMIGO1/MIR222/NRXN1/SLITRK3/MIR125B1/EFNA5/DISC1/CAMK2B/MYRF/HAPLN2/RASSF10/FN1/VEGFA/LPAR3/SYNDIG1/WNT2/TTBK1/NLGN3/CDON/ID2
GO:0002429	immune response-activating cell surface receptor signaling pathway	229	0.408803	1.56294	0.000344709	0.0239278	0.021117	4077	tags=17%, list=13%, signal=15%	GBP1/TLR4/ITK/C3AR1/PTPN22/CD22/FYN/LAPTM5/PTPRC/TLR5/LY96/BLNK/HHLA2/FYB2/TNIP3/LAX1/PLCL2/HLA-A/TNFAIP3/CD38/FOSL2/NFAM1/VTCN1/CD79B/S100A14/SKAP1/BTN3A3/PRKCE/CD8A/BANK1/BTNL9/C5AR1/MIR149/NOD2/FCGR2B/RAB29/NMI/NR1D1
GO:0002443	leukocyte mediated immunity	302	0.391124	1.52952	0.000332668	0.0239278	0.021117	5961	tags=24%, list=19%, signal=20%	SLAMF7/TLR4/TREM1/IL6/IL7R/SUSD4/SLAMF9/RAC2/HLA-B/RSAD2/SASH3/CFI/HLA-F/HLA-C/PTPRC/CD96/HLA-G/MILR1/NOS2/APLF/CD177/CR1L/C4BPB/SVEP1/IL18R1/TLR3/HLA-H/C1R/IL12A/IL12RB1/RASGRP1/ULBP2/HLA-A/CD70/IL20RB/IL1B/CD84/TAP2/ADGRE2/BTN3A3/B2M/IGHV7-81/C1S/CD8A/ITGB2/AICDA/MR1/NOD2/FCGR2B/HLA-E/CD55/CRTAM/FOXF1/IL2RB/JAG1/C4A/TNFSF4/LYST/RAB44/CLU/CCR2/IL23R/PARP3/DNASE1L3/C2/ZP3/TICAM2/NFKBIZ/JAK3/RAB27…
GO:0030098	lymphocyte differentiation	357	0.378088	1.49535	0.000325839	0.0239278	0.021117	9081	tags=33%, list=29%, signal=24%	ITK/IL6/PTPN22/TNFRSF9/IL7R/MAFB/POU2AF1/DOCK2/RSAD2/SASH3/PTPRC/RUNX2/HLA-G/BLNK/VCAM1/IFNA1/NTRK1/HDAC9/IL18R1/PCK1/PRDM1/VNN1/RAG1/PLCL2/IL12RB1/RASGRP1/HLX/FOSL2/SFRP1/IL11/IL1B/TOX/AXL/NFAM1/CD79B/MIR30B/CD83/TNFSF13B/B2M/RELB/CD8A/ITM2A/AICDA/MR1/FCGR2B/IFNA8/CRTAM/PRDX2/DUSP10/SLAMF8/LEPR/TNFSF4/SOCS5/TNFSF8/RORC/VSIR/RNF41/PSG9/CCR2/IL23R/PLA2G2D/FCRL3/SLC46A2/CCR9/IL15RA/ID2/RHOH/IFNE/NF…
GO:0071168	protein localization to chromatin	57	-0.554043	-2.0364	0.000358038	0.024096	0.0212655	6650	tags=46%, list=21%, signal=36%	EZH2/MCM8/PIAS4/LRWD1/MSH2/LEF1/TONSL/VCP/H4C11/SPI1/PLK1/H4C3/H4C14/H4C9/H4C5/H4C2/H4C8/H4C1/H4C4/H2BC11/H2AC4/H4C12/H4C13/CTCFL/H2AC8/H1-5
GO:0016126	sterol biosynthetic process	58	-0.51772	-1.91136	0.000358551	0.024096	0.0212655	6068	tags=41%, list=19%, signal=34%	ERG28/SREBF2/LBR/LPCAT3/EBP/NSDHL/FDPS/HMGCR/SQLE/HSD17B7/FDFT1/DHCR7/IDI1/APOE/INSIG1/APOA1/HMGCS1/MVD/MVK/LSS/DHCR24/SREBF1/CFTR/CES1
GO:0051715	cytolysis in another organism	5	0.946764	1.75182	0.000354862	0.024096	0.0212655	1698	tags=100%, list=5%, signal=95%	GBP1/GBP2/GBP3/GBP5/GBP7
GO:0042445	hormone metabolic process	199	0.432542	1.63179	0.000352692	0.024096	0.0212655	4319	tags=25%, list=14%, signal=21%	UGT2B4/IYD/TG/CPE/CPQ/DUOX2/SLC26A7/CYP19A1/RBP1/DUOXA2/DUOXA1/CYP3A4/DGAT2/MBOAT4/UGT1A7/AFP/CYP3A7/ADH6/DKK3/CYP2C9/UGT1A1/CYP2C8/SDR9C7/DHRS9/HSD17B6/PCSK1/UGT2A3/UGT2B17/SLC16A2/PCSK5/AKR1B1/DHRS3/REN/CMA1/CYP11A1/CYP26C1/HSD17B3/HPN/DISP1/STC2/SPP1/HSD17B2/ALDH1A2/ADH1C/CACNA1H/CORIN/GHR/PCSK1N/AKR1B15
GO:0006814	sodium ion transport	201	0.425546	1.60658	0.000352651	0.024096	0.0212655	5607	tags=29%, list=18%, signal=24%	SLC17A3/SLC5A9/SLC9A9/SLC4A10/SLC17A1/SLC17A2/HCN1/FGF12/SLC24A4/SLC13A3/EDNRA/SLC34A1/SLC9A2/SLC9A4/FXYD1/SLC4A4/SCN7A/SLC6A17/SCN2A/SLC6A9/SLC17A4/SLC6A15/KCNK1/ATP1A2/SLC22A4/SLC8A3/SLC4A9/SCN5A/SLC5A10/SLC9A3/SCN3A/SHROOM2/SLC38A11/PRKCE/SLC4A8/HCN4/GPD1L/SLC10A5/SERPINE2/SLC9A7/SLC6A20/PKD2L1/SLC8A1/SLC24A5/OSR1/KCNE3/PKP2/SLC41A1/SLC13A1/SLC6A12/ADRB2/SLC9A5/FXYD5/SLC6A3/NKX2-5/ATP1A3/SCN9A…
GO:0050731	positive regulation of peptidyl-tyrosine phosphorylation	134	0.459029	1.66537	0.000368686	0.0246203	0.0217282	6144	tags=32%, list=19%, signal=26%	IL6/TGFA/ITGB3/IL24/ERBB4/FYN/AGT/IGF2/ANGPT1/ANGPT4/PTPRC/CCL5/IL31RA/RELN/IL12A/EPHA4/EGF/IL11/EPGN/THBS4/ENPP2/DLG3/PECAM1/BANK1/HBEGF/NOD2/ISL1/GH2/GHR/FGF7/EFNA5/PRNP/EHD4/CD36/VEGFA/IL23R/ITGA5/ARHGEF2/CASS4/CSPG4/CSF1R/PDGFB/GPRC5B
GO:0006406	mRNA export from nucleus	67	-0.540444	-2.05354	0.000374532	0.0248534	0.0219339	10219	tags=66%, list=32%, signal=45%	RBM15B/SRSF3/IWS1/POLDIP3/NUP133/SUPT6H/CASC3/SETD2/AKAP8L/DDX39B/SMG1/NSUN2/DDX19A/GLE1/CHTOP/HHEX/RAE1/NUP214/ENY2/THOC2/PCID2/NUP155/NUP107/XPO1/TPR/THOC1/NUP160/PABPN1/ALKBH5/UPF1/HNRNPA2B1/NUP93/NXF1/SMG5/EIF4A3/THOC6/NUP85/NCBP3/NUP88/UPF2/C12orf50/ALYREF/SMG6/DDX39A
GO:0007338	single fertilization	112	0.485843	1.72346	0.000377786	0.0249126	0.0219862	7841	tags=35%, list=25%, signal=26%	TRPC6/HOXA11/FETUB/ADAM20/SPINK13/TRPC3/SPATA46/CLGN/ADAM21/TRPC7/NOX5/GLRB/MFGE8/EQTN/FOLR1/SERPINA5/PKDREJ/ROPN1B/CACNA1H/IZUMO1/LY6K/PLB1/CRISP1/FCRL3/ZAN/ZP3/HOXA9/DCST1/PLA2G10/IZUMO1R/ABHD2/ADAM32/C16orf92/PAEP/CCDC136/OVGP1/PLAT/WBP2NL/AKAP3
GO:1905818	regulation of chromosome separation	73	-0.505243	-1.9472	0.000394166	0.0258314	0.022797	10862	tags=62%, list=34%, signal=41%	PRAP1/SPC25/KNL1/NUF2/ZWILCH/DLGAP5/CENPF/NCAPG2/ANAPC5/BUB1/CCNB1/SMC2/UBE2C/GEN1/MAD1L1/NCAPH2/NDC80/ZNF207/PCID2/ZW10/TTK/TPR/CDC20/NCAPD2/MAD2L1BP/NUMA1/BUB1B/KLHL22/SPC24/ESPL1/INCENP/CDCA8/KNTC1/ZWINT/CHFR/TRIP13/NCAPG/PLK1/NCAPD3/NCAPH/FBXO5/HASPIN/XRCC3/AURKB/MAPK15
GO:0051304	chromosome separation	79	-0.505411	-1.97734	0.000408497	0.0261915	0.0231148	10862	tags=61%, list=34%, signal=40%	PRAP1/SPC25/KNL1/NUF2/ZWILCH/DLGAP5/CENPF/NCAPG2/ANAPC5/PPP2R1A/BUB1/CCNB1/SMC2/UBE2C/GEN1/MAD1L1/NCAPH2/NDC80/ZNF207/PCID2/ZW10/TTK/TPR/CDC20/NCAPD2/MAD2L1BP/NUMA1/BUB1B/KLHL22/SPC24/ESPL1/INCENP/CDCA8/KNTC1/ZWINT/M1AP/CHFR/TRIP13/NCAPG/PLK1/NCAPD3/NCAPH/FBXO5/TOP3A/HASPIN/XRCC3/AURKB/MAPK15
GO:0001914	regulation of T cell mediated cytotoxicity	38	0.637601	1.89797	0.000439625	0.0261915	0.0231148	8127	tags=68%, list=26%, signal=51%	IL7R/HLA-B/HLA-F/HLA-C/PTPRC/HLA-G/HLA-H/IL12A/IL12RB1/ULBP2/HLA-A/TAP2/B2M/MR1/FCGR2B/HLA-E/IL23R/NCKAP1L/P2RX7/XCL1/KLRC1/RAET1E/ULBP1/SLC22A13/ULBP3/IL23A
GO:0071103	DNA conformation change	91	-0.465774	-1.86338	0.000437828	0.0261915	0.0231148	8941	tags=51%, list=28%, signal=36%	ASCC2/GTF2H2/RUVBL1/MCM9/SETX/HHEX/CHTF8/ERCC3/HELB/DHX30/XRCC6/RFC3/RFC2/RTEL1/DDX11/MCM8/MTERF1/UPF1/POLQ/HNRNPA2B1/DSCC1/RFC4/DHX9/RFC5/BRIP1/FANCM/RAD51/GINS4/GINS3/CDC45/MCM3/RECQL4/RAD54B/MCM6/MCM7/PIF1/GINS1/BLM/TOP3A/MCM5/TOP3B/MCM2/MCM4/DNA2/DDX12P/GINS2
GO:0001916	positive regulation of T cell mediated cytotoxicity	31	0.650517	1.86228	0.000445898	0.0261915	0.0231148	8127	tags=71%, list=26%, signal=53%	HLA-B/HLA-F/HLA-C/PTPRC/HLA-G/HLA-H/IL12A/IL12RB1/ULBP2/HLA-A/TAP2/B2M/MR1/HLA-E/IL23R/P2RX7/XCL1/RAET1E/ULBP1/SLC22A13/ULBP3/IL23A
GO:0038084	vascular endothelial growth factor signaling pathway	42	0.605574	1.84105	0.00043054	0.0261915	0.0231148	1608	tags=21%, list=5%, signal=20%	CCBE1/ADAMTS3/JCAD/XDH/NRP2/FLT1/HRG/PDGFRB/IL12A
GO:0006405	RNA export from nucleus	88	-0.460666	-1.8388	0.000427716	0.0261915	0.0231148	10221	tags=61%, list=32%, signal=42%	POM121C/RBM15B/SRSF3/IWS1/POLDIP3/NUP133/SUPT6H/CASC3/SETD2/POM121B/AKAP8L/NOL6/NUP98/DDX39B/SMG1/NSUN2/DDX19A/POM121/GLE1/CHTOP/HHEX/RAE1/NUP214/ENY2/THOC2/PCID2/CPSF6/NUP155/NUP107/XPO1/TPR/THOC1/NUP160/PABPN1/ALKBH5/UPF1/NUP153/HNRNPA2B1/NUP188/DHX9/NUP93/NXF1/SMG5/EIF4A3/THOC6/NUP85/NCBP3/NUP88/UPF2/C12orf50/ALYREF/SMG6/NUP62/DDX39A
GO:0071260	cellular response to mechanical stimulus	66	0.560921	1.8364	0.000410172	0.0261915	0.0231148	4216	tags=27%, list=13%, signal=24%	TLR4/CASP1/ITGB3/IL33/PDE2A/TLR5/MAG/TLR3/ATP1A2/GADD45A/IL1B/CASP5/ITGA2/TMEM150C/ANKRD1/AQP1/FGF2/FAS
GO:0140448	signaling receptor ligand precursor processing	31	0.638677	1.82839	0.000445898	0.0261915	0.0231148	6323	tags=45%, list=20%, signal=36%	CASP1/CPE/MBOAT4/PCSK1/PCSK5/REN/CMA1/DISP1/CORIN/PCSK1N/BCHE/YIPF5/ERO1B/ATP6AP2
GO:0032392	DNA geometric change	84	-0.457311	-1.80617	0.000419815	0.0261915	0.0231148	8941	tags=51%, list=28%, signal=37%	ASCC2/GTF2H2/RUVBL1/MCM9/SETX/CHTF8/ERCC3/HELB/DHX30/XRCC6/RFC3/RFC2/RTEL1/DDX11/MCM8/MTERF1/UPF1/POLQ/HNRNPA2B1/DSCC1/RFC4/DHX9/RFC5/BRIP1/FANCM/RAD51/GINS4/GINS3/CDC45/MCM3/RECQL4/RAD54B/MCM6/MCM7/PIF1/GINS1/BLM/MCM5/MCM2/MCM4/DNA2/DDX12P/GINS2
GO:0044784	metaphase/anaphase transition of cell cycle	96	-0.43212	-1.74575	0.000446828	0.0261915	0.0231148	10862	tags=56%, list=34%, signal=37%	PRAP1/SPC25/KNL1/ARID2/NUF2/ACTL6A/ZWILCH/DLGAP5/SMARCD1/CENPF/ANAPC5/ANAPC1/SMARCB1/BUB1/BCL7C/CCNB1/UBE2C/SMARCC2/GEN1/ARID1A/MAD1L1/NDC80/ZNF207/HECW2/PCID2/ZW10/TTK/BCL7A/TPR/CDC20/MAD2L1BP/DPF1/BUB1B/KLHL22/ANAPC2/SPC24/ESPL1/CENPE/INCENP/CDCA8/TACC3/KNTC1/ZWINT/CHFR/SMARCA4/TRIP13/PLK1/FBXO5/ACTL6B/CDC6/HASPIN/XRCC3/AURKB/MAPK15
GO:0061789	dense core granule priming	3	-0.982863	-1.6459	0.00043956	0.0261915	0.0231148	419	tags=67%, list=1%, signal=66%	UNC13A/UNC13C
GO:0050727	regulation of inflammatory response	320	0.384423	1.50931	0.000440626	0.0261915	0.0231148	5618	tags=25%, list=18%, signal=21%	TLR4/CASP1/TNC/ADAMTS12/IL6/AGTR1/NLRP1/IL33/PDE2A/CCL24/FYN/AGT/TEK/TAFA3/CYP19A1/CCN4/PTPRC/DUOXA2/DUOXA1/ADORA1/CCL5/NR1H4/TLR3/ACP5/KLKB1/NT5E/NLRP14/MMP3/CASP4/SERPINE1/MGLL/SYT11/MIR30C2/TNFAIP3/IL20RB/CST7/IL1B/ENPP3/CMA1/PTGES/SNCA/FNDC4/MIR149/NOD2/ISL1/FCGR2B/CD200R1L/MMP8/HLA-E/NMI/GPSM3/MIR222/FOXF1/NR1D1/NR1D2/DUSP10/AKNA/SLAMF8/CAMK2N1/TNFSF4/SOCS5/PLK2/CARD16/NLRP9/ALOX15/CNR1/GGT3…
GO:0034329	cell junction assembly	383	0.375248	1.49054	0.000431127	0.0261915	0.0231148	6227	tags=23%, list=20%, signal=19%	CDH11/GJA5/LGI2/CLSTN2/CDH6/ITGB3/LINGO2/NRCAM/GPM6A/ERBB4/ST8SIA2/MDGA1/SNAI2/CORO2B/AGT/NEGR1/PTPRD/GPC4/TEK/CDH4/GABRA2/LZTS1/CUX2/CDH2/CDH18/NR1H4/DRD1/CLDN2/NTRK1/HRG/NLGN1/BDNF/CLDN16/CNTNAP2/CDH10/CDH13/CDH20/SHANK2/EPHB3/SFRP1/IL1B/ITGA2/AMIGO3/MPP7/ANK2/SLIT1/PECAM1/SDK2/IL1RAP/UGT8/LRRC4B/SNCA/EPHB2/SRPX2/PTPRO/SDK1/EPB41L3/RAB29/SNAP25/AMIGO1/COL17A1/NRXN1/SLITRK3/NPHS1/NRXN2/FMN1/EFNA…
GO:0050673	epithelial cell proliferation	386	0.371792	1.47784	0.000430942	0.0261915	0.0231148	5920	tags=24%, list=19%, signal=20%	PKHD1/IL6/AGTR1/TGFA/IGFBP5/ITGB3/ZEB2/JCAD/FUT1/CCR3/CCL24/SNAI2/IGF2/FST/TEK/BMPER/RUNX2/ECM1/VIP/TGFB2/XDH/NRP2/FLT1/CCL26/PTPRN/NKX6-1/SULF1/DACH1/PROX1/NKX3-1/NOX5/MIR130A/IL12A/HSPG2/CDH13/MCC/HLX/SULF2/MIR503/VDR/EGF/TNFAIP3/MMP12/SCN5A/SFRP1/FGF1/EPGN/THBS4/PLXNB3/MTSS1/RASGRF1/REG3G/MIR30B/HPN/B2M/NKX2-8/APLN/CDKN1A/C5AR1/MIR149/ALDH1A2/NOD2/CD34/FGF2/MIR222/CASK/NR1D1/EPPK1/DUSP10/FGF7/…
GO:0019221	cytokine-mediated signaling pathway	390	0.370316	1.47321	0.000430339	0.0261915	0.0231148	6117	tags=23%, list=19%, signal=19%	CASP1/ACKR3/CXCL1/CCRL2/CXCL8/IL6/IL7R/CCR3/IL33/CCL24/CCR1/CRLF2/DUOX2/PRLR/OAS2/ANGPT1/SLC1A1/LAPTM5/IL1R2/PTPRC/CXCL3/SLIT3/CCL5/EDN2/ECM1/IFIH1/NR1H4/CXCL2/IL31RA/IFNA1/CCL26/IL18R1/IL12A/IL12RB1/CASP4/MIRLET7C/MIR135A1/CCL20/CD70/TRAF1/TNFAIP3/IL20RB/MMP12/OASL/ST18/IL11/CSF2RA/SLIT2/IL1B/MX1/AXL/TNFSF13B/IL1RAP/IFNA8/TNFRSF4/MMP8/FAS/GHR/IL2RB/MIR125B1/LEPR/IFNGR1/SOCS5/CXCR3/FOSL1/CSF1/CAR…
GO:0030003	intracellular monoatomic cation homeostasis	437	0.367661	1.47179	0.000425758	0.0261915	0.0231148	8747	tags=32%, list=28%, signal=23%	SLC9A9/PKHD1/ATP6V0D2/TRPC6/SLC4A10/KCNMA1/TMEM178A/CALCB/CACNA1C/ITGB3/CCR1/TRPC4/CALB2/TRPC3/SLC1A1/SLC24A4/EDNRA/SCGN/SLC22A17/PTPRC/CLIC2/ADORA1/SLC9A2/SCARA5/CCL5/ATP6V0A4/EDN2/P2RY4/RYR2/DRD1/SLC9A4/BDKRB1/MCOLN3/TRPC7/SLC4A4/CLDN16/JPH2/ATP1A2/PLN/CNGB1/VDR/SLC4A3/SLC8A3/SLC4A9/NTSR1/RAB38/AKAP6/SLC26A3/SLC9A3/SLC30A2/CASQ1/ANK2/MT1DP/B2M/CREG1/PRKCE/SLC4A8/GCM2/SNCA/STC2/SLC9A7/FGF2/SLC8A…
GO:0042110	T cell activation	456	0.362107	1.45293	0.000423819	0.0261915	0.0231148	9116	tags=35%, list=29%, signal=25%	SLAMF7/ITK/PDCD1LG2/IL6/PTPN22/TNFRSF9/IL7R/MAFB/FYN/LRRC32/SLAMF9/RAC2/DOCK2/IGF2/RSAD2/PAG1/SASH3/ILDR2/LAPTM5/PTPRC/RUNX2/HLA-G/SIRPG/HHLA2/HLA-DPA1/CCL5/VCAM1/IFNA1/IL18R1/PCK1/RIPOR2/LAX1/PRDM1/VNN1/RAG1/IL12A/IL12RB1/RASGRP1/CD274/HLX/HLA-A/LGALS9B/CD70/GPNMB/LMO1/IL20RB/LGALS9C/FOSL2/IL1B/TOX/VTCN1/MIR30B/CD84/CD83/TNFSF13B/B2M/RELB/CD8A/SPTA1/SIRPB1/MR1/NOD2/FCGR2B/IFNA8/TNFRSF4/RAB29/HLA…
GO:0050801	monoatomic ion homeostasis	503	0.35941	1.44985	0.000419727	0.0261915	0.0231148	5040	tags=19%, list=16%, signal=16%	SLC9A9/PKHD1/ATP6V0D2/TRPC6/SLC4A10/AGTR1/KCNMA1/TMEM178A/CALCB/CACNA1C/ITGB3/CCR1/TRPC4/CALB2/AGT/TRPC3/SLC12A8/SLC1A1/SLC24A4/EDNRA/SCGN/SLC22A17/PTPRC/CLIC2/ADORA1/SLC9A2/SCARA5/CCL5/ATP6V0A4/EDN2/P2RY4/FGF23/RYR2/DRD1/RHCG/SLC9A4/BDKRB1/MCOLN3/TRPC7/SLC4A4/CLDN16/JPH2/SCN7A/NT5E/ATP1A2/PLN/CNGB1/VDR/SLC4A3/SLC8A3/SLC4A9/NTSR1/SGCD/RAB38/AKAP6/SPX/SLC26A3/SLC9A3/S100A14/SLC30A2/CASQ1/ANK2/MT1D…
GO:0007507	heart development	538	0.348653	1.41064	0.000417493	0.0261915	0.0231148	6600	tags=23%, list=21%, signal=19%	RPS6KA2/CDH11/FHOD3/PLXNA4/GJA5/ADAMTS9/ADAMTS6/CACNA1C/PDLIM3/PDE2A/CPE/ERBB4/SNAI2/MMP2/TEK/FGF12/EDNRA/SLIT3/VCAM1/TGFB2/RYR2/NRP2/SALL4/PRICKLE1/HDAC9/PRDM1/PROX1/NKX3-1/KCNK2/JPH2/PDGFRB/FOXL1/CALCRL/FGF19/ALPK2/NPY1R/PLN/FHL2/COL5A1/PCSK5/SORBS2/SCN5A/SGCD/DAW1/CCN1/TBX19/HEG1/SLIT2/TENM4/AKAP6/DRC1/DHRS3/ASB2/SCUBE1/SGCG/ANK2/FOLR1/DCHS1/LDB3/HAND2/NTRK3/FOXC2/ANKRD1/HCN4/APLN/CDKN1A/POPDC…
GO:0006334	nucleosome assembly	97	-0.639434	-2.58237	0.000449438	0.026199	0.0231214	4382	tags=46%, list=14%, signal=40%	H1-10/NASP/H4C3/H4C14/H4C9/H4C5/H2AX/H4C2/CHAF1A/ASF1B/H3C8/H1-2/MCM2/H4C8/CHAF1B/H2BC4/H3C1/H4C1/H2BC15/H1-4/H3C14/H4C4/H2BC21/H2BC6/H3C13/H2BC10/H2BC11/H3C11/H1-3/H4C12/H3C7/H2BC13/H2BC8/H2BC17/H3C10/H4C13/H2BC14/H1-1/H2BC3/TSPYL5/H3C12/H2BC9/H2BC7/H1-6/H1-5
GO:0072012	glomerulus vasculature development	28	0.667579	1.86684	0.000455028	0.0263791	0.0232804	4390	tags=43%, list=14%, signal=37%	SERPINB7/ITGB3/TEK/ANGPT1/EDNRA/PDGFRB/PECAM1/FOXC2/AQP1/CD34/ACTA2/OSR1
GO:0033045	regulation of sister chromatid segregation	103	-0.432515	-1.76066	0.000460617	0.0264129	0.0233102	10862	tags=56%, list=34%, signal=37%	PRAP1/SPC25/KNL1/ARID2/NUF2/ACTL6A/ZWILCH/DLGAP5/SMARCD1/CENPF/ANAPC5/ANAPC1/SMARCB1/BUB1/BCL7C/CCNB1/UBE2C/SMARCC2/GEN1/ARID1A/MAD1L1/NDC80/ZNF207/HECW2/PCID2/ZW10/HNRNPU/TTK/BCL7A/KAT5/TPR/CDC20/MAD2L1BP/DPF1/NUMA1/BUB1B/KLHL22/RMI2/ANAPC2/SPC24/ESPL1/CENPE/INCENP/CDCA8/TACC3/KNTC1/ZWINT/CHFR/SMARCA4/TRIP13/PLK1/FBXO5/ACTL6B/CDC6/HASPIN/XRCC3/AURKB/MAPK15
GO:0098742	cell-cell adhesion via plasma-membrane adhesion molecules	230	0.406587	1.55524	0.000459295	0.0264129	0.0233102	4106	tags=26%, list=13%, signal=23%	CNTN4/CDH11/CLSTN2/CDH6/DSC3/PCDH10/MDGA1/PCDHGB6/ROBO4/PCDH11X/FAT3/PTPRD/GPC4/CDH4/LRRC4C/CDH16/HMCN1/VCAM1/CDH2/CD177/CDH18/TGFB2/MAG/CLDN2/IGSF9/DSC1/PCDHA7/PCDH19/NLGN1/CLDN16/CDH10/SELL/CDH13/PCDHGA3/CDH20/CADM2/HMCN2/TRO/TENM4/PLXNB3/PSG5/PCDHB18P/CD84/AMIGO3/DSG3/PCDH1/DCHS1/PECAM1/PCDHGB7/SDK2/IL1RAP/ITGB2/LRRC4B/RET/SDK1/CDHR4/CRTAM/AMIGO1/ITGA3/SLITRK3
GO:0099560	synaptic membrane adhesion	21	0.716088	1.88934	0.000465766	0.0265638	0.0234433	4336	tags=52%, list=14%, signal=45%	CDH6/MDGA1/PTPRD/GPC4/LRRC4C/CDH10/IL1RAP/LRRC4B/ITGA3/SLITRK3/EFNA5
GO:0072593	reactive oxygen species metabolic process	198	0.435608	1.64201	0.000470976	0.0267165	0.0235781	6117	tags=26%, list=19%, signal=21%	TLR4/AGTR1/FYN/DUOX2/AGT/RAC2/PID1/SLC1A1/ABCD2/DUOXA2/DUOXA1/NOS2/PXDNL/CRYAB/CD177/XDH/ACP5/NOX5/PDGFRB/NCF2/MMP3/SH3PXD2A/GADD45A/CYBB/CCN1/CCN2/GPX3/PMAIP1/STK17A/ITGB2/CDKN1A/SNCA/PRDX2/PAX2/SESN2/HBG2/PINK1/LPO/IFI6/PLA2R1/CD36/RNF41/NOX3/ALOX5/ARG2/RAB27A/PPARA/ITGAM/DDIT4/IMMP2L/SESN1/PDGFB
GO:0051346	negative regulation of hydrolase activity	172	0.442995	1.65059	0.000476134	0.0268646	0.0237089	4787	tags=23%, list=15%, signal=20%	SERPINA1/SPOCK1/SERPINB7/SERPINA6/PTX3/LAMP3/FETUB/SERPINA3/SPOCK3/ANXA8/IFI16/CSTA/SERPINA9/SERPINB3/ECM1/TGFB2/HDAC9/HRG/TIMP4/PPP4R4/SERPINE1/SERPINB8/SERPINB11/CST7/PLXNB3/SERPINA5/ANXA8L1/SERPINE2/LRP1/SNCA/AQP1/SERPINB10/TIMP1/TIMP2/PAX2/SERPINA10/IFI6/PLA2R1/VEGFA/CARD16
GO:0002181	cytoplasmic translation	154	0.440002	1.62349	0.00048048	0.0269657	0.023798	11937	tags=66%, list=38%, signal=41%	NMNAT2/RPL31/CPEB4/RACK1/RPS14/EIF4A2/RPS23/RPS27/IMPACT/RPS12/RPL22L1/EIF2S3B/SARS1/SH3BGRL/RPL13A/RPS3A/RPL15/RPL11/RPL22/RPS18/RPL12/RPL37/RPL3/RPS20/RPS13/RPLP0P6/RPL4/RPL9/RPS24/RPL37A/RPL10/RPS17/CPEB1/RPS27A/RPL39/RPL23/RPS6/RPLP0/RPS15A/RPS16/RPS3/RPL32/RPS25/RPS11/RPS4X/RPS8/EIF3L/RPL18A/RPL35A/RPL13/EIF3H/PABPC1/RPL30/RPL27/RPL7/RPL14/RPL26/RPL19/RPS10/EIF2S3/EIF3F/RPL7A/EIF3E/RPL28/RPL…
GO:0034728	nucleosome organization	115	-0.608658	-2.52344	0.000494315	0.0270602	0.0238815	4382	tags=41%, list=14%, signal=35%	SMARCA4/H1-10/NASP/H4C3/H4C14/H4C9/H4C5/H2AX/H4C2/CHAF1A/ASF1B/H3C8/H1-2/MCM2/H4C8/CHAF1B/H2BC4/H3C1/H4C1/H2BC15/H1-4/H3C14/H4C4/H2BC21/H2BC6/H3C13/H2BC10/H2BC11/H3C11/H1-3/H4C12/H3C7/H2BC13/H2BC8/H2BC17/NFE2/H3C10/H4C13/H2BC14/H1-1/H2BC3/TSPYL5/H3C12/H2BC9/H2BC7/H1-6/H1-5
GO:0034502	protein localization to chromosome	116	-0.449924	-1.86965	0.000494315	0.0270602	0.0238815	6650	tags=34%, list=21%, signal=27%	ESCO2/ZW10/TTK/BRCA2/RPA2/EZH2/MCM8/SLF1/PIAS4/BUB1B/LRWD1/MSH2/LEF1/TONSL/VCP/RPA1/H4C11/KNTC1/SPI1/PLK1/H4C3/H4C14/H4C9/H4C5/MTBP/H4C2/WRAP53/HASPIN/H4C8/H4C1/AURKB/H4C4/H2BC11/H2AC4/H4C12/H4C13/CTCFL/H2AC8/H1-5/TERT
GO:0120161	regulation of cold-induced thermogenesis	127	0.462742	1.66705	0.000494988	0.0270602	0.0238815	5521	tags=21%, list=17%, signal=18%	TLR4/FGF21/LAMA4/LCN2/PLCL1/PRLR/ACADL/NOVA2/IL18R1/ESRRG/PLCL2/TRPV2/MAP2K6/PTH2R/FOXC2/NR1D1/LEPR/KSR2/GATM/ZNF423/DDIT3/CD36/VEGFA/CCR2/ADRB2/ID1/PRDM16
GO:0035725	sodium ion transmembrane transport	148	0.443109	1.62434	0.000486145	0.0270602	0.0238815	5899	tags=33%, list=19%, signal=27%	SLC17A3/SLC9A9/SLC4A10/SLC17A1/SLC17A2/HCN1/FGF12/SLC24A4/SLC13A3/SLC34A1/SLC9A2/SLC9A4/FXYD1/SLC4A4/SCN7A/SLC6A17/SCN2A/SLC6A9/SLC17A4/SLC6A15/KCNK1/ATP1A2/SLC8A3/SLC4A9/SCN5A/SLC5A10/SLC9A3/SCN3A/SHROOM2/PRKCE/SLC4A8/HCN4/GPD1L/SLC9A7/SLC6A20/PKD2L1/SLC8A1/SLC24A5/OSR1/SLC41A1/SLC13A1/SLC6A12/SLC9A5/FXYD5/SLC6A3/ATP1A3/SCN9A/SLC4A5/CAV3
GO:0009566	fertilization	144	0.443624	1.62172	0.000488281	0.0270602	0.0238815	6268	tags=26%, list=20%, signal=21%	TRPC6/HOXA11/FETUB/ADAM20/SPINK13/TRPC3/SPATA46/CLGN/ADAM21/TRPC7/TEX11/NOX5/NELL2/GLRB/MFGE8/EQTN/TDRD12/FOLR1/SERPINA5/PKDREJ/ROPN1B/CACNA1H/IZUMO1/BCL2L1/LY6K/PLB1/CRISP1/PRDM9/FCRL3/ZAN/CLIC4/ZP3/HOXA9/DCST1/PLA2G10/IZUMO1R/ABHD2/ADAM32
GO:0051983	regulation of chromosome segregation	126	-0.454455	-1.91694	0.00051573	0.0273129	0.0241044	10862	tags=57%, list=34%, signal=38%	PRAP1/SPC25/KNL1/ARID2/NUF2/RAD18/ACTL6A/SMC5/ZWILCH/DLGAP5/SMARCD1/CENPF/NCAPG2/ANAPC5/ANAPC1/SMARCB1/BUB1/BCL7C/CCNB1/SMC2/UBE2C/SMARCC2/RCC2/KIF2C/GEN1/ARID1A/MAD1L1/NCAPH2/NDC80/ZNF207/HECW2/PCID2/ZW10/HNRNPU/TTK/BCL7A/KAT5/TPR/CDC20/SMC6/NCAPD2/MAD2L1BP/DPF1/NUMA1/BUB1B/KLHL22/RMI2/ANAPC2/SPC24/ESPL1/CENPE/INCENP/CDCA8/TACC3/KNTC1/ZWINT/CHFR/SMARCA4/TRIP13/NCAPG/PLK1/CDCA2/NCAPD3/NCAPH/FBXO5…
GO:0046425	regulation of receptor signaling pathway via JAK-STAT	75	0.533935	1.78787	0.000533262	0.0273129	0.0241044	4230	tags=24%, list=13%, signal=21%	IL6/IL7R/ERBB4/PRLR/AGT/PTPRD/PTPRC/CCL5/IFNA1/GBP7/EGF/GADD45A/EPHB2/RET/IFNA8/GH2/OCIAD2/GHR
GO:1903575	cornified envelope assembly	6	0.908636	1.7666	0.000524934	0.0273129	0.0241044	302	tags=33%, list=1%, signal=33%	MAFB/DMKN
GO:0019882	antigen processing and presentation	91	0.501882	1.73229	0.000518269	0.0273129	0.0241044	8646	tags=45%, list=27%, signal=33%	HLA-B/HLA-F/HLA-C/HLA-G/HLA-DPA1/PSMB8/CTSE/RAB3B/HLA-H/ULBP2/HLA-A/CTSS/TAP2/TAP1/B2M/RELB/CD8A/MR1/NOD2/FCGR2B/HLA-E/CD68/CTSD/CLEC4A/CTSF/ERAP2/ERAP1/RAB27A/CCL19/SAR1B/CTSL/RAET1E/ULBP1/CCR7/MFSD6/ULBP3/CTSH/HLA-DMA/ICAM1/LNPEP/RAB8B
GO:1903626	positive regulation of DNA catabolic process	5	0.934361	1.72887	0.000532292	0.0273129	0.0241044	71	tags=20%, list=0%, signal=20%	IL6
GO:0032627	interleukin-23 production	5	0.930097	1.72098	0.000532292	0.0273129	0.0241044	5	tags=20%, list=0%, signal=20%	TLR4
GO:0032667	regulation of interleukin-23 production	5	0.930097	1.72098	0.000532292	0.0273129	0.0241044	5	tags=20%, list=0%, signal=20%	TLR4
GO:0051053	negative regulation of DNA metabolic process	131	-0.388318	-1.6454	0.000525486	0.0273129	0.0241044	7905	tags=38%, list=25%, signal=29%	SENP3/CHEK1/SMCHD1/SLX4/HNRNPU/TIPIN/HELB/KAT5/CGAS/DNAJC2/DFFB/EXOSC10/CTC1/SHLD3/SRC/THOC1/MSH6/RTEL1/FANCB/DFFA/TTF1/POLQ/RMI2/AUNIP/FLCN/MSH2/H1-0/ANKLE1/OGG1/CDT1/FOXP3/GATA3/GMNN/H1-10/PIF1/FBXO5/SMG6/BLM/CDC6/GMNC/H1-2/SLX1B/H1-4/H1-3/H1-1/HMGA2/ACVRL1/H1-6/H1-5/RADX
GO:0055080	monoatomic cation homeostasis	495	0.360459	1.45261	0.000525597	0.0273129	0.0241044	5040	tags=19%, list=16%, signal=16%	SLC9A9/PKHD1/ATP6V0D2/TRPC6/SLC4A10/AGTR1/KCNMA1/TMEM178A/CALCB/CACNA1C/ITGB3/CCR1/TRPC4/CALB2/AGT/TRPC3/SLC12A8/SLC1A1/SLC24A4/EDNRA/SCGN/SLC22A17/PTPRC/CLIC2/ADORA1/SLC9A2/SCARA5/CCL5/ATP6V0A4/EDN2/P2RY4/FGF23/RYR2/DRD1/RHCG/SLC9A4/BDKRB1/MCOLN3/TRPC7/SLC4A4/CLDN16/JPH2/SCN7A/NT5E/ATP1A2/PLN/CNGB1/VDR/SLC4A3/SLC8A3/SLC4A9/NTSR1/SGCD/RAB38/AKAP6/SPX/SLC26A3/SLC9A3/S100A14/SLC30A2/CASQ1/ANK2/MT1D…
GO:0002521	leukocyte differentiation	514	0.356676	1.44049	0.00052356	0.0273129	0.0241044	9025	tags=32%, list=28%, signal=23%	TLR4/ITK/IL6/PTPN22/TMEM178A/TNFRSF9/IL7R/IL33/MAFB/CCR1/IFI16/POU2AF1/DOCK2/HLA-B/RSAD2/SASH3/CCN4/PTPRC/RUNX2/GAB3/HLA-G/BLNK/VCAM1/PDE1B/IL31RA/IFNA1/NTRK1/HDAC9/IL18R1/TLR3/MITF/PCK1/PRDM1/VNN1/RAG1/PLCL2/IL12RB1/EVI2B/RASGRP1/HLX/SH3PXD2A/FOSL2/SFRP1/IL11/IL1B/TOX/AXL/NFAM1/CD79B/MIR30B/NDP/CD83/TNFSF13B/B2M/OSCAR/RELB/CD8A/ITM2A/AICDA/MR1/UBD/FCGR2B/IFNA8/CRTAM/IGSF23/PRDX2/DUSP10/MIR125B1/…
GO:0030335	positive regulation of cell migration	480	0.356847	1.43503	0.000528095	0.0273129	0.0241044	6162	tags=23%, list=19%, signal=19%	TLR4/ACKR3/CCBE1/DDR2/C3AR1/CXCL8/IL6/IGFBP5/ITGB3/JCAD/FUT1/CCL24/CCR1/SNAI2/ITGAX/AGT/RAC2/MMP2/TEK/ANGPT1/CCN4/ANGPT4/SEMA3E/PTPRC/SERPINB3/CCL5/EDN2/TGFB2/NRP2/DRD1/FLT1/CCL26/HDAC9/BDKRB1/RIPOR2/RELN/PROX1/MIRLET7F1/PDGFRB/MCAM/MMP7/IL12A/SERPINE1/GLIPR2/CDH13/MIR30A/CD274/JAM2/EPHA4/CCL20/EGF/GPNMB/CCN1/FGF1/LGR6/THBS4/ENPP2/IL1B/ITGA2/S100A14/RHOJ/NTRK3/XG/PECAM1/PRKCE/FOXC2/HBEGF/TCAF2/C5…
GO:2000147	positive regulation of cell motility	499	0.355287	1.43213	0.000525873	0.0273129	0.0241044	6162	tags=23%, list=19%, signal=19%	TLR4/ACKR3/CCBE1/DDR2/C3AR1/CXCL8/IL6/IGFBP5/ITGB3/JCAD/FUT1/CCL24/CCR1/SNAI2/DUOX2/ITGAX/AGT/RAC2/MMP2/TEK/ANGPT1/CCN4/ANGPT4/SEMA3E/PTPRC/DUOXA2/SERPINB3/CCL5/EDN2/TGFB2/NRP2/DRD1/FLT1/DEFB1/CCL26/HDAC9/BDKRB1/RIPOR2/RELN/PROX1/MIRLET7F1/PDGFRB/MCAM/MMP7/IL12A/SERPINE1/GLIPR2/CDH13/MIR30A/PGAM4/CD274/JAM2/EPHA4/CCL20/EGF/GPNMB/CCN1/FGF1/LGR6/THBS4/ENPP2/IL1B/TACR2/ITGA2/S100A14/RHOJ/NTRK3/XG/PE…
GO:0040017	positive regulation of locomotion	509	0.353162	1.4254	0.000524384	0.0273129	0.0241044	6162	tags=23%, list=19%, signal=19%	TLR4/ACKR3/CCBE1/DDR2/C3AR1/CXCL8/IL6/IGFBP5/ITGB3/JCAD/FUT1/CCL24/CCR1/SNAI2/DUOX2/ITGAX/AGT/RAC2/MMP2/TEK/ANGPT1/CCN4/ANGPT4/SEMA3E/PTPRC/DUOXA2/SERPINB3/CCL5/EDN2/TGFB2/NRP2/DRD1/FLT1/DEFB1/CCL26/HDAC9/BDKRB1/RIPOR2/RELN/PROX1/MIRLET7F1/PDGFRB/MCAM/MMP7/IL12A/SERPINE1/GLIPR2/CDH13/MIR30A/PGAM4/CD274/JAM2/EPHA4/CCL20/EGF/GPNMB/CCN1/FGF1/LGR6/THBS4/SLIT2/ENPP2/IL1B/TACR2/ITGA2/S100A14/RHOJ/NTRK3…
GO:0031349	positive regulation of defense response	375	0.373953	1.48428	0.000539957	0.0275221	0.0242891	6239	tags=22%, list=20%, signal=18%	TLR4/CASP1/IL6/PTPN22/AGTR1/GBP2/NLRP1/IL33/PDE2A/CCL24/FYN/IFI16/AGT/TAFA3/RSAD2/CCN4/HLA-F/TLR5/LY96/HLA-G/CCL5/IFIH1/NR1H4/TNIP3/GBP5/COLEC12/TLR3/TREML4/IL12A/CASP4/SERPINE1/RASGRP1/TNFAIP3/MMP12/MAP2K6/CTSS/OASL/IL1B/USP50/REG3G/S100A14/PRKCE/GRPR/SNCA/MIR149/NOD2/MMP8/HLA-E/NMI/GPSM3/CRTAM/NR1D1/CAMK2N1/TNFSF4/CD36/OPTN/FOSL1/CNR1/CCR2/TTBK1/FCRL3/NLRP10/NLRC5/SLC46A2/CSNK1A1/DDX60/CYLD/ZP3…
GO:0048014	Tie signaling pathway	4	0.962954	1.67509	0.000545653	0.0276788	0.0244274	1072	tags=75%, list=3%, signal=72%	TEK/ANGPT1/SVEP1
GO:0006579	amino-acid betaine catabolic process	3	0.978085	1.59511	0.000550257	0.0277788	0.0245156	700	tags=100%, list=2%, signal=98%	DMGDH/ACADL/BHMT
GO:0001822	kidney development	271	0.398201	1.54534	0.000562114	0.0282422	0.0249246	6259	tags=27%, list=20%, signal=22%	PKHD1/AGTR1/ADAMTS6/SERPINB7/HOXA11/ITGB3/PROM1/ERBB4/AGT/TEK/ANGPT1/TMEM59L/EDNRA/HS3ST3B1/BMPER/SLC34A1/KIF26B/TGFB2/SULF1/PRDM1/PROX1/NKX3-1/PDGFRB/FOXD1/EPHA4/SULF2/PCSK5/SFRP1/FGF1/AKR1B1/GCNT1/SLIT2/MTSS1/REN/DCHS1/PECAM1/FOXC2/NID1/AQP1/ALDH1A2/RET/CD34/PTPRO/ACTA2/FGF2/ITGA3/RRM2B/NPHS1/VANGL2/JAG1/FMN1/PAX2/OSR1/SPRY1/CALB1/VEGFA/POU3F3/FGFR2/ARG2/KLHL3/BICC1/COL4A3/NPNT/RARB/STRA6/TGFBR…
GO:0002449	lymphocyte mediated immunity	225	0.40365	1.54203	0.000575639	0.0287847	0.0254034	8169	tags=34%, list=26%, signal=25%	SLAMF7/IL6/IL7R/SUSD4/HLA-B/RSAD2/SASH3/CFI/HLA-F/HLA-C/PTPRC/CD96/HLA-G/APLF/CR1L/C4BPB/SVEP1/IL18R1/HLA-H/C1R/IL12A/IL12RB1/RASGRP1/ULBP2/HLA-A/CD70/IL20RB/IL1B/TAP2/BTN3A3/B2M/IGHV7-81/C1S/CD8A/AICDA/MR1/NOD2/FCGR2B/HLA-E/CD55/CRTAM/IL2RB/JAG1/C4A/TNFSF4/LYST/CLU/CCR2/IL23R/PARP3/C2/ZP3/NFKBIZ/RAB27A/CEBPG/NCKAP1L/P2RX7/C7/CD2/NLRP3/XCL1/KLRC1/SERPINB4/BTN3A2/RAET1E/ULBP1/CD80/CD226/NDFIP1/SLC…
GO:0035094	response to nicotine	39	0.618532	1.85315	0.000582411	0.0289859	0.025581	6021	tags=41%, list=19%, signal=33%	MMP2/ABAT/VCAM1/NTRK1/NKX6-1/KCNK1/ATP1A2/LYPD1/CHRNB4/B2M/CNR1/CHRNA1/CHRNA6/SLC6A3/PPARA/SLC7A11
GO:0050670	regulation of lymphocyte proliferation	188	0.437226	1.64232	0.000589553	0.0291669	0.0257407	5600	tags=29%, list=18%, signal=24%	TLR4/PDCD1LG2/IL6/PTPN22/TNFRSF9/CD22/LRRC32/PRLR/RAC2/IGF2/SASH3/PTPRC/HLA-G/HHLA2/HLA-DPA1/CCL5/VCAM1/IL12A/IL12RB1/CD274/HLA-A/LGALS9B/CD70/GPNMB/LMO1/IL20RB/CD38/LGALS9C/IL1B/VTCN1/MIR30B/LST1/TNFSF13B/SPTA1/CDKN1A/EPHB2/FCGR2B/TNFRSF4/HLA-E/CD55/CRTAM/TNFSF4/PRNP/TNFSF8/VSIR/CCR2/IL23R/PLA2G2D/FCRL3/SCGB1A1/ZP3/ARG2/LGALS3/IL7
GO:0050866	negative regulation of cell activation	179	0.43757	1.63791	0.000591576	0.0291669	0.0257407	6227	tags=33%, list=20%, signal=27%	PDCD1LG2/PTPN22/LRRC32/TAFA3/PAG1/ILDR2/LAPTM5/HLA-F/PTPRC/HLA-G/MILR1/THBD/IL31RA/RIPOR2/LAX1/MIR130A/CD274/SYT11/HLX/LGALS9B/ADGRF5/GPNMB/TNFAIP3/IL20RB/CST7/LGALS9C/SFRP1/ENPP3/AXL/VTCN1/MIR30B/CD84/LST1/BANK1/SERPINE2/C1QTNF1/FCGR2B/CRTAM/FOXF1/NR1D1/PRDX2/TNFSF4/PRNP/SOCS5/FN1/VSIR/CNR1/CCR2/PLA2G2D/PARP3/SCGB1A1/ID2/ARG2/LGALS3/JAK3/PDGFB/NCKAP1L/CYGB/SDC4
GO:0006261	DNA-templated DNA replication	158	-0.43988	-1.90204	0.000604961	0.0296881	0.0262006	8097	tags=49%, list=25%, signal=37%	EME1/PCNA/GEN1/BARD1/POLE3/CHTF8/TIPIN/HELB/LIG1/BRCA2/ORC2/RFC3/POLA1/CHRAC1/DBF4/THOC1/RFC2/RTEL1/DDX11/MCM8/UPF1/POLQ/CCNE1/DSCC1/RFC4/CDC34/PRIM1/LRWD1/RFC5/WDHD1/ENDOG/TK1/RFWD3/FANCM/TONSL/POLD3/BRCA1/POLD1/CDK2/RPA1/TOPBP1/POLA2/RAD51/CDT1/GINS4/GINS3/CDC7/TRAIP/CDC45/ORC6/MCM3/RECQL4/GMNN/DONSON/ALYREF/E2F7/POLE2/MCM6/CCNE2/MCM7/CENPX/FBXO5/POLE/GINS1/BLM/DBF4B/FEN1/ATAD5/MCM5/CDC6/MCM2/M…
GO:1902547	regulation of cellular response to vascular endothelial growth factor stimulus	25	0.688285	1.8838	0.00061078	0.0298349	0.0263302	1608	tags=28%, list=5%, signal=27%	CCBE1/ADAMTS12/ADAMTS3/JCAD/XDH/HRG/IL12A
GO:0000724	double-strand break repair via homologous recombination	170	-0.419591	-1.83938	0.000618812	0.0300879	0.0265535	8882	tags=53%, list=28%, signal=38%	UBE2N/ARID2/MRE11/POGZ/LIG3/RBBP8/ACTL6A/XRCC1/MMS22L/SMC5/KDM4D/RIF1/SETD2/TRRAP/CHD4/PPP4C/ZMYND8/TIMELESS/RUVBL1/MCM9/MRGBP/KLHL15/KDM1A/NSMCE4A/GEN1/SENP3/CHEK1/HUS1B/SMCHD1/SLX4/HELB/BRCA2/KAT5/CGAS/AP5Z1/SMC6/RPA2/YEATS4/EP400/SHLD3/ZSWIM7/RTEL1/MCM8/FANCB/POLQ/SLF1/PIAS4/RMI2/AUNIP/RFWD3/FANCM/TONSL/BRCA1/EID3/ANKLE1/RMI1/RPA1/HDGFL2/RAD51AP1/SWSAP1/RAD51/INTS3/GINS4/CDC7/CDC45/MCM3/SFPQ/R…
GO:0009158	ribonucleoside monophosphate catabolic process	12	0.816512	1.89402	0.000651678	0.0301907	0.0266442	1967	tags=42%, list=6%, signal=39%	UPB1/XDH/AMPD3/NT5E/DPYD
GO:0002923	regulation of humoral immune response mediated by circulating immunoglobulin	13	0.794631	1.87435	0.000649351	0.0301907	0.0266442	3750	tags=54%, list=12%, signal=48%	SUSD4/PTPRC/CR1L/C4BPB/SVEP1/NOD2/FCGR2B
GO:0000725	recombinational repair	174	-0.426374	-1.87181	0.000627746	0.0301907	0.0266442	8882	tags=45%, list=28%, signal=32%	PPP4C/ZMYND8/TIMELESS/RUVBL1/MCM9/MRGBP/KLHL15/KDM1A/NSMCE4A/RHNO1/GEN1/SENP3/CHEK1/HUS1B/SMCHD1/SLX4/HELB/BRCA2/KAT5/XRCC6/CGAS/AP5Z1/SMC6/RPA2/YEATS4/EP400/SHLD3/ZSWIM7/RTEL1/MCM8/FANCB/POLQ/SLF1/PIAS4/RMI2/AUNIP/RFWD3/FANCM/TONSL/BRCA1/EID3/ANKLE1/RMI1/RPA1/HDGFL2/RAD51AP1/SWSAP1/RAD51/INTS3/GINS4/CDC7/CDC45/MCM3/SFPQ/RECQL4/FIGNL1/FUS/RAD54B/MCM6/MCM7/BLM/RAD54L/H2AX/HROB/FEN1/TOP3A/UHRF1/MCM…
GO:0032200	telomere organization	181	-0.421001	-1.85556	0.000646831	0.0301907	0.0266442	7726	tags=34%, list=24%, signal=26%	HUS1B/HAT1/SLX4/HNRNPU/H3C6/BRCA2/XRCC6/PPP1R10/SMC6/DCLRE1B/RPA2/EXOSC10/CTC1/SHLD3/SRC/HNRNPD/RTEL1/EZH2/UPF1/CCNE1/SLF1/HNRNPA2B1/NFRKB/SMG5/TELO2/EID3/RPA1/H4C11/RAD51/RECQL4/ACTR5/H4C3/CCNE2/H4C14/PIF1/H4C9/H4C5/SMG6/BLM/FEN1/PKIB/H4C2/H3C8/DOT1L/WRAP53/SLX1B/H4C8/EXO1/DNA2/H3C1/H4C1/XRCC3/AURKB/H4C4/MAPK15/H3C11/H4C12/H3C7/H3C10/H4C13/H3C12/TERT
GO:1990266	neutrophil migration	88	0.503737	1.72857	0.000652401	0.0301907	0.0266442	3681	tags=27%, list=12%, signal=24%	TREM1/CXCL1/C3AR1/CXCL8/CCL24/RAC2/CXCL3/CCL5/EDN2/CD177/TGFB2/CXCL2/CCL26/RIPOR2/CCL20/THBS4/SLIT2/IL1B/ITGA1/XG/PECAM1/ITGB2/C5AR1/NOD2
GO:0002367	cytokine production involved in immune response	99	0.494841	1.72622	0.000643583	0.0301907	0.0266442	6785	tags=33%, list=21%, signal=26%	TLR4/TREM1/IL6/SLAMF9/ANGPT1/RSAD2/SASH3/LAPTM5/HLA-F/CD96/HLA-G/TGFB2/IL18R1/TLR3/ACP5/HLA-A/IL1B/AXL/B2M/NOD2/HLA-E/CD55/TNFSF4/CD36/CCR2/TICAM2/JAK3/HK1/GPRC5B/BST2/TWIST1/P2RX7/NLRP3
GO:0032963	collagen metabolic process	89	0.499566	1.71687	0.000650533	0.0301907	0.0266442	3904	tags=26%, list=12%, signal=23%	DDR2/IL6/ADAMTS3/ADAMTS14/SERPINB7/MMP2/MMP10/MMP28/CREB3L1/MMP13/MMP7/MMP3/MMP11/MMP1/COL5A1/MMP12/CTSS/FOSL2/ITGA2/LARP6/RETREG1/MIR149/MMP8
GO:0099175	regulation of postsynapse organization	91	0.496819	1.71481	0.000647836	0.0301907	0.0266442	5659	tags=30%, list=18%, signal=24%	NRCAM/FYN/PTPRD/LZTS1/CUX2/CDH2/NRP2/NLGN1/RELN/EPHA4/GRID1/SHANK2/MIR30B/ITPKA/ZNF804A/PPFIA2/IL1RAP/LRRC4B/EPHB2/FCGR2B/DISC1/PRNP/CAMK2B/ROR2/SRGN/ZDHHC15/SEMA3F
GO:0000070	mitotic sister chromatid segregation	183	-0.384016	-1.69809	0.000650618	0.0301907	0.0266442	10862	tags=52%, list=34%, signal=34%	PRAP1/DRG1/KIF2A/SPC25/KNL1/GOLGA2/NUF2/BCCIP/KIF4A/KPNB1/ZWILCH/DLGAP5/CENPF/NCAPG2/ANAPC5/ARHGEF10/CHAMP1/STAG2/AKAP8L/CENPC/CEP192/PPP2R1A/BUB1/PHF13/CCNB1/SMC2/UBE2C/TPX2/CCSAP/AKAP8/SMC1A/NUDC/CHMP1A/TUBG1/AAAS/KIF2C/GEN1/MAD1L1/NCAPH2/BAZ1B/NDC80/ZNF207/PCID2/ZW10/HNRNPU/TTK/NUSAP1/TENT4A/KAT5/TPR/KIF23/EML4/CDC20/NCAPD2/MAD2L1BP/CHEK2/NUMA1/CCDC61/BUB1B/KLHL22/CENPK/SPC24/ESPL1/MIS12/SMC3/…
GO:0097530	granulocyte migration	107	0.478255	1.68605	0.000634196	0.0301907	0.0266442	3681	tags=24%, list=12%, signal=22%	TREM1/CXCL1/C3AR1/CXCL8/CCL24/RAC2/CXCL3/CCL5/EDN2/CD177/TGFB2/CXCL2/CCL26/RIPOR2/CCL20/THBS4/SLIT2/IL1B/S100A14/ITGA1/ADGRE2/XG/PECAM1/ITGB2/C5AR1/NOD2
GO:0008037	cell recognition	120	0.469734	1.67985	0.000624064	0.0301907	0.0266442	7836	tags=40%, list=25%, signal=30%	CNTN4/VCAN/NRCAM/PTX3/FETUB/ROBO4/DOCK2/CLGN/C4BPB/IGSF9/COLEC12/PCDHA7/CNTNAP2/PEAR1/EPHA4/EPHB3/NCAM2/OPCML/FOLR1/PECAM1/EPHB2/FUT3/SFTPA1/CRTAM/AMIGO1/IZUMO1/LY6K/CD36/CNR1/CRISP1/CD5/ZAN/ZP3/LGALS3/DCST1/IZUMO1R/ADAM32/TNN/CRTAC1/PAEP/CCL19/APP/OVGP1/CCR7/RTN4/NRP1/CD226/MEGF8
GO:0044786	cell cycle DNA replication	44	-0.547548	-1.91593	0.000664894	0.030292	0.0267336	7577	tags=66%, list=24%, signal=50%	PCNA/TIPIN/LIG1/BRCA2/POLA1/DBF4/RTEL1/UPF1/TK1/RAD51/CDT1/GINS3/CDC7/CDC45/MCM3/GMNN/DONSON/E2F7/MCM6/FBXO5/GINS1/BLM/DBF4B/FEN1/ATAD5/MCM2/MCM4/DNA2/E2F8
GO:0071347	cellular response to interleukin-1	79	0.520816	1.7586	0.000661901	0.030292	0.0267336	4077	tags=29%, list=13%, signal=25%	GBP1/ADAMTS12/CXCL8/IL6/GBP2/GBP3/CCL24/MMP2/IL1R2/CCL5/CCL26/PCK1/NKX3-1/CCL20/ADAMTS7/SFRP1/ST18/IL1B/ANKRD1/IL1RAP/KLF2/CAMP/NR1D1
GO:1901668	regulation of superoxide dismutase activity	4	-0.954703	-1.74587	0.000666075	0.030292	0.0267336	42	tags=50%, list=0%, signal=50%	SIRT3/H19
GO:0007159	leukocyte cell-cell adhesion	334	0.371938	1.46363	0.000658328	0.030292	0.0267336	6227	tags=27%, list=20%, signal=22%	PDCD1LG2/IL6/PTPN22/IL7R/FYN/LRRC32/RAC2/IGF2/PAG1/SASH3/ILDR2/LAPTM5/PTPRC/CHST4/HLA-G/SIRPG/HHLA2/HLA-DPA1/CCL5/VCAM1/CD177/ADTRP/CHST2/PCK1/RIPOR2/LAX1/VNN1/RAG1/NT5E/IL12A/IL12RB1/SELL/RASGRP1/CD274/HLX/JAM2/HLA-A/LGALS9B/CD70/GPNMB/IL20RB/LGALS9C/GCNT1/IL1B/VTCN1/MIR30B/SKAP1/CD83/TNFSF13B/B2M/PECAM1/SPTA1/ITGB2/SIRPB1/NOD2/FCGR2B/HLA-E/CD55/CRTAM/MIR222/PRDX2/DUSP10/TNFSF4/SELPLG/PRNP/SOCS5…
GO:0030593	neutrophil chemotaxis	70	0.545122	1.8008	0.000677782	0.0306922	0.0270868	3681	tags=30%, list=12%, signal=27%	TREM1/CXCL1/C3AR1/CXCL8/CCL24/RAC2/CXCL3/CCL5/EDN2/TGFB2/CXCL2/CCL26/RIPOR2/CCL20/THBS4/SLIT2/IL1B/ITGA1/ITGB2/C5AR1/NOD2
GO:0065004	protein-DNA complex assembly	205	-0.483899	-2.17606	0.000697837	0.0311089	0.0274546	8269	tags=44%, list=26%, signal=33%	SUPT16H/CABIN1/DAXX/MED6/HEY2/MED18/SART3/HIRA/CENPW/POLE3/HAT1/H3C6/BRD2/TAF1C/MED26/UBTF/BRF1/CHRAC1/TAF4/TAF11/SETSIP/MED9/SSRP1/UBN1/TAF6L/CENPK/H1-0/MIS12/CENPE/CENPO/CENPI/H4C11/KNTC1/GRWD1/RAD51/CDT1/OIP5/CDC45/SMARCA4/CENPV/GMNN/H1-10/TAF5/NASP/H4C3/H4C14/CENPX/H4C9/H4C5/H2AX/MED11/H4C2/CHAF1A/ASF1B/H3C8/H1-2/MED31/DMC1/MCM2/H4C8/CHAF1B/H2BC4/H3C1/H4C1/H2BC15/H1-4/H3C14/H4C4/H2BC21/H2BC6/…
GO:0032613	interleukin-10 production	50	0.568012	1.781	0.000702938	0.0311089	0.0274546	7111	tags=44%, list=22%, signal=34%	TLR4/PDCD1LG2/IL6/SASH3/TRIB2/MIRLET7C/CD274/IL20RB/CD83/NOD2/FCGR2B/TNFSF4/VSIR/IL23R/JAK3/CD47/TIGIT/IRF4/XCL1/IDO1/TYROBP/TSLP
GO:0032653	regulation of interleukin-10 production	50	0.568012	1.781	0.000702938	0.0311089	0.0274546	7111	tags=44%, list=22%, signal=34%	TLR4/PDCD1LG2/IL6/SASH3/TRIB2/MIRLET7C/CD274/IL20RB/CD83/NOD2/FCGR2B/TNFSF4/VSIR/IL23R/JAK3/CD47/TIGIT/IRF4/XCL1/IDO1/TYROBP/TSLP
GO:0034316	negative regulation of Arp2/3 complex-mediated actin nucleation	6	0.898931	1.74774	0.000699913	0.0311089	0.0274546	642	tags=33%, list=2%, signal=33%	CTNNA2/GMFG
GO:0034155	regulation of toll-like receptor 7 signaling pathway	5	0.920227	1.70272	0.000709723	0.0311089	0.0274546	1234	tags=60%, list=4%, signal=58%	PTPN22/RSAD2/TREML4
GO:0034157	positive regulation of toll-like receptor 7 signaling pathway	5	0.920227	1.70272	0.000709723	0.0311089	0.0274546	1234	tags=60%, list=4%, signal=58%	PTPN22/RSAD2/TREML4
GO:0042742	defense response to bacterium	187	0.435907	1.63699	0.000707547	0.0311089	0.0274546	4714	tags=26%, list=15%, signal=22%	GBP1/TLR4/CASP1/DMBT1/TREM1/SLC9A9/IL6/GBP2/GBP3/NLRP1/GSDMC/IL7R/LCN2/OAS2/GBP4/JCHAIN/NOS2/NR1H4/DEFB1/GBP5/COLEC12/TLR3/ACP5/IL12A/CASP4/SERPINE1/GBP7/SYT11/HLA-A/VGF/CCL20/GSDMA/IL1B/REG3G/S100A14/C5AR1/AQP1/AICDA/MR1/NOD2/CAMP/WFDC3/HLA-E/SLAMF8/LYST/LPO/TNFSF8/CD36/OPTN
GO:0042098	T cell proliferation	174	0.435599	1.62443	0.000713521	0.0311089	0.0274546	7826	tags=37%, list=25%, signal=28%	PDCD1LG2/IL6/PTPN22/TNFRSF9/FYN/LRRC32/RAC2/DOCK2/IGF2/SASH3/PTPRC/HLA-G/HHLA2/HLA-DPA1/CCL5/VCAM1/IL12RB1/RASGRP1/CD274/HLA-A/LGALS9B/CD70/GPNMB/LMO1/IL20RB/LGALS9C/IL1B/VTCN1/MIR30B/TNFSF13B/SPTA1/TNFRSF4/HLA-E/CD55/CRTAM/PRDX2/TNFSF4/PRNP/PSMB10/TNFSF8/VSIR/CCR2/IL23R/PLA2G2D/SCGB1A1/ZP3/ARG2/LGALS3/BTN3A1/IL1A/NCKAP1L/SDC4/P2RX7/SHH/XCL1/IDO1/CD86/CCL19/CD24/GPAM/TGFBR2/CD80/SH2D2A/NDFIP1
GO:0098657	import into cell	787	0.327411	1.34466	0.000713412	0.0311089	0.0274546	9712	tags=35%, list=31%, signal=25%	TLR4/KCNJ6/ACKR3/DMBT1/SLC9A9/DYSF/CXCL8/CACNA1C/ITGB3/CD22/PTX3/FYN/PROM2/DOCK2/SYT1/SLC12A8/ANGPT1/SLC1A1/SLC24A4/SLC34A1/PTPRC/ADORA1/SLC9A2/SCARA5/SIRPG/ACSL5/CD177/DRD1/C4BPB/SLC9A4/LGALS3BP/COLEC12/CLTCL1/RAB3B/NLGN1/SYT8/LRP1B/XKR9/KCNJ1/SCN7A/NCF2/SRPX/SCN2A/PEAR1/SERPINE1/CALCRL/TRPV2/SLC6A9/HSPG2/CDH13/MIR103A1/SYT11/ATP1A2/KCNJ15/MFGE8/AP3B2/GFAP/SLC16A2/EGF/CD302/SLC22A4/APOA5/EQTN/SL…
GO:0006956	complement activation	37	0.618669	1.8353	0.000730353	0.031469	0.0277723	5572	tags=43%, list=18%, signal=36%	SUSD4/CFH/CFI/CR1L/C4BPB/SVEP1/C1R/CFHR1/MASP1/IL1B/C1S/CD55/C4A/CLU/C2/CFHR3
GO:0051306	mitotic sister chromatid separation	62	-0.47189	-1.76507	0.000730727	0.031469	0.0277723	10862	tags=60%, list=34%, signal=39%	PRAP1/SPC25/KNL1/NUF2/ZWILCH/DLGAP5/CENPF/ANAPC5/PPP2R1A/BUB1/CCNB1/UBE2C/GEN1/MAD1L1/NCAPH2/NDC80/ZNF207/PCID2/ZW10/TTK/TPR/CDC20/MAD2L1BP/BUB1B/KLHL22/SPC24/ESPL1/INCENP/CDCA8/KNTC1/ZWINT/TRIP13/PLK1/FBXO5/HASPIN/XRCC3/AURKB
GO:0002322	B cell proliferation involved in immune response	4	0.954782	1.66088	0.000727537	0.031469	0.0277723	1388	tags=50%, list=4%, signal=48%	TLR4/PLCL2
GO:0002455	humoral immune response mediated by circulating immunoglobulin	33	0.637809	1.85045	0.000738662	0.0315279	0.0278243	5462	tags=45%, list=17%, signal=38%	SUSD4/CFI/PTPRC/CR1L/C4BPB/SVEP1/C1R/C1S/NOD2/FCGR2B/CD55/C4A/CLU/C2/ZP3
GO:0032689	negative regulation of type II interferon production	32	0.634713	1.83183	0.000739973	0.0315279	0.0278243	4744	tags=50%, list=15%, signal=43%	TLR4/PDCD1LG2/IL33/LAPTM5/CD96/NR1H4/CD274/LGALS9B/IL20RB/LGALS9C/AXL/NOD2/TNFSF4/PRNP/DDIT3/VSIR
GO:0000819	sister chromatid segregation	223	-0.38271	-1.7375	0.000744048	0.0315279	0.0278243	10761	tags=51%, list=34%, signal=34%	DRG1/KIF2A/SPC25/KNL1/ARID2/GOLGA2/NUF2/BCCIP/ACTL6A/KIF4A/KPNB1/ZWILCH/DLGAP5/SMARCD1/CENPF/NCAPG2/ANAPC5/ARHGEF10/CHAMP1/ANAPC1/STAG2/AKAP8L/SMARCB1/CENPC/CEP192/PPP2R1A/BUB1/BCL7C/PHF13/CCNB1/SMC2/UBE2C/TPX2/SMARCC2/CCSAP/AKAP8/SMC1A/NUDC/CHMP1A/TUBG1/AAAS/KIF2C/GEN1/ARID1A/MAD1L1/NCAPH2/BAZ1B/NDC80/ZNF207/HECW2/PCID2/ZW10/HNRNPU/TTK/NUSAP1/BCL7A/TENT4A/KAT5/TPR/KIF23/EML4/CDC20/NCAPD2/MAD2L1B…
GO:0106106	cold-induced thermogenesis	128	0.455826	1.64409	0.000742023	0.0315279	0.0278243	5521	tags=21%, list=17%, signal=18%	TLR4/FGF21/LAMA4/LCN2/PLCL1/PRLR/ACADL/NOVA2/IL18R1/ESRRG/PLCL2/TRPV2/MAP2K6/PTH2R/FOXC2/NR1D1/LEPR/KSR2/GATM/ZNF423/DDIT3/CD36/VEGFA/CCR2/ADRB2/ID1/PRDM16
GO:0006958	complement activation, classical pathway	23	0.689455	1.85117	0.00077101	0.0323391	0.0285402	5456	tags=48%, list=17%, signal=40%	SUSD4/CFI/CR1L/C4BPB/SVEP1/C1R/C1S/CD55/C4A/CLU/C2
GO:0031646	positive regulation of nervous system process	23	0.682465	1.8324	0.00077101	0.0323391	0.0285402	3053	tags=39%, list=10%, signal=35%	ITGAX/ABAT/MAG/CST7/CHRNB4/NTSR1/TENM4/ITGA2/RIMS2
GO:0051963	regulation of synapse assembly	95	0.494918	1.71653	0.000773894	0.0323391	0.0285402	6014	tags=33%, list=19%, signal=27%	CLSTN2/LINGO2/ST8SIA2/MDGA1/NEGR1/PTPRD/GPC4/LZTS1/CUX2/NTRK1/NLGN1/BDNF/EPHB3/AMIGO3/SLIT1/IL1RAP/LRRC4B/SNCA/EPHB2/SRPX2/SNAP25/AMIGO1/NRXN1/SLITRK3/EFNA5/PTPN13/SYNDIG1/NLGN3/LHFPL4/NTNG2/AMIGO2
GO:0050863	regulation of T cell activation	307	0.377408	1.47658	0.000775451	0.0323391	0.0285402	5716	tags=24%, list=18%, signal=20%	PDCD1LG2/IL6/PTPN22/TNFRSF9/IL7R/FYN/LRRC32/RAC2/IGF2/PAG1/SASH3/ILDR2/LAPTM5/PTPRC/HLA-G/SIRPG/HHLA2/HLA-DPA1/CCL5/VCAM1/PCK1/RIPOR2/LAX1/PRDM1/VNN1/RAG1/IL12A/IL12RB1/RASGRP1/CD274/HLX/HLA-A/LGALS9B/CD70/GPNMB/LMO1/IL20RB/LGALS9C/IL1B/TOX/VTCN1/MIR30B/CD83/TNFSF13B/B2M/SPTA1/SIRPB1/NOD2/FCGR2B/HLA-E/CD55/CRTAM/PRDX2/DUSP10/TNFSF4/PRNP/SOCS5/TNFSF8/VSIR/PSG9/CCR2/IL23R/CD5/PLA2G2D/SLC46A2/SCGB1A…
GO:0007214	gamma-aminobutyric acid signaling pathway	20	0.712952	1.85541	0.000780031	0.032402	0.0285958	3765	tags=45%, list=12%, signal=40%	GABRG1/PLCL1/GABRA2/GABRR2/PLCL2/GABRA6/SHISA7/GABBR2/GABRA3
GO:0030174	regulation of DNA-templated DNA replication initiation	15	-0.757814	-2.03396	0.000799787	0.0330924	0.029205	5563	tags=67%, list=17%, signal=55%	CDK2/CDT1/MCM3/GMNN/MCM6/MCM7/MCM5/MCM2/MCM4/TICRR
GO:0030449	regulation of complement activation	14	0.781192	1.87206	0.000809323	0.0332964	0.0293851	4002	tags=50%, list=13%, signal=44%	SUSD4/CFH/CR1L/C4BPB/SVEP1/IL1B/CD55
GO:0033044	regulation of chromosome organization	242	-0.38979	-1.78765	0.00081103	0.0332964	0.0293851	12238	tags=57%, list=38%, signal=35%	GNL3/INO80/MAPK3/TEN1/SETDB1/CCT8/PPHLN1/CUL3/RUVBL2/PARN/RAD21/TRAPPC12/ACD/BCL7B/PINX1/CCT5/DKC1/ATF7IP/HNRNPC/TERF1/DCP2/BIRC5/BRD7/PRAP1/SPC25/KNL1/CCT2/ARID2/MRE11/NUF2/ACTL6A/XRCC1/SMC5/ZWILCH/DLGAP5/SMARCD1/CENPF/USP7/HDAC8/NCAPG2/ANAPC5/YLPM1/MAPKAPK5/TCP1/ANAPC1/MAP2K7/SMARCB1/MCRS1/BUB1/NAT10/SETMAR/BCL7C/TRIM28/CCNB1/GNL3L/GTF2H2/RUVBL1/SMC2/CTCF/UBE2C/SMG1/SMARCC2/MORC2/INO80E/NSMCE4A…
GO:0051480	regulation of cytosolic calcium ion concentration	52	0.571905	1.80561	0.000839748	0.0335613	0.0296189	2092	tags=25%, list=7%, signal=23%	TRPC6/TMEM178A/CALCB/TRPC4/CALB2/TRPC3/SCGN/ADORA1/P2RY4/RYR2/TRPC7/PLN/CNGB1
GO:0030199	collagen fibril organization	60	0.558036	1.80027	0.000827358	0.0335613	0.0296189	6688	tags=38%, list=21%, signal=30%	LUM/ADAMTS12/DDR2/ADAMTS3/ADAMTS14/TGFB2/DPT/COL28A1/MMP11/COL5A1/ADAMTS7/FOXC2/COL14A1/LOXL1/COL5A2/COLGALT2/FKBP10/COL12A1/TGFBR1/LOX/LOXL4/TNXB/PXDN
GO:0032623	interleukin-2 production	52	0.568045	1.79343	0.000839748	0.0335613	0.0296189	7667	tags=44%, list=24%, signal=34%	GBP1/SASH3/LAPTM5/PTPRC/NR1H4/TNFAIP3/IL20RB/IL1B/VTCN1/CD83/NAV3/NOD2/CD34/PRNP/CCR2/HOMER3/IL1A/HOMER2/IRF4/XCL1/CD86/ZFP36/CD80
GO:0032663	regulation of interleukin-2 production	52	0.568045	1.79343	0.000839748	0.0335613	0.0296189	7667	tags=44%, list=24%, signal=34%	GBP1/SASH3/LAPTM5/PTPRC/NR1H4/TNFAIP3/IL20RB/IL1B/VTCN1/CD83/NAV3/NOD2/CD34/PRNP/CCR2/HOMER3/IL1A/HOMER2/IRF4/XCL1/CD86/ZFP36/CD80
GO:0032732	positive regulation of interleukin-1 production	54	0.56566	1.79331	0.000837521	0.0335613	0.0296189	7628	tags=39%, list=24%, signal=30%	TLR4/CASP1/IL6/NLRP1/IFI16/GBP5/USP50/NOD2/ISL1/TMEM106A/CD36/ORM1/NLRP10/HK1/P2RX7/NLRP3/TYROBP/CCL19/SAA1/APP/WNT5A
GO:0071805	potassium ion transmembrane transport	171	0.435462	1.62135	0.000834426	0.0335613	0.0296189	5545	tags=32%, list=17%, signal=27%	KCNJ6/SLC9A9/KCNQ3/KCNMA1/HCN1/SLC12A8/SLC24A4/KCNT2/NOS1AP/SLC9A2/KCNIP1/KCNN3/SLC9A4/KCNK2/KCNH1/KCNJ1/KCNK13/KCNH5/LRRC55/MIR103A1/KCNK1/ATP1A2/KCNJ15/KCNB1/KCNE4/AKAP6/SLC9A3/HPN/ANK2/KCNMB4/HCN4/AQP1/KCNMB2/SLC9A7/SNAP25/AMIGO1/KCNA2/KCNG1/PKD2L1/KCNE2/ABCC9/SLC24A5/PRNP/KCNE3/CD63/CASQ2/KCNT1/RGS4/KCNK4/MIR30D/KCNA4/DPP6/SLC9A5/KCNJ4/ATP1A3
GO:0050920	regulation of chemotaxis	184	0.426466	1.59892	0.000826934	0.0335613	0.0296189	4920	tags=22%, list=15%, signal=18%	PLXNA4/C3AR1/CXCL8/IL6/CCR1/RAC2/CYP19A1/MMP28/SEMA3E/CCL5/EDN2/NOVA2/CCL26/HRG/RIPOR2/PDGFRB/IL12A/SERPINE1/DUSP1/CDH13/FGF1/ST6GAL1/THBS4/SLIT2/ITGA2/S100A14/SLIT1/NTRK3/TBR1/C5AR1/MIR149/NOD2/PTPRO/FGF2/GPSM3/SLAMF8/VEGFA/CSF1/S1PR1/CCR2
GO:0051965	positive regulation of synapse assembly	51	0.574961	1.80829	0.000843645	0.0335898	0.029644	5347	tags=39%, list=17%, signal=33%	CLSTN2/LINGO2/ST8SIA2/PTPRD/CUX2/NTRK1/NLGN1/BDNF/EPHB3/AMIGO3/IL1RAP/LRRC4B/EPHB2/SRPX2/AMIGO1/NRXN1/SLITRK3/EFNA5/SYNDIG1/NLGN3
GO:1904894	positive regulation of receptor signaling pathway via STAT	41	0.58953	1.7849	0.000863807	0.0342632	0.0302384	777	tags=17%, list=2%, signal=17%	IL6/IL7R/CRLF2/ERBB4/PRLR/AGT/CCL5
GO:0070199	establishment of protein localization to chromosome	28	-0.633264	-2.00851	0.000880023	0.034646	0.0305761	431	tags=14%, list=1%, signal=14%	WRAP53/CTCFL/H1-5/TERT
GO:1902099	regulation of metaphase/anaphase transition of cell cycle	92	-0.424076	-1.7011	0.000877963	0.034646	0.0305761	10862	tags=55%, list=34%, signal=37%	PRAP1/SPC25/KNL1/ARID2/NUF2/ACTL6A/ZWILCH/DLGAP5/SMARCD1/CENPF/ANAPC5/SMARCB1/BUB1/BCL7C/CCNB1/UBE2C/SMARCC2/GEN1/ARID1A/MAD1L1/NDC80/ZNF207/HECW2/PCID2/ZW10/TTK/BCL7A/TPR/CDC20/MAD2L1BP/DPF1/BUB1B/KLHL22/SPC24/ESPL1/CENPE/INCENP/CDCA8/KNTC1/ZWINT/CHFR/SMARCA4/TRIP13/PLK1/FBXO5/ACTL6B/CDC6/HASPIN/XRCC3/AURKB/MAPK15
GO:0006260	DNA replication	269	-0.400836	-1.85721	0.000896861	0.034892	0.0307933	8097	tags=42%, list=25%, signal=32%	EME1/USP37/PCNA/GEN1/GLI2/ESCO2/CHEK1/BARD1/POLE3/CHTF8/SLX4/TIPIN/HELB/LIG1/BRCA2/DNAJC2/DUT/ORC2/RPA2/RFC3/POLA1/CHRAC1/CTC1/DBF4/THOC1/MAP2K4/PCLAF/RFC2/RTEL1/DDX11/CCNA2/MCM8/SSRP1/TTF1/UPF1/POLQ/CCNE1/DSCC1/RFC4/RMI2/CDC34/RBBP6/PRIM1/LRWD1/DHX9/RFC5/WDHD1/NFRKB/ENDOG/TK1/E4F1/RFWD3/FANCM/SMC3/UCN/TONSL/POLD3/BRCA1/POLD1/CDK2/RMI1/RPA1/TOPBP1/POLA2/GRWD1/RAD51/CDT1/GINS4/GINS3/CDC7/TRAIP/CDC…
GO:0010880	regulation of release of sequestered calcium ion into cytosol by sarcoplasmic reticulum	27	0.65393	1.82014	0.000908265	0.034892	0.0307933	5040	tags=41%, list=16%, signal=34%	CACNA1C/CLIC2/RYR2/ATP1A2/PLN/AKAP6/CASQ1/ANK2/SLC8A1/CASQ2/METTL21C
GO:0061437	renal system vasculature development	30	0.636114	1.80774	0.000896057	0.034892	0.0307933	4390	tags=40%, list=14%, signal=35%	SERPINB7/ITGB3/TEK/ANGPT1/EDNRA/PDGFRB/PECAM1/FOXC2/AQP1/CD34/ACTA2/OSR1
GO:0061440	kidney vasculature development	30	0.636114	1.80774	0.000896057	0.034892	0.0307933	4390	tags=40%, list=14%, signal=35%	SERPINB7/ITGB3/TEK/ANGPT1/EDNRA/PDGFRB/PECAM1/FOXC2/AQP1/CD34/ACTA2/OSR1
GO:0006196	AMP catabolic process	4	0.949119	1.65103	0.000909422	0.034892	0.0307933	1556	tags=75%, list=5%, signal=71%	XDH/AMPD3/NT5E
GO:1902512	positive regulation of apoptotic DNA fragmentation	4	0.947301	1.64786	0.000909422	0.034892	0.0307933	71	tags=25%, list=0%, signal=25%	IL6
GO:0015939	pantothenate metabolic process	4	0.946101	1.64578	0.000909422	0.034892	0.0307933	1356	tags=50%, list=4%, signal=48%	VNN2/VNN1
GO:0009612	response to mechanical stimulus	182	0.420409	1.57534	0.000945515	0.0358853	0.0316699	4727	tags=24%, list=15%, signal=21%	TLR4/CASP1/TNC/KCNQ3/DDR2/ITGB3/IL33/PDE2A/PKD1L1/FYN/MMP2/TXNIP/TLR5/CDH2/RYR2/MAG/NTRK1/TLR3/BDKRB1/KCNK2/CNTNAP2/CHRNA9/ATP1A2/GADD45A/IL1B/CASP5/ITGA2/HPN/TMEM150C/ANKRD1/FOSB/PKDREJ/SERPINE2/AQP1/FGF2/NRXN1/ACTA1/PKD2L1/NRXN2/FAS/SLC8A1/LHFPL5/BTG2/FOSL1
GO:0002703	regulation of leukocyte mediated immunity	197	0.416346	1.56965	0.000940955	0.0358853	0.0316699	4050	tags=21%, list=13%, signal=18%	TLR4/IL6/IL7R/SUSD4/RAC2/HLA-B/RSAD2/SASH3/HLA-F/HLA-C/PTPRC/CD96/HLA-G/NOS2/APLF/CD177/CR1L/C4BPB/SVEP1/IL18R1/TLR3/HLA-H/IL12A/IL12RB1/RASGRP1/ULBP2/HLA-A/IL20RB/IL1B/CD84/TAP2/ADGRE2/B2M/ITGB2/MR1/NOD2/FCGR2B/HLA-E/CD55/CRTAM/FOXF1
GO:0002440	production of molecular mediator of immune response	184	0.41669	1.56226	0.000945068	0.0358853	0.0316699	6197	tags=25%, list=19%, signal=20%	TLR4/TREM1/IL6/PTPN22/IL33/CD22/SLAMF9/ANGPT1/RSAD2/SASH3/LAPTM5/HLA-F/PTPRC/CD96/HLA-G/APLF/TGFB2/IL18R1/TLR3/ACP5/HLA-A/IGLV1-50/IL1B/AXL/B2M/VPREB3/AICDA/EPHB2/NOD2/FCGR2B/TNFRSF4/HLA-E/CD55/TNFSF4/CD36/CCR2/FCRL3/IGLV3-27/PARP3/TICAM2/NFKBIZ/JAK3/HK1/GPRC5B/BST2/TMBIM6
GO:0022616	DNA strand elongation	37	-0.556844	-1.87912	0.00095057	0.0359479	0.0317251	8747	tags=62%, list=28%, signal=45%	MRE11/LIG3/ACTL6A/MCRS1/RUVBL1/INO80E/PCNA/POLE3/LIG1/DCLRE1B/RFC3/POLA1/RFC4/NFRKB/POLD3/MCM3/ACTR5/MCM7/POLE/GINS1/MCM4/DNA2/TERT
GO:0019722	calcium-mediated signaling	166	0.436417	1.62062	0.000957396	0.0360389	0.0318054	4920	tags=24%, list=15%, signal=20%	GBP1/ACKR3/CCRL2/CXCL8/AGTR1/CACNA1C/CCR3/CD22/CCR1/SLC24A4/PTPRC/CLIC2/VCAM1/EDN2/RYR2/DEFB1/PLEK/PDGFRB/RCAN2/CDH13/ATP1A2/PLN/FHL2/CCL20/SGCD/AKAP6/EFHB/MCTP1/CASQ1/ANK2/P2RX5/HPCA/SLC8A1/KSR2/NMUR1/PRNP/CXCR3/RCAN1/CASQ2/CCR2
GO:0035265	organ growth	155	0.430434	1.58936	0.000959808	0.0360389	0.0318054	7569	tags=32%, list=24%, signal=25%	DDR2/ERBB4/PRLR/IGF2/CYP19A1/SASH3/OSTN/ECM1/TGFB2/MATN1/MMP13/PROX1/KCNK2/GJE1/HLX/SORBS2/FOSL2/HEG1/TENM4/AKAP6/FOXC2/FGF2/MIR222/FGF7/ZFPM2/LEPR/ARX/S1PR1/RGS4/WNT2/MIR509-1/FGFR2/NKX2-5/IL7/RARB/PPARA/TGFBR1/WWC1/CAV3/DUSP6/MIR199B/FGF9/NLGN4X/MIR200B/SHH/RSPO2/FGF20/BNC2/PSAP/TGFBR2
GO:0043086	negative regulation of catalytic activity	394	0.359001	1.42911	0.00096743	0.0361963	0.0319443	4787	tags=18%, list=15%, signal=15%	SERPINA1/SPOCK1/PTPN22/SERPINB7/SERPINA6/PTX3/LAMP3/FETUB/SERPINA3/SPOCK3/ANXA8/IFI16/AGT/CSTA/SERPINA9/PTPRB/PTPRC/SERPINB3/ECM1/TGFB2/PTPRQ/PPM1E/HDAC9/HRG/LAX1/GCKR/TIMP4/PPP4R4/TRIB2/SERPINE1/DUSP1/MIR103A1/SERPINB8/PLN/SERPINB11/GADD45A/SLC8A3/CST7/SPRY3/HEG1/IL1B/PLXNB3/CAMK2N2/GABBR2/PRKAR2B/SERPINA5/ANXA8L1/SERPINE2/LRP1/CDKN1A/SNCA/AQP1/EPHB2/PTPRO/SERPINB10/TIMP1/TIMP2/DUSP10/PIK3IP1/PA…
GO:0032729	positive regulation of type II interferon production	55	0.560598	1.78153	0.000976699	0.0362857	0.0320233	8127	tags=45%, list=26%, signal=34%	TLR4/PTPN22/SASH3/HLA-DPA1/IL18R1/TLR3/IL12A/IL12RB1/RASGRP1/HLA-A/IL1B/ISL1/CRTAM/TNFSF4/CCR2/IL23R/ZP3/BTN3A1/CEBPG/CD2/BTN3A2/WNT5A/CD226/EBI3/IL23A
GO:0015711	organic anion transport	362	0.366446	1.45074	0.000976351	0.0362857	0.0320233	6465	tags=26%, list=20%, signal=21%	SLC17A3/SLC4A10/SLC17A1/SLC17A2/TRPC4/SLC26A7/ABCB1/ABCB4/MTTP/GRM7/ABAT/SLC1A1/ABCD2/SLC13A3/SLCO2B1/RBP1/ADORA1/NOS2/SLC16A6/ACSL5/SLC16A12/APBA1/SLCO1B1/SLC4A4/SLC6A17/BDKRB2/SLC6A9/FGF19/SLC36A2/SLC17A4/SLC6A15/ATP1A2/GFAP/SLC16A2/SLC4A3/SLC22A4/SLC4A9/FABP6/NTSR1/MAP2K6/SLC2A2/SLC26A8/SLCO1B7/SLC7A8/IL1B/SPX/SLCO6A1/SLC26A3/SLC7A4/SLC7A10/BEST1/SLC7A9/FOLR1/SLC38A11/PTGES/SLC16A9/SLC4A8/CALH…
GO:0000377	RNA splicing, via transesterification reactions with bulged adenosine as nucleophile	301	-0.383194	-1.78968	0.00100402	0.0366921	0.0323819	12214	tags=63%, list=38%, signal=39%	AQR/TXNL4A/PRPF6/RBM42/SNRPF/RBM5/SF3B5/USP4/SRSF9/CWC22/PRPF40A/USP49/RBMX/MAGOHB/SNRPD2/SNIP1/LARP7/NCBP1/WTAP/LSM2/MAGOH/KHDC4/SCAF11/XAB2/ESS2/CTNNBL1/HNRNPC/PPIL1/SYNCRIP/LSM3/HNRNPH1/PPIH/SNRPE/RBMXL2/SAP18/HNRNPK/SRSF7/ZRSR2/SNU13/SNRPC/RBM47/PRPF8/RBM23/SART1/PSIP1/RBM15B/SON/MTREX/SNW1/DBR1/TGS1/SF3A1/SRSF3/RBMXL1/PHF5A/TFIP11/SF3B3/DDX46/HSPA8/DHX35/ZCCHC8/LSM7/HNRNPL/SRSF4/CASC3/NSRP1/…
GO:0000398	mRNA splicing, via spliceosome	301	-0.383194	-1.78968	0.00100402	0.0366921	0.0323819	12214	tags=63%, list=38%, signal=39%	AQR/TXNL4A/PRPF6/RBM42/SNRPF/RBM5/SF3B5/USP4/SRSF9/CWC22/PRPF40A/USP49/RBMX/MAGOHB/SNRPD2/SNIP1/LARP7/NCBP1/WTAP/LSM2/MAGOH/KHDC4/SCAF11/XAB2/ESS2/CTNNBL1/HNRNPC/PPIL1/SYNCRIP/LSM3/HNRNPH1/PPIH/SNRPE/RBMXL2/SAP18/HNRNPK/SRSF7/ZRSR2/SNU13/SNRPC/RBM47/PRPF8/RBM23/SART1/PSIP1/RBM15B/SON/MTREX/SNW1/DBR1/TGS1/SF3A1/SRSF3/RBMXL1/PHF5A/TFIP11/SF3B3/DDX46/HSPA8/DHX35/ZCCHC8/LSM7/HNRNPL/SRSF4/CASC3/NSRP1/…
GO:0120163	negative regulation of cold-induced thermogenesis	43	0.575868	1.76015	0.000997719	0.0366921	0.0323819	5288	tags=28%, list=17%, signal=23%	TLR4/LAMA4/PLCL1/NOVA2/IL18R1/PLCL2/MAP2K6/FOXC2/NR1D1/ZNF423/DDIT3/ID1
GO:0006275	regulation of DNA replication	120	-0.415195	-1.73893	0.00100503	0.0366921	0.0323819	9639	tags=49%, list=30%, signal=34%	WRNIP1/ENPP7/CAMSAP3/PPP2R1A/CHTF18/MCRS1/TIMELESS/RUVBL1/ING5/INO80E/USP37/PCNA/GLI2/ESCO2/POLE3/CHTF8/TIPIN/RFC3/CHRAC1/CTC1/DBF4/MAP2K4/RFC2/CCNA2/TTF1/DSCC1/RFC4/RBBP6/DHX9/RFC5/NFRKB/ENDOG/SMC3/UCN/CDK2/CDT1/CDC7/MCM3/GMNN/ACTR5/E2F7/MCM6/MCM7/FBXO5/BLM/DBF4B/ATAD5/MCM5/CDC6/GMNC/GLI1/MCM2/MCM4/LPIN1/DNA2/TICRR/NPM2/ACVRL1/E2F8
GO:0006302	double-strand break repair	299	-0.321957	-1.50205	0.001002	0.0366921	0.0323819	9422	tags=41%, list=30%, signal=29%	SMARCB1/XRCC4/DCLRE1A/TRRAP/CHD4/SETMAR/BCL7C/KDM2A/PPP4C/ZMYND8/TIMELESS/OTUB1/RUVBL1/MCM9/SMARCC2/MRGBP/SETX/KLHL15/FOXM1/KDM1A/NSMCE4A/EME1/GEN1/SENP3/RNF168/ESCO2/CHEK1/ARID1A/HUS1B/SMCHD1/SLX4/HELB/HMCES/BCL7A/BRCA2/NHEJ1/TENT4A/PRPF19/KAT5/PARP2/XRCC6/CGAS/DEK/PPP5C/AP5Z1/SMC6/DCLRE1B/RPA2/YEATS4/POLA1/EP400/SHLD3/ZSWIM7/RTEL1/DDX11/CHEK2/DPF1/MCM8/EYA3/FANCB/BRCC3/POLQ/SLF1/PIAS4/RMI2/TDP1…
GO:0000375	RNA splicing, via transesterification reactions	305	-0.383629	-1.7909	0.00102249	0.0369464	0.0326063	12214	tags=63%, list=38%, signal=39%	AQR/TXNL4A/PRPF6/RBM42/SNRPF/RBM5/SF3B5/USP4/SRSF9/CWC22/PRPF40A/USP49/RBMX/MAGOHB/SNRPD2/SNIP1/LARP7/NCBP1/WTAP/LSM2/MAGOH/KHDC4/SCAF11/XAB2/ESS2/CTNNBL1/HNRNPC/PPIL1/SYNCRIP/LSM3/HNRNPH1/PPIH/SNRPE/RBMXL2/SAP18/HNRNPK/SRSF7/ZRSR2/SNU13/SNRPC/RBM47/PRPF8/RBM23/SART1/PSIP1/RBM15B/SON/MTREX/SNW1/DBR1/TGS1/SF3A1/SRSF3/RBMXL1/PHF5A/TFIP11/SF3B3/DDX46/HSPA8/DHX35/ZCCHC8/LSM7/HNRNPL/SRSF4/CASC3/NSRP1/…
GO:0038003	G protein-coupled opioid receptor signaling pathway	8	0.854036	1.7831	0.00102006	0.0369464	0.0326063	749	tags=25%, list=2%, signal=24%	ITGB3/NPBWR1
GO:0048087	positive regulation of developmental pigmentation	8	0.852032	1.77892	0.00102006	0.0369464	0.0326063	178	tags=25%, list=1%, signal=25%	ADAMTS9/ZEB2
GO:0006695	cholesterol biosynthetic process	52	-0.526102	-1.89895	0.00105005	0.0373034	0.0329214	5806	tags=42%, list=18%, signal=35%	SREBF2/LBR/LPCAT3/EBP/NSDHL/FDPS/HMGCR/HSD17B7/FDFT1/DHCR7/IDI1/APOE/INSIG1/APOA1/HMGCS1/MVD/MVK/LSS/DHCR24/SREBF1/CFTR/CES1
GO:1902653	secondary alcohol biosynthetic process	52	-0.526102	-1.89895	0.00105005	0.0373034	0.0329214	5806	tags=42%, list=18%, signal=35%	SREBF2/LBR/LPCAT3/EBP/NSDHL/FDPS/HMGCR/HSD17B7/FDFT1/DHCR7/IDI1/APOE/INSIG1/APOA1/HMGCS1/MVD/MVK/LSS/DHCR24/SREBF1/CFTR/CES1
GO:0019835	cytolysis	6	0.893473	1.73712	0.00104987	0.0373034	0.0329214	1698	tags=83%, list=5%, signal=79%	GBP1/GBP2/GBP3/GBP5/GBP7
GO:0001938	positive regulation of endothelial cell proliferation	89	0.491383	1.68875	0.00104085	0.0373034	0.0329214	2618	tags=21%, list=8%, signal=20%	AGTR1/ITGB3/JCAD/CCR3/CCL24/IGF2/TEK/ECM1/VIP/NRP2/CCL26/PROX1/MIR130A/HSPG2/CDH13/MIR503/EGF/THBS4/PLXNB3
GO:0006310	DNA recombination	311	-0.316781	-1.48339	0.00104932	0.0373034	0.0329214	8791	tags=42%, list=28%, signal=31%	ZMYND8/TIMELESS/RUVBL1/TCF3/MCM9/MRGBP/SETX/KLHL15/EXOSC3/INO80E/KDM1A/NSMCE4A/RHNO1/EME1/GEN1/SENP3/RNF168/DCAF1/CHEK1/BARD1/HUS1B/SMCHD1/SLX4/HELB/HMCES/KLHDC3/BRCA2/APEX2/NHEJ1/KAT5/XRCC6/CGAS/MND1/AP5Z1/SMC6/RPA2/YEATS4/EP400/BCL11B/SHLD3/SWAP70/THOC1/MSH6/ZSWIM7/RTEL1/MCM8/FANCB/POLQ/SLF1/PIAS4/RMI2/AUNIP/MSH2/BRIP1/LEF1/THAP9/NFRKB/ENDOG/H1-0/RFWD3/FANCM/TONSL/BRCA1/EID3/ANKLE1/RMI1/KMT5C/R…
GO:0019883	antigen processing and presentation of endogenous antigen	24	0.674202	1.82977	0.00106952	0.0375663	0.0331534	7928	tags=67%, list=25%, signal=50%	HLA-B/HLA-F/HLA-C/HLA-G/HLA-H/ULBP2/HLA-A/TAP2/TAP1/B2M/HLA-E/ERAP2/ERAP1/RAET1E/ULBP1/ULBP3
GO:0006817	phosphate ion transport	24	0.673815	1.82872	0.00106952	0.0375663	0.0331534	2109	tags=25%, list=7%, signal=23%	SLC17A3/SLC17A1/SLC34A1/FGF23/SLC17A4/VDR
GO:0021954	central nervous system neuron development	74	0.525292	1.75366	0.00107066	0.0375663	0.0331534	4728	tags=26%, list=15%, signal=22%	CDH11/PLXNA4/SLC4A10/SEMA3E/NRP2/NOVA2/DRD1/PRDM8/EPHA4/TTC36/LHX6/EPHB3/SLIT2/EPHB2/NDNF/DISC1/ARX/BTG2/DCLK1
GO:1903131	mononuclear cell differentiation	401	0.357351	1.42454	0.0010717	0.0375663	0.0331534	9081	tags=32%, list=29%, signal=23%	ITK/IL6/PTPN22/TNFRSF9/IL7R/MAFB/IFI16/POU2AF1/DOCK2/HLA-B/RSAD2/SASH3/PTPRC/RUNX2/HLA-G/BLNK/VCAM1/PDE1B/IL31RA/IFNA1/NTRK1/HDAC9/IL18R1/PCK1/PRDM1/VNN1/RAG1/PLCL2/IL12RB1/RASGRP1/HLX/FOSL2/SFRP1/IL11/IL1B/TOX/AXL/NFAM1/CD79B/MIR30B/CD83/TNFSF13B/B2M/RELB/CD8A/ITM2A/AICDA/MR1/UBD/FCGR2B/IFNA8/CRTAM/PRDX2/DUSP10/MIR125B1/SLAMF8/LEPR/TNFSF4/SOCS5/TNFSF8/RORC/VSIR/RNF41/VEGFA/CSF1/PSG9/CCR2/IL23R/P…
GO:0035929	steroid hormone secretion	21	0.703283	1.85555	0.00108679	0.0378762	0.0334269	3594	tags=38%, list=11%, signal=34%	AGTR1/AGT/CYP19A1/CRH/NKX3-1/REN/C1QTNF1/SPP1
GO:0140970	AIM2 inflammasome complex assembly	4	0.939703	1.63465	0.00109131	0.0378762	0.0334269	1023	tags=75%, list=3%, signal=73%	CASP1/GBP2/GBP5
GO:0001935	endothelial cell proliferation	151	0.430312	1.58165	0.00108946	0.0378762	0.0334269	4042	tags=23%, list=13%, signal=20%	AGTR1/ITGB3/ZEB2/JCAD/FUT1/CCR3/CCL24/IGF2/TEK/BMPER/ECM1/VIP/XDH/NRP2/FLT1/CCL26/SULF1/PROX1/NOX5/MIR130A/IL12A/HSPG2/CDH13/MIR503/EGF/THBS4/PLXNB3/MIR30B/APLN/MIR149/ALDH1A2/CD34/FGF2/MIR222
GO:0002428	antigen processing and presentation of peptide antigen via MHC class Ib	17	0.731016	1.83106	0.00110953	0.0382775	0.0337811	3967	tags=59%, list=12%, signal=52%	HLA-B/HLA-F/HLA-C/HLA-G/HLA-H/ULBP2/HLA-A/TAP2/B2M/HLA-E
GO:2000632	negative regulation of pre-miRNA processing	4	-0.950753	-1.73864	0.00111012	0.0382775	0.0337811	2	tags=50%, list=0%, signal=50%	HOXB-AS3/LIN28B
GO:1902042	negative regulation of extrinsic apoptotic signaling pathway via death domain receptors	28	-0.601635	-1.90819	0.00117336	0.0403263	0.0355892	417	tags=18%, list=1%, signal=18%	BMP5/HGF/FGG/FGA/FGB
GO:0045916	negative regulation of complement activation	9	0.827766	1.78327	0.00117984	0.0404172	0.0356694	1072	tags=44%, list=3%, signal=43%	SUSD4/CR1L/C4BPB/SVEP1
GO:0097106	postsynaptic density organization	31	0.618594	1.77089	0.00118906	0.0406012	0.0358318	4213	tags=39%, list=13%, signal=34%	ITGB3/PTPRD/CDH2/NLGN1/RELN/SHANK2/IL1RAP/LRRC4B/RAPSN/NRXN1/SLITRK3/NRXN2
GO:0090091	positive regulation of extracellular matrix disassembly	7	0.863697	1.7446	0.00120027	0.0407206	0.0359371	71	tags=29%, list=0%, signal=29%	DDR2/IL6
GO:0030595	leukocyte chemotaxis	164	0.429761	1.59494	0.00119746	0.0407206	0.0359371	4920	tags=24%, list=15%, signal=21%	TREM1/CXCL1/C3AR1/CXCL8/IL6/CCL24/CCR1/RAC2/MMP2/CYP19A1/MMP28/CXCL3/CCL5/EDN2/TGFB2/CXCL2/FLT1/CCL26/RIPOR2/IL12A/SERPINE1/DUSP1/CCL20/THBS4/SLIT2/IL1B/S100A14/ITGA1/ADGRE2/ITGB2/C5AR1/NOD2/PTPRO/GPSM3/SLAMF8/LYST/VEGFA/CSF1/S1PR1/CCR2
GO:0140053	mitochondrial gene expression	163	-0.366696	-1.59482	0.00120773	0.0408422	0.0360444	13801	tags=66%, list=43%, signal=37%	MRPL21/DAP3/MPV17L2/CDK5RAP1/MRPL54/NDUFA7/HARS1/HSD17B10/METTL8/MRPS18A/MRPS27/TRMT61B/SUPV3L1/MRPS16/TRIT1/MRPS31/AARS2/MRPS21/MRPS6/FASTKD1/MTERF4/MRPL55/CHCHD1/TUFM/MRPS17/MRPL13/MRPL30/PRORP/MRPS14/GFM1/SLC25A33/MRPL50/MRPL11/PTCD1/GADD45GIP1/MRPL37/MTG2/MRPL52/AURKAIP1/MRPL41/MRPS28/MRPL14/YARS2/TWNK/MRPL36/MRPL18/MRPL39/TACO1/EARS2/MRPL46/TSFM/MRPL28/MRPS7/MRPS18B/MRPS35/LRPPRC/MRPL34/MRPL…
GO:0042129	regulation of T cell proliferation	145	0.436304	1.59558	0.00122055	0.041144	0.0363108	5543	tags=29%, list=17%, signal=24%	PDCD1LG2/IL6/PTPN22/TNFRSF9/LRRC32/RAC2/IGF2/SASH3/PTPRC/HLA-G/HHLA2/HLA-DPA1/CCL5/VCAM1/IL12RB1/CD274/HLA-A/LGALS9B/CD70/GPNMB/LMO1/IL20RB/LGALS9C/IL1B/VTCN1/MIR30B/TNFSF13B/SPTA1/HLA-E/CD55/CRTAM/TNFSF4/PRNP/TNFSF8/VSIR/CCR2/IL23R/PLA2G2D/SCGB1A1/ZP3/ARG2/LGALS3
GO:0045765	regulation of angiogenesis	265	0.385977	1.49515	0.00124	0.0414025	0.036539	4042	tags=21%, list=13%, signal=18%	CCBE1/C3AR1/CXCL8/IL6/ADAMTS9/ITGB3/JCAD/FUT1/CCR3/CCL24/TSPAN18/AMOT/ITGAX/TEK/BMPER/ANGPT4/SEMA3E/HLA-G/ECM1/TGFB2/FLT1/CREB3L1/TLR3/HRG/SULF1/MIR130A/SERPINE1/HSPG2/MIR30A/MIR503/GPNMB/GADD45A/TNFAIP3/MIR505/ADM2/RAPGEF3/CYBB/SFRP1/FGF1/THBS4/IL1B/MIR30B/CMA1/RHOJ/RLN2/FOXC2/MIR30C1/KLF2/C5AR1/AQP1/ISL1/CD34/CAMP/FGF2/MIR222
GO:1901342	regulation of vasculature development	268	0.385645	1.49436	0.00123986	0.0414025	0.036539	4042	tags=21%, list=13%, signal=18%	CCBE1/C3AR1/CXCL8/IL6/ADAMTS9/ITGB3/JCAD/FUT1/CCR3/CCL24/TSPAN18/AMOT/ITGAX/TEK/BMPER/ANGPT4/SEMA3E/HLA-G/ECM1/TGFB2/FLT1/CREB3L1/TLR3/HRG/SULF1/MIR130A/SERPINE1/HSPG2/MIR30A/MIR503/GPNMB/GADD45A/TNFAIP3/MIR505/ADM2/RAPGEF3/CYBB/SFRP1/FGF1/THBS4/IL1B/MIR30B/CMA1/RHOJ/RLN2/FOXC2/MIR30C1/KLF2/C5AR1/AQP1/ISL1/CD34/CAMP/FGF2/MIR222
GO:0055074	calcium ion homeostasis	269	0.384754	1.49215	0.00123776	0.0414025	0.036539	5040	tags=20%, list=16%, signal=17%	PKHD1/TRPC6/TMEM178A/CALCB/CACNA1C/ITGB3/CCR1/TRPC4/CALB2/TRPC3/SLC24A4/EDNRA/SCGN/PTPRC/CLIC2/ADORA1/CCL5/EDN2/P2RY4/FGF23/RYR2/DRD1/BDKRB1/MCOLN3/TRPC7/JPH2/NT5E/ATP1A2/PLN/CNGB1/VDR/SLC8A3/NTSR1/SGCD/AKAP6/S100A14/CASQ1/ANK2/PRKCE/GCM2/SNCA/STC2/FGF2/SLC8A1/SLC24A5/DISC1/CALB1/DDIT3/MCOLN2/CASQ2/CNR1/FASLG/CCR2/METTL21C
GO:0032727	positive regulation of interferon-alpha production	20	0.700367	1.82266	0.00124805	0.0414223	0.0365564	2344	tags=20%, list=7%, signal=19%	TLR4/IFIH1/TLR3/MMP12
GO:0048002	antigen processing and presentation of peptide antigen	57	0.547921	1.7532	0.00124844	0.0414223	0.0365564	8437	tags=51%, list=27%, signal=37%	HLA-B/HLA-F/HLA-C/HLA-G/HLA-DPA1/CTSE/HLA-H/ULBP2/HLA-A/CTSS/TAP2/TAP1/B2M/MR1/FCGR2B/HLA-E/CTSD/CLEC4A/CTSF/ERAP2/ERAP1/SAR1B/CTSL/RAET1E/ULBP1/MFSD6/ULBP3/HLA-DMA/LNPEP
GO:0070372	regulation of ERK1 and ERK2 cascade	234	0.393977	1.50948	0.00125743	0.0415898	0.0367043	6207	tags=27%, list=20%, signal=22%	GBP1/TLR4/ACKR3/PKHD1/PTPN22/FGF21/ITGB3/CCL24/CCR1/ERBB4/TEK/ANGPT1/BMPER/PTPRC/PTPRR/CCL5/FGF23/CCL26/NTRK1/SPRED3/PDGFRB/GLIPR2/FGF19/RASGRP1/EPHA4/CCL20/MIR503/GPNMB/TNFAIP8L3/CCN1/FGF1/SPRY3/CCN2/IL1B/HAND2/DUSP4/CRYBA1/C5AR1/EPHB2/NOD2/ACTA2/FGF2/MIR222/DUSP10/SPRY1/NRG1/CD36/FN1/ALOX15/ARHGAP8/NEK10/ROS1/FGFR2/P2RY1/NPNT/RGS14/IL1A/DUSP6/CSF1R/EPHA2/PDGFB/TNIP1/MTURN
GO:0043031	negative regulation of macrophage activation	15	0.739187	1.80028	0.0012798	0.0421972	0.0372404	4077	tags=60%, list=13%, signal=52%	TAFA3/PTPRC/IL31RA/MIR130A/SYT11/ADGRF5/CST7/FCGR2B/NR1D1
GO:0007158	neuron cell-cell adhesion	14	0.765554	1.83459	0.00129492	0.0425628	0.037563	5347	tags=71%, list=17%, signal=59%	CNTN4/NRXN3/NLGN1/ASTN1/NINJ2/NCAM2/RET/NRXN1/NRXN2/NLGN3
GO:0002548	monocyte chemotaxis	37	0.602649	1.78778	0.00131464	0.0428482	0.0378148	7272	tags=54%, list=23%, signal=42%	IL6/CCL24/CCR1/CCL5/FLT1/CCL26/SERPINE1/DUSP1/CCL20/SLIT2/S100A14/PTPRO/SLAMF8/CCR2/LGALS3/PDGFB/S100A12/XCL1/CCL19/MICOS10-NBL1
GO:0031123	RNA 3'-end processing	94	-0.418674	-1.68845	0.00131984	0.0428482	0.0378148	12940	tags=60%, list=41%, signal=35%	TUT1/SSB/CPSF3/PAPOLA/CSTF2/CDK9/USB1/PTCD1/SCAF8/PARN/LARP7/RPRD2/NCBP1/INTS7/EXOSC5/DKC1/PAF1/TUT4/FBL/INTS5/INTS14/SYMPK/INTS6/INTS8/EXOSC4/INTS1/SSU72/CSTF1/LSM10/LEO1/WDR33/EXOSC8/ZC3H14/EXOSC3/CPSF7/INTS2/BARD1/CPSF6/TRMT10C/TENT4A/INTS9/CSTF3/EXOSC10/POLR2D/ZNF473/CLP1/ZC3H3/EXOSC9/EXOSC2/TOE1/CPSF1/ELAC2/SLBP/FBLL1/PAPOLB/LIN28B
GO:0007091	metaphase/anaphase transition of mitotic cell cycle	94	-0.418274	-1.68684	0.00131984	0.0428482	0.0378148	10862	tags=55%, list=34%, signal=37%	PRAP1/SPC25/KNL1/ARID2/NUF2/ACTL6A/ZWILCH/DLGAP5/SMARCD1/CENPF/ANAPC5/ANAPC1/SMARCB1/BUB1/BCL7C/CCNB1/UBE2C/SMARCC2/GEN1/ARID1A/MAD1L1/NDC80/ZNF207/HECW2/PCID2/ZW10/TTK/BCL7A/TPR/CDC20/MAD2L1BP/DPF1/BUB1B/KLHL22/ANAPC2/SPC24/ESPL1/CENPE/INCENP/CDCA8/TACC3/KNTC1/ZWINT/SMARCA4/TRIP13/PLK1/FBXO5/ACTL6B/CDC6/HASPIN/XRCC3/AURKB
GO:1903510	mucopolysaccharide metabolic process	85	0.486162	1.65903	0.00131182	0.0428482	0.0378148	4066	tags=25%, list=13%, signal=22%	CHST1/ANGPT1/ITIH4/EDNRA/CHST5/CHST2/UST/DSE/NDST3/ITIH2/IDUA/EGF/HYAL4/CHSY3/IL1B/DSEL/NDNF/FGF2/ITIH6/XYLT1/CHPF
GO:0070848	response to growth factor	634	0.32911	1.34199	0.0013409	0.0433982	0.0383002	6558	tags=22%, list=21%, signal=18%	TLR4/TNC/CCBE1/ADAMTS12/DDR2/CXCL8/SOX5/FGF21/ADAMTS3/ITGB3/ZEB2/JCAD/PDE2A/ERBB4/SNAI2/FSTL4/FYN/LRRC32/AGT/FEZ1/FST/BMPER/RUNX2/CCL5/VCAM1/LDLRAD4/FSTL1/FGF23/TGFB2/XDH/NRP2/FLT1/CREB3L1/HHIP/NTRK1/HRG/WNT10A/SULF1/DKK3/BDNF/MIRLET7F1/SPRED3/PDGFRB/MIR130A/IBSP/IL12A/FOXD1/FGF19/CYFIP2/MIR30A/SULF2/MIR503/FSTL5/LTBP1/GPR155/AMHR2/ADAMTS7/SFRP1/CCN1/FGF1/SPRY3/PMEPA1/SLIT2/CCN2/IL1B/MIR30B/NDP/N…
GO:0045653	negative regulation of megakaryocyte differentiation	17	-0.717842	-1.99511	0.00135391	0.0436177	0.0384939	5228	tags=65%, list=16%, signal=54%	H4C11/H4C3/H4C14/H4C9/H4C5/H4C2/H4C8/H4C1/H4C4/H4C12/H4C13
GO:0009128	purine nucleoside monophosphate catabolic process	8	0.840387	1.7546	0.00136008	0.0436177	0.0384939	1556	tags=38%, list=5%, signal=36%	XDH/AMPD3/NT5E
GO:0009169	purine ribonucleoside monophosphate catabolic process	8	0.840387	1.7546	0.00136008	0.0436177	0.0384939	1556	tags=38%, list=5%, signal=36%	XDH/AMPD3/NT5E
GO:0098771	inorganic ion homeostasis	431	0.349884	1.39932	0.00138637	0.0443261	0.0391191	4920	tags=19%, list=15%, signal=16%	PKHD1/TRPC6/AGTR1/KCNMA1/TMEM178A/CALCB/CACNA1C/ITGB3/CCR1/TRPC4/CALB2/AGT/TRPC3/SLC12A8/SLC1A1/SLC24A4/EDNRA/SCGN/SLC22A17/SLC34A1/PTPRC/CLIC2/ADORA1/SCARA5/CCL5/EDN2/P2RY4/FGF23/RYR2/DRD1/RHCG/BDKRB1/MCOLN3/TRPC7/JPH2/SCN7A/NT5E/ATP1A2/PLN/CNGB1/VDR/SLC8A3/NTSR1/SGCD/AKAP6/SPX/ENPP3/S100A14/SLC30A2/CASQ1/RHCE/ANK2/MT1DP/B2M/TBXAS1/PRKCE/GCM2/SNCA/STC2/FGF2/CORIN/RHAG/CYP4F2/SLC8A1/SLC24A5/DISC1…
GO:0141087	positive regulation of inflammasome-mediated signaling pathway	21	0.693432	1.82956	0.0013973	0.0445405	0.0393083	2724	tags=24%, list=9%, signal=22%	TLR4/PTPN22/GBP2/GBP5/USP50
GO:0002475	antigen processing and presentation via MHC class Ib	19	0.715696	1.84441	0.00140515	0.0446559	0.0394102	3967	tags=53%, list=12%, signal=46%	HLA-B/HLA-F/HLA-C/HLA-G/HLA-H/ULBP2/HLA-A/TAP2/B2M/HLA-E
GO:0070555	response to interleukin-1	101	0.478277	1.67306	0.00141008	0.0446778	0.0394295	4230	tags=27%, list=13%, signal=23%	GBP1/ADAMTS12/CXCL8/IL6/GBP2/GBP3/CCL24/MMP2/IL1R2/CCL5/CCL26/PCK1/NKX3-1/CCL20/PCSK1/CD38/ADAMTS7/SFRP1/ST18/IL1B/ANKRD1/IL1RAP/KLF2/SNCA/CAMP/NR1D1/GHR
GO:0050730	regulation of peptidyl-tyrosine phosphorylation	189	0.409257	1.53796	0.00141459	0.0446868	0.0394374	6144	tags=26%, list=19%, signal=21%	IL6/TGFA/ITGB3/IL24/ERBB4/FYN/AGT/IGF2/ANGPT1/ANGPT4/PTPRC/CCL5/IL31RA/HRG/RELN/IL12A/EPHA4/EGF/SFRP1/IL11/EPGN/THBS4/ENPP2/DLG3/PECAM1/PRKCE/BANK1/HBEGF/ITGB2/NOD2/ISL1/GH2/GHR/FGF7/EFNA5/PRNP/EHD4/SOCS5/CD36/CADM4/VEGFA/IL23R/IL7/ITGA5/ARHGEF2/CASS4/CSPG4/CSF1R/PDGFB/GPRC5B
GO:0015816	glycine transport	13	0.756936	1.78543	0.00146104	0.0460162	0.0406107	5177	tags=62%, list=16%, signal=52%	SLC6A17/SLC6A9/SLC36A2/SLC7A8/SLC7A10/SLC6A20/RGS4/SLC36A3
GO:0002474	antigen processing and presentation of peptide antigen via MHC class I	35	0.605483	1.77654	0.00146994	0.0461587	0.0407365	7928	tags=57%, list=25%, signal=43%	HLA-B/HLA-F/HLA-C/HLA-G/HLA-H/ULBP2/HLA-A/TAP2/TAP1/B2M/MR1/HLA-E/CLEC4A/ERAP2/ERAP1/SAR1B/RAET1E/ULBP1/MFSD6/ULBP3
GO:1905820	positive regulation of chromosome separation	29	-0.585914	-1.86908	0.00148898	0.0466179	0.0411417	9984	tags=62%, list=31%, signal=43%	DLGAP5/NCAPG2/ANAPC5/SMC2/UBE2C/NCAPH2/CDC20/NCAPD2/MAD2L1BP/NUMA1/ESPL1/INCENP/CDCA8/NCAPG/NCAPD3/NCAPH/AURKB/MAPK15
GO:0048732	gland development	396	0.352412	1.40332	0.00150327	0.0469262	0.0414138	6024	tags=21%, list=19%, signal=17%	TNC/IL6/TGFA/IGFBP5/TG/HOXA11/MAFB/ERBB4/SNAI2/PRLR/ID4/MMP2/UPB1/IGF2/OAS2/CYP19A1/EDNRA/CRH/TGFB2/XDH/UGT1A7/BAAT/PCK1/WNT10A/SULF1/DKK3/PROX1/NKX3-1/RAG1/UGT1A1/HLX/SULF2/POU1F1/PCSK1/VDR/EGF/TNFAIP3/EPHB3/HOXB9/SFRP1/FGF1/TBX19/ITGA2/SOSTDC1/HPN/HAND2/NTN4/GCM2/NKX2-8/APLN/SERPINE2/ALDH1A2/ISL1/FGF2/FOXF1/FRZB/PRDX2/FGF7/PITX2/SERPINA10/NRG1/VEGFA/CSF1/NKX2-1/NRG3/WNT2/SLC46A2/GHRHR/FGFR2/SLC…
GO:0045671	negative regulation of osteoclast differentiation	25	0.659382	1.80469	0.00152695	0.0475247	0.041942	2424	tags=20%, list=8%, signal=18%	TLR4/TMEM178A/MAFB/TLR3/SFRP1
GO:0050679	positive regulation of epithelial cell proliferation	179	0.412063	1.54243	0.0015381	0.0475908	0.0420003	4390	tags=22%, list=14%, signal=19%	PKHD1/AGTR1/TGFA/ITGB3/JCAD/CCR3/CCL24/IGF2/TEK/RUNX2/ECM1/VIP/NRP2/CCL26/PTPRN/PROX1/MIR130A/HSPG2/CDH13/HLX/MIR503/EGF/TNFAIP3/MMP12/SCN5A/SFRP1/FGF1/EPGN/THBS4/PLXNB3/REG3G/HPN/APLN/C5AR1/NOD2/FGF2/FGF7/PAX2/OSR1
GO:0032940	secretion by cell	701	0.325006	1.33062	0.0015361	0.0475908	0.0420003	6105	tags=21%, list=19%, signal=18%	TLR4/DYSF/IL6/AGTR1/SYTL5/SYT13/TSPAN18/CPE/CCR1/AGT/RAC2/SYT1/MTTP/GRM7/ABAT/CYP19A1/SYTL2/RSAD2/ILDR2/HLA-F/CRH/MILR1/ADORA1/NOS2/CCL5/VIP/CD177/ABCA12/P2RY4/FGF23/TGFB2/NR1H4/ADTRP/PRICKLE1/CREB3L1/EXPH5/PTPRN/NKX6-1/APBA1/RAB3B/NLGN1/PLEK/SYT8/NKX3-1/MYOM1/SYT3/IL12A/FOXD1/GCK/RASGRP1/SYTL3/SYT11/VGF/PCSK1/SLC16A2/ABCG1/KCNB1/PCSK5/EQTN/CD38/CHRNB4/NTSR1/MAP2K6/SFRP1/SLC2A2/IL11/IL1B/RIMS3/RP…
GO:0032543	mitochondrial translation	130	-0.373688	-1.58158	0.00157812	0.0485443	0.0428419	13801	tags=66%, list=43%, signal=38%	MRPL21/DAP3/MPV17L2/CDK5RAP1/MRPL54/NDUFA7/HARS1/METTL8/MRPS18A/MRPS27/MRPS16/MRPS31/AARS2/MRPS21/MRPS6/MRPL55/CHCHD1/TUFM/MRPS17/MRPL13/MRPL30/MRPS14/GFM1/MRPL50/MRPL11/PTCD1/GADD45GIP1/MRPL37/MTG2/MRPL52/AURKAIP1/MRPL41/MRPS28/MRPL14/YARS2/MRPL36/MRPL18/MRPL39/TACO1/EARS2/MRPL46/TSFM/MRPL28/MRPS7/MRPS18B/MRPS35/LRPPRC/MRPL34/MRPL32/MTRF1/MRPL57/IARS2/TARS2/MRPS9/COA3/MRPL35/MRPL2/MRPS34/MRPL15/…
GO:1902532	negative regulation of intracellular signal transduction	500	0.339032	1.36712	0.0015758	0.0485443	0.0428419	6553	tags=21%, list=21%, signal=17%	GBP1/TLR4/ACKR3/RNF152/PKHD1/PTPN22/PDE2A/CD22/PDE11A/SNAI2/FYN/AGT/CGNL1/SLC24A4/PTPRC/HLA-G/PTPRR/SERPINB3/LDLRAD4/TGFB2/NR1H4/SESN3/XDH/TNIP3/CREB3L1/RIPOR2/LAX1/PLEK/MIRLET7F1/SPRED3/MIR130A/BDKRB2/DUSP1/EPHA4/FHL2/MIR503/MIR30C2/SHANK2/TNFAIP3/RTKN2/ARHGAP24/SPRY3/PMEPA1/HEG1/SLIT2/IL1B/MIR508/PDE3A/BANK1/DUSP4/GPD1L/VEPH1/CRYBA1/LRP1/EPHB2/MIR149/RASA4B/NMI/NUAK1/ITGA3/RRM2B/NR1D1/DUSP10/BC…
GO:0009125	nucleoside monophosphate catabolic process	16	0.727594	1.80079	0.00158403	0.0485847	0.0428775	1967	tags=38%, list=6%, signal=35%	UPB1/XDH/AMPD3/NT5E/UPP2/DPYD
GO:0035930	corticosteroid hormone secretion	14	0.751278	1.80038	0.00161865	0.0494887	0.0436753	3580	tags=36%, list=11%, signal=32%	AGTR1/AGT/CRH/REN/C1QTNF1
GO:0002921	negative regulation of humoral immune response	12	0.772146	1.79111	0.0016292	0.0494887	0.0436753	4002	tags=50%, list=13%, signal=44%	SUSD4/CR1L/C4BPB/SVEP1/FCGR2B/CD55
GO:0032508	DNA duplex unwinding	78	-0.457384	-1.78497	0.00162668	0.0494887	0.0436753	8941	tags=53%, list=28%, signal=38%	ASCC2/GTF2H2/RUVBL1/MCM9/SETX/CHTF8/ERCC3/HELB/DHX30/XRCC6/RFC3/RFC2/RTEL1/DDX11/MCM8/UPF1/POLQ/DSCC1/RFC4/DHX9/RFC5/BRIP1/FANCM/RAD51/GINS4/GINS3/CDC45/MCM3/RECQL4/RAD54B/MCM6/MCM7/PIF1/GINS1/BLM/MCM5/MCM2/MCM4/DNA2/DDX12P/GINS2
GO:1903514	release of sequestered calcium ion into cytosol by endoplasmic reticulum	31	0.614621	1.75952	0.00163496	0.0494887	0.0436753	5040	tags=39%, list=16%, signal=33%	CACNA1C/CLIC2/RYR2/ATP1A2/PLN/AKAP6/CASQ1/ANK2/SLC8A1/CASQ2/FASLG/METTL21C
GO:0006933	negative regulation of cell adhesion involved in substrate-bound cell migration	4	0.929721	1.61728	0.00163696	0.0494887	0.0436753	602	tags=50%, list=2%, signal=49%	SNAI2/PTPRC
GO:0035924	cellular response to vascular endothelial growth factor stimulus	61	0.540149	1.74619	0.00165517	0.0498964	0.0440351	1608	tags=18%, list=5%, signal=17%	CCBE1/ADAMTS12/ADAMTS3/JCAD/VCAM1/XDH/NRP2/FLT1/HRG/PDGFRB/IL12A
GO:1903037	regulation of leukocyte cell-cell adhesion	304	0.370155	1.4478	0.00166297	0.0499886	0.0441165	6227	tags=27%, list=20%, signal=22%	PDCD1LG2/IL6/PTPN22/IL7R/FYN/LRRC32/IGF2/PAG1/SASH3/ILDR2/LAPTM5/PTPRC/CHST4/HLA-G/SIRPG/HHLA2/HLA-DPA1/CCL5/VCAM1/ADTRP/CHST2/PCK1/RIPOR2/LAX1/VNN1/RAG1/IL12A/IL12RB1/RASGRP1/CD274/HLX/HLA-A/LGALS9B/CD70/GPNMB/IL20RB/LGALS9C/GCNT1/IL1B/VTCN1/MIR30B/SKAP1/CD83/TNFSF13B/B2M/SPTA1/ITGB2/SIRPB1/NOD2/FCGR2B/HLA-E/CD55/CRTAM/MIR222/PRDX2/DUSP10/TNFSF4/PRNP/SOCS5/VSIR/CCR2/IL23R/CD5/MIRLET7G/PLA2G2D/AL…

## Sheet: GoEnrichmentResults_WTvrho0_CC_
ID	Description	setSize	enrichmentScore	NES	pvalue	p.adjust	qvalue	rank	leading_edge	core_enrichment
GO:0034702	monoatomic ion channel complex	242	0.477789	1.8408	0.000113662	0.00767984	0.00673374	5570	tags=32%, list=18%, signal=27%	KCNJ6/KCNQ3/TRPC6/KCNMA1/CACNA1C/PKD1L1/TRPC4/HCN1/GABRG1/TRPC3/EFCAB9/GABRA2/CLIC2/KCNIP1/RYR2/CATSPER1/GABRR2/CACNA2D3/KCNK2/TRPC7/KCNH1/CNTNAP2/SCN7A/SCN2A/CHRNA9/LRRC55/KCNK1/GRIK4/GLRB/CNIH3/CNGB1/KCNB1/GABRA6/GRIA2/SCN5A/CHRNB4/CATSPERZ/AKAP6/BEST1/GRIA4/PORCN/SCN3A/CACNA1E/SHISA7/CHRFAM7A/DLG3/CNGA4/GLRA3/KCNMB4/HCN4/KCNMB2/GABRA3/OLFM3/CACNA1H/KCNA2/KCNG1/PKD2L1/KCNE2/C2CD6/EPS8/ABCC9/BES…
GO:0030312	external encapsulating structure	446	0.458794	1.83955	0.000106315	0.00767984	0.00673374	6290	tags=40%, list=20%, signal=33%	SERPINA1/DMBT1/TNC/LUM/CCBE1/ADAMTS12/ADAM19/ADAMTS9/LAMA4/ADAMTS3/ADAMTS14/VCAN/ADAMTS6/LINGO2/COL15A1/PTX3/SERPINA3/ANXA8/INHBE/LRRC32/AGT/LRRTM4/IMPG2/COL6A3/MMP2/MFAP5/GPC4/ANGPT1/MMP10/CCN4/VWF/MUC5AC/ECM2/MMP28/ITIH4/EGFLAM/BMPER/ANGPT4/COL19A1/FLG/HMCN1/ECM1/CDH2/TGFB2/SDC2/LRIG1/MATN1/HRNR/LGALS3BP/COLEC12/MMP13/MGP/COL21A1/TLR3/HRG/DPT/SULF1/RELN/TGFBI/COL13A1/TIMP4/COL28A1/MMP7/SRPX/MEP…
GO:0031012	extracellular matrix	446	0.458794	1.83955	0.000106315	0.00767984	0.00673374	6290	tags=40%, list=20%, signal=33%	SERPINA1/DMBT1/TNC/LUM/CCBE1/ADAMTS12/ADAM19/ADAMTS9/LAMA4/ADAMTS3/ADAMTS14/VCAN/ADAMTS6/LINGO2/COL15A1/PTX3/SERPINA3/ANXA8/INHBE/LRRC32/AGT/LRRTM4/IMPG2/COL6A3/MMP2/MFAP5/GPC4/ANGPT1/MMP10/CCN4/VWF/MUC5AC/ECM2/MMP28/ITIH4/EGFLAM/BMPER/ANGPT4/COL19A1/FLG/HMCN1/ECM1/CDH2/TGFB2/SDC2/LRIG1/MATN1/HRNR/LGALS3BP/COLEC12/MMP13/MGP/COL21A1/TLR3/HRG/DPT/SULF1/RELN/TGFBI/COL13A1/TIMP4/COL28A1/MMP7/SRPX/MEP…
GO:0009897	external side of plasma membrane	280	0.471446	1.8369	0.000111359	0.00767984	0.00673374	5050	tags=34%, list=16%, signal=29%	SLAMF7/TLR4/ACKR3/PKHD1/CCRL2/PDCD1LG2/TNFRSF9/IL7R/ITGB3/CCR3/NRCAM/CD22/CCR1/CRLF2/AMOT/CD163L1/ADAM20/ITGAX/PRLR/ABCB1/SLAMF9/HLA-B/GPC4/HLA-F/HLA-C/PTPRC/HLA-G/HHLA2/ADAM21/VCAM1/THBD/IL31RA/MCAM/HLA-H/NT5E/IL12RB1/SELL/CDH13/CD274/ULBP2/HLA-A/MFGE8/ANPEP/SLC4A3/ABCG1/CD302/ASTN1/GRIA2/HEG1/CSF2RA/ITGA10/ENPP3/VTCN1/ITGA2/CD79B/CD84/SCUBE1/ITGA1/CD83/AQP4/ADGRE1/TCN2/FOLR1/BTN3A3/B2M/CD8A/SER…
GO:0034703	cation channel complex	159	0.493547	1.82551	0.000121183	0.00767984	0.00673374	5570	tags=31%, list=18%, signal=26%	KCNJ6/KCNQ3/TRPC6/KCNMA1/CACNA1C/PKD1L1/TRPC4/HCN1/TRPC3/EFCAB9/KCNIP1/RYR2/CATSPER1/CACNA2D3/KCNK2/TRPC7/KCNH1/CNTNAP2/SCN7A/SCN2A/LRRC55/KCNK1/GRIK4/CNGB1/KCNB1/SCN5A/CATSPERZ/AKAP6/SCN3A/CACNA1E/CNGA4/KCNMB4/HCN4/KCNMB2/CACNA1H/KCNA2/KCNG1/PKD2L1/KCNE2/C2CD6/ABCC9/CASQ2/KCNK4/KCNA4/HTR3A/DPP6/HTR3B/CACNA1A/KCNJ4/SCN9A
GO:0045211	postsynaptic membrane	221	0.470601	1.79819	0.000115247	0.00767984	0.00673374	5794	tags=33%, list=18%, signal=27%	KCNMA1/CLSTN2/PLPPR4/CACNA1C/ITGB3/P2RX6/NRCAM/ERBB4/HCN1/GABRG1/LRRTM4/GRM7/GABRA2/LRRC4C/SSPN/ADORA1/DGKB/NRP2/DRD1/GABRR2/NLGN1/COL13A1/KCNH1/SORCS2/CDH10/CHRNA9/SLC6A9/GRIK4/EPHA4/GLRB/CNIH3/KCNB1/GRID1/GABRA6/SHANK2/GRIA2/CHRNB4/KCTD16/SHC4/RPH3A/GRIA4/SHISA7/DLG3/ANK2/GABBR2/GLRA3/LRRC4B/EPHB2/GPR158/RAPSN/GABRA3/PTPRO/KCNA2/ITGA3/SLITRK3/DLG2/SLC16A7/SYNDIG1/SHISA9/CHRNA1/HTR3A/HTR3B/GRIP1…
GO:0097060	synaptic membrane	323	0.456332	1.79405	0.000109745	0.00767984	0.00673374	5815	tags=31%, list=18%, signal=26%	KCNMA1/CLSTN2/PLPPR4/CACNA1C/ITGB3/P2RX6/PDE2A/NRCAM/DGKI/GPM6A/ERBB4/HCN1/GABRG1/LRRTM4/SYT1/NRXN3/PTPRD/GRM7/GABRA2/LRRC4C/SSPN/ADORA1/CRYAB/DGKB/P2RY4/NRP2/IL31RA/DRD1/APBA1/GABRR2/NLGN1/COL13A1/KCNH1/CNTNAP2/SORCS2/CDH10/SCN2A/CHRNA9/SLC6A9/SYT11/KCNK1/GRIK4/EPHA4/GLRB/CNIH3/KCNB1/GRID1/GABRA6/SHANK2/GRIA2/CHRNB4/KCTD16/SHC4/RIMS3/RPH3A/ADAM23/GRIA4/SHISA7/RIMS2/DLG3/ANK2/GABBR2/SLC4A8/GLRA3/…
GO:0062023	collagen-containing extracellular matrix	341	0.449477	1.77583	0.000108625	0.00767984	0.00673374	6290	tags=40%, list=20%, signal=33%	SERPINA1/TNC/LUM/ADAM19/ADAMTS9/LAMA4/ADAMTS3/VCAN/COL15A1/SERPINA3/ANXA8/INHBE/AGT/IMPG2/COL6A3/MMP2/MFAP5/GPC4/ANGPT1/VWF/ECM2/MMP28/ITIH4/EGFLAM/ANGPT4/COL19A1/FLG/HMCN1/ECM1/CDH2/TGFB2/SDC2/MATN1/HRNR/LGALS3BP/COLEC12/MGP/COL21A1/HRG/DPT/SULF1/TGFBI/COL13A1/COL28A1/SRPX/SERPINE1/HSPG2/ITIH2/CDH13/EDIL3/SERPINB8/MFGE8/COL5A1/LTBP1/MMRN1/AMTN/HMCN2/NAV2/CTSS/SFRP1/CCN1/THBS4/CCN2/TINAG/NDP/CMA1…
GO:0045335	phagocytic vesicle	131	0.485743	1.75754	0.000123778	0.00767984	0.00673374	3967	tags=18%, list=12%, signal=15%	DMBT1/SLC9A9/ATP6V0D2/RAC2/HLA-B/HLA-F/HLA-C/HLA-G/ATP6V0A4/HLA-H/NCF2/SYT11/HLA-A/CTSS/CYBB/RAB38/SLC48A1/TAP2/TAP1/B2M/RAB9B/NOD2/HLA-E
GO:0009986	cell surface	688	0.429455	1.75499	0.000102543	0.00767984	0.00673374	6172	tags=33%, list=19%, signal=27%	SLAMF7/TLR4/ACKR3/TREM1/PKHD1/KCNQ3/IGSF5/CCRL2/TECTB/PDCD1LG2/ADAMTS9/CLSTN2/TGFA/TNFRSF9/IL7R/ITGB3/CCR3/NRCAM/CD22/PROM1/LAMP3/ZPLD1/CCR1/CRLF2/TSPAN8/AMOT/TRPC4/DUOX2/PROM2/CD163L1/ADAM20/ITGAX/LRRC32/PRLR/ABCB1/SLAMF9/PSG4/HLA-B/GPC4/TEK/SLC1A1/HLA-F/TNS1/HLA-C/SLC34A1/PTPRC/HLA-G/SCARA5/ADCYAP1R1/HHLA2/ADAM21/HLA-DPA1/VCAM1/CDH2/CRYAB/THBD/SDC2/ADTRP/IL31RA/HHIP/NTRK1/CLMP/HRG/TREML4/NLGN1/…
GO:0098797	plasma membrane protein complex	487	0.430104	1.73188	0.000105385	0.00767984	0.00673374	5954	tags=28%, list=19%, signal=23%	KCNJ6/CDH11/KCNQ3/ATP6V0D2/CTNNA2/IL6/GJA5/KCNMA1/GNG2/CDH6/CACNA1C/ITGB3/DUOX2/ITGAX/HCN1/RAC2/HLA-B/EFCAB9/HLA-F/CDH4/TRBV12-4/HLA-C/HLA-G/SSPN/HLA-DPA1/VCAM1/CDH2/KCNIP1/GNG7/CDH18/CATSPER1/DRD1/FXYD1/IL18R1/CACNA2D3/KCNK2/NOX5/COL13A1/HLA-H/KCNH1/CNTNAP2/SCN7A/NCF2/CDH10/IL12RB1/GJE1/SCN2A/CHRNA9/CALCRL/HSPG2/CDH13/CDH20/LRRC55/KCNK1/ATP1A2/HLA-A/GRIK4/GLRB/TRAF1/CNIH3/KCNB1/GRIA2/SCN5A/CHRNB…
GO:0045177	apical part of cell	399	0.431765	1.72069	0.00010725	0.00767984	0.00673374	6242	tags=29%, list=20%, signal=24%	SLC17A3/PAPPA2/PKHD1/IGSF5/ATP6V0D2/INSC/DDR2/SLC4A10/SLC17A1/KCNMA1/ITGB3/SHROOM3/USH1C/SLC17A2/PROM1/DUOX2/PROM2/SLC26A7/TNIK/ABCB1/ABCB4/TEK/SLC1A1/SLC24A4/ANXA13/SLC34A1/SLCO2B1/DUOXA2/SLC9A2/VCAM1/ATP6V0A4/CDH2/P2RY4/RHCG/SLC9A4/FXYD1/RIPOR2/CEACAM20/KCNK2/CPO/PDGFRB/SHROOM4/SLC6A9/SLC17A4/KCNK1/ADGRF5/ZMYND10/SLC16A2/UPK2/KCNB1/SLC22A4/SHANK2/SORBS2/SLC4A9/KCNE4/SLC2A2/PARD3B/SLC7A8/SLC26A3…
GO:1902495	transmembrane transporter complex	322	0.436564	1.71624	0.000109721	0.00767984	0.00673374	5570	tags=25%, list=18%, signal=21%	KCNJ6/KCNQ3/TRPC6/KCNMA1/CACNA1C/PKD1L1/TRPC4/HCN1/GABRG1/TRPC3/EFCAB9/GABRA2/CLIC2/KCNIP1/RYR2/CATSPER1/FXYD1/GABRR2/CACNA2D3/KCNK2/TRPC7/KCNH1/CNTNAP2/SCN7A/SCN2A/CHRNA9/LRRC55/KCNK1/ATP1A2/GRIK4/GLRB/PLN/CNIH3/CNGB1/KCNB1/GABRA6/GRIA2/SCN5A/CHRNB4/CATSPERZ/AKAP6/BEST1/GRIA4/PORCN/SCN3A/CACNA1E/SHISA7/CHRFAM7A/DLG3/CNGA4/GLRA3/KCNMB4/HCN4/KCNMB2/GABRA3/OLFM3/CACNA1H/KCNA2/KCNG1/PKD2L1/KCNE2/C2C…
GO:0016324	apical plasma membrane	339	0.433539	1.71207	0.000108696	0.00767984	0.00673374	6242	tags=30%, list=20%, signal=24%	SLC17A3/PAPPA2/PKHD1/IGSF5/ATP6V0D2/DDR2/SLC4A10/SLC17A1/KCNMA1/ITGB3/SHROOM3/SLC17A2/PROM1/DUOX2/PROM2/SLC26A7/TNIK/ABCB1/ABCB4/TEK/SLC1A1/SLC24A4/ANXA13/SLC34A1/SLCO2B1/SLC9A2/ATP6V0A4/CDH2/P2RY4/RHCG/SLC9A4/FXYD1/RIPOR2/CEACAM20/KCNK2/CPO/PDGFRB/SHROOM4/SLC6A9/SLC17A4/KCNK1/ZMYND10/SLC16A2/UPK2/KCNB1/SLC22A4/SHANK2/SORBS2/KCNE4/SLC2A2/PARD3B/SLC7A8/SLC26A3/ENPP3/SLC5A10/SLC9A3/SLC7A9/HPN/ANK2/…
GO:0098552	side of membrane	553	0.413342	1.67373	0.000104145	0.00767984	0.00673374	5371	tags=27%, list=17%, signal=23%	SLAMF7/CNTN4/TLR4/ACKR3/PKHD1/CCRL2/TECTB/PDCD1LG2/PTPN22/GNG2/TNFRSF9/IL7R/ITGB3/CCR3/NRCAM/CD22/CCR1/CRLF2/AMOT/MDGA1/FYN/CD163L1/ADAM20/ITGAX/PRLR/ABCB1/SLAMF9/NEGR1/HLA-B/GPC4/VNN2/HLA-F/HLA-C/PTPRC/HLA-G/HHLA2/ADAM21/HLA-DPA1/VCAM1/CD177/KCNIP1/GNG7/THBD/IL31RA/ENPP6/GBP5/SAMD12/LYNX1/DTNA/VNN1/CPO/MCAM/HLA-H/MDGA2/SHROOM4/LYPD5/NT5E/IL12RB1/SELL/CDH13/MYZAP/CD274/ULBP2/HLA-A/MFGE8/ANPEP/LYP…
GO:0043235	receptor complex	331	0.424041	1.67178	0.000109004	0.00767984	0.00673374	6290	tags=32%, list=20%, signal=26%	TLR4/PLXNA4/DDR2/IL6/ITGB3/P2RX6/CRLF2/ERBB4/ITGAX/GABRG1/PRLR/IMPG2/MTTP/GRM7/TEK/PTPRB/GABRA2/TRBV12-4/LY96/ADCYAP1R1/CR1L/NR1H4/NRP2/PTPRQ/IL31RA/DRD1/FLT1/NTRK1/IL18R1/GABRR2/NLGN1/LRP1B/PDGFRB/PIGR/IL12RB1/CHRNA9/CALCRL/PLXNA2/GRIK4/TRAF1/CNIH3/VDR/ROR1/GABRA6/GRIA2/CHRNB4/AMHR2/GPR62/KCTD16/NR3C2/CSF2RA/PLXNB3/ITGA10/GRIA4/AXL/PORCN/ITGA2/CD79B/SKAP1/SHISA7/ITGA1/CHRFAM7A/DLG3/B2M/GABBR2/NT…
GO:1990351	transporter complex	346	0.41996	1.65965	0.000108719	0.00767984	0.00673374	5570	tags=24%, list=18%, signal=20%	KCNJ6/KCNQ3/TRPC6/KCNMA1/CACNA1C/PKD1L1/TRPC4/HCN1/GABRG1/TRPC3/EFCAB9/GABRA2/CLIC2/KCNIP1/RYR2/CATSPER1/FXYD1/GABRR2/CACNA2D3/KCNK2/TRPC7/KCNH1/CNTNAP2/SCN7A/SCN2A/CHRNA9/LRRC55/KCNK1/ATP1A2/GRIK4/GLRB/PLN/CNIH3/CNGB1/KCNB1/GABRA6/GRIA2/SCN5A/CHRNB4/CATSPERZ/AKAP6/BEST1/GRIA4/PORCN/SCN3A/CACNA1E/SHISA7/CHRFAM7A/DLG3/CNGA4/GLRA3/KCNMB4/HCN4/KCNMB2/GABRA3/OLFM3/CACNA1H/KCNA2/KCNG1/PKD2L1/KCNE2/C2C…
GO:0030667	secretory granule membrane	264	0.424022	1.64512	0.000112095	0.00767984	0.00673374	6335	tags=26%, list=20%, signal=21%	DMBT1/PLA1A/C3AR1/ITGB3/CPE/LAMP3/ITGAX/SYT1/HLA-B/PTPRB/NFASC/HLA-C/MOXD1/PTPRC/GLIPR1/CD177/ABCA12/ICA1/DSC1/VNN1/HLA-H/PIGR/SELL/MFGE8/ANPEP/EQTN/CHRNB4/CYBB/FCGR2A/NFAM1/SLC30A2/RAB9B/PECAM1/GPR84/SERPINA5/SYT5/ITGB2/C5AR1/SNCA/SIRPB1/SERPINB10/CD53/SNAP25/CD68/ABCA13/CD55/IZUMO1/ABCA3/SYTL4/RAB44/CD36/CD63/SLC18B1/DSG1/TEKT3/TICAM2/LGALS3/DCST1/ITPR1/ITGAM/GAA/CD47/APLP2/NCKAP1L/BST2/LAMP2/C…
GO:0005911	cell-cell junction	473	0.38096	1.53123	0.000105865	0.00767984	0.00673374	6157	tags=24%, list=19%, signal=20%	CDH11/IGSF5/CTNNA2/ITK/TRPC6/GJA5/CCDC85A/CTNNA3/ARHGEF6/CDH6/ITGB3/JCAD/PDLIM3/SHROOM3/DSC3/AMOT/TRPC4/CALB2/CGNL1/ABCB4/TEK/ILDR2/NFASC/CDH4/ADCYAP1R1/HMCN1/CDH2/CDH18/CLDN2/DSC1/FXYD1/CLMP/MPP4/CLDN16/COL13A1/CNTNAP2/SHROOM4/CDH10/GJE1/SCN2A/CDH13/CDH20/JAM2/ATP1A2/EPHA4/TRIM29/AMTN/SCN5A/SLC2A2/PARD3B/ARHGAP24/HEG1/VAMP5/AKAP6/FRMD5/DSG3/SKAP1/PCDH1/MPP7/HPN/DLG3/ANK2/SHROOM2/LDB3/PECAM1/PGM5…
GO:0030133	transport vesicle	366	0.382938	1.51711	0.000108625	0.00767984	0.00673374	4822	tags=18%, list=15%, signal=16%	DYSF/TGFA/SYTL5/SYT13/IL33/DGKI/CPE/ARFGEF3/SYT1/HLA-B/SYTL2/DPYSL3/LAPTM5/HLA-F/GABRA2/HLA-C/SCGN/HLA-G/SSPN/HLA-DPA1/ATP6V0A4/ABCA12/ICA1/PTPRN/APBA1/CLTCL1/RAB3B/SYT8/BDNF/HLA-H/SLC6A17/SYT3/CRISPLD2/SLC6A9/SYTL3/SYT11/AZIN2/HLA-A/VGF/PCSK1/CNIH3/SPX/RPH3A/MYRIP/MCTP1/NGF/SLC30A2/ATP6V1G2/FOLR1/B2M/SLC4A8/PPFIA2/TMEM163/SYT5/SNCA/MAL2/SNAP25/HLA-E/CD55/BCL2L1/DISC1/SLC40A1/SYTL4/RABAC1/SYN2/SL…
GO:0098978	glutamatergic synapse	354	0.383159	1.51623	0.000108566	0.00767984	0.00673374	5895	tags=21%, list=19%, signal=17%	CDH11/ABLIM3/PLXNA4/CLSTN2/CDH6/PLPPR4/ITGB3/P2RX6/NRCAM/GPM6A/ERBB4/HCN1/TNIK/SYT1/PTPRD/GPC4/ACTBL2/LZTS1/LRRC4C/NOS1AP/P2RY4/NRP2/DRD1/APBA1/NLGN1/CDH10/SLC6A17/SCN2A/FILIP1/EPHA4/VGF/SPTB/GRID1/PSD2/SHANK2/MAP1LC3A/NPTXR/ADAM23/PORCN/ITPKA/DLG3/PRKAR2B/SLC4A8/PPFIA2/IL1RAP/LRRC4B/EPHB2/MAL2/PTPRO/SNAP25/KCNA2/ITGA3/NRXN2/HPCA/EPS8/DISC1/CALB1/GPC6/SYN2/SLC16A7/CAMKV/SHISA9/CNR1/NRG3/ROR2/NLGN…
GO:0098794	postsynapse	566	0.372476	1.50941	0.000104156	0.00767984	0.00673374	5909	tags=23%, list=19%, signal=19%	SPOCK1/SLC4A10/INSYN2B/KCNMA1/CLSTN2/PLPPR4/CACNA1C/ITGB3/FRMPD4/P2RX6/NRCAM/DGKI/GPM6A/ERBB4/FYN/HCN1/GABRG1/TNIK/LRRTM4/INA/GRM7/SLC1A1/GABRA2/LZTS1/LRRC4C/SSPN/ADORA1/CDH2/CRYAB/DGKB/NRP2/DRD1/APBA1/GABRR2/NLGN1/COL13A1/PALMD/KCNH1/SORCS2/CDH10/SLC6A17/CHRNA9/SLC6A9/SYT11/ATP1A2/GRIK4/EPHA4/GLRB/SPTB/CNIH3/KCNB1/GRID1/PSD2/GABRA6/SHANK2/SLC8A3/GRIA2/CHRNB4/NTSR1/KCTD16/SHC4/INSYN1/RPH3A/USP50/…
GO:0042612	MHC class I protein complex	9	0.875527	1.87514	0.000169176	0.0100402	0.00880335	3967	tags=100%, list=12%, signal=88%	HLA-B/HLA-F/HLA-C/HLA-G/HLA-H/HLA-A/B2M/MR1/HLA-E
GO:0043505	CENP-A containing nucleosome	17	-0.781342	-2.18473	0.000268528	0.0112585	0.00987151	3866	tags=82%, list=12%, signal=72%	H4C11/H4C3/H4C14/H4C9/H4C5/H4C2/H4C8/H4C1/H4C4/H2BC11/H2AC4/H4C12/H4C13/H2AC8
GO:0061638	CENP-A containing chromatin	17	-0.781342	-2.18473	0.000268528	0.0112585	0.00987151	3866	tags=82%, list=12%, signal=72%	H4C11/H4C3/H4C14/H4C9/H4C5/H4C2/H4C8/H4C1/H4C4/H2BC11/H2AC4/H4C12/H4C13/H2AC8
GO:0034506	chromosome, centromeric core domain	18	-0.762643	-2.16127	0.000272183	0.0112585	0.00987151	3866	tags=78%, list=12%, signal=68%	H4C11/H4C3/H4C14/H4C9/H4C5/H4C2/H4C8/H4C1/H4C4/H2BC11/H2AC4/H4C12/H4C13/H2AC8
GO:0031261	DNA replication preinitiation complex	12	-0.83499	-2.11545	0.000254777	0.0112585	0.00987151	4867	tags=92%, list=15%, signal=78%	GINS4/GINS3/CDC45/MCM3/MCM6/MCM7/GINS1/MCM5/MCM2/MCM4/GINS2
GO:0071162	CMG complex	11	-0.847308	-2.09454	0.000252717	0.0112585	0.00987151	4867	tags=100%, list=15%, signal=85%	GINS3/CDC45/MCM3/MCM6/MCM7/GINS1/MCM5/MCM2/MCM4/GINS2
GO:0030670	phagocytic vesicle membrane	78	0.593776	2.01108	0.000263817	0.0112585	0.00987151	3169	tags=23%, list=10%, signal=21%	DMBT1/SLC9A9/ATP6V0D2/RAC2/HLA-B/HLA-F/HLA-C/HLA-G/ATP6V0A4/HLA-H/HLA-A/CYBB/RAB38/SLC48A1/TAP2/TAP1/B2M/RAB9B
GO:0005577	fibrinogen complex	8	-0.871104	-1.97318	0.000238607	0.0112585	0.00987151	985	tags=50%, list=3%, signal=48%	SERPINF2/FGG/FGA/FGB
GO:0099634	postsynaptic specialization membrane	96	0.510612	1.77705	0.000256937	0.0112585	0.00987151	5117	tags=30%, list=16%, signal=25%	CLSTN2/PLPPR4/CACNA1C/P2RX6/NRCAM/ERBB4/GABRA2/LRRC4C/NLGN1/KCNH1/SORCS2/CDH10/GRIK4/EPHA4/KCNB1/GRID1/GRIA2/GRIA4/SHISA7/DLG3/LRRC4B/RAPSN/PTPRO/SLITRK3/DLG2/SLC16A7/SYNDIG1/SHISA9/CHRNA1
GO:0030658	transport vesicle membrane	196	0.4381	1.65411	0.000234439	0.0112585	0.00987151	4968	tags=22%, list=16%, signal=19%	DYSF/TGFA/DGKI/CPE/ARFGEF3/SYT1/HLA-B/HLA-F/GABRA2/HLA-C/SCGN/HLA-G/HLA-DPA1/ATP6V0A4/ABCA12/ICA1/PTPRN/CLTCL1/RAB3B/SYT8/HLA-H/SLC6A17/SYT3/SLC6A9/HLA-A/CNIH3/RPH3A/MCTP1/SLC30A2/ATP6V1G2/FOLR1/B2M/SLC4A8/TMEM163/SYT5/SNCA/MAL2/HLA-E/BCL2L1/SYTL4/SYN2/SLC18B1/SYNDIG1/SYT9
GO:0005912	adherens junction	179	0.435164	1.62961	0.000237304	0.0112585	0.00987151	4763	tags=19%, list=15%, signal=16%	CDH11/CTNNA2/CCDC85A/CTNNA3/CDH6/JCAD/PDLIM3/SHROOM3/CDH4/HMCN1/CDH2/CDH18/MPP4/SHROOM4/CDH10/CDH13/CDH20/EPHA4/TRIM29/PARD3B/ARHGAP24/FRMD5/MPP7/DLG3/SHROOM2/LDB3/PGM5/JAG1/FMN1/EFNA5/DLG2/KLHL24/PKP2/VEGFA
GO:0030141	secretory granule	723	0.341032	1.39583	0.00030678	0.0123163	0.010799	6335	tags=22%, list=20%, signal=18%	SERPINA1/DMBT1/PLA1A/CXCL1/C3AR1/CYLC1/LCN2/ITGB3/CPE/PTX3/LAMP3/SERPINA3/FSTL4/ITGAX/DOCK2/SYT1/HLA-B/IGF2/PTPRB/NFASC/VWF/ITIH4/HLA-C/MOXD1/PTPRC/GMFG/GLIPR1/ISLR/TCP11/SERPINB3/TUBA8/ECM1/CD177/ABCA12/TGFB2/ICA1/CHIT1/HRNR/LGALS3BP/DSC1/FLG2/PTPRN/AMPD3/HRG/SYT8/VNN1/HLA-H/PIGR/NCF2/TTR/CRISPLD2/SELL/SERPINE1/SLC6A9/ARHGAP9/MFGE8/ANPEP/CRISP3/PCSK1/EGF/EQTN/MMRN1/SFTPA2/QSOX1/CHRNB4/TCN1/CTSS/…
GO:0022626	cytosolic ribosome	114	0.486296	1.73142	0.000377358	0.014717	0.012904	11557	tags=72%, list=36%, signal=46%	RPL37AP8/RPL39P5/RPL31/RACK1/RPS14/RPS23/RPS27L/RPS27/RPS12/RPL13A/RPS3A/EEF1A1/RPL15/RPL11/RPL22/RPS18/RPL12/RPL37/RPL3/RPS20/RPS13/RPLP0P6/RPL4/RPL9/RPS24/RPL37A/RPL10/RPS17/RNF14/RPS27A/RPL39/RPL23/RPS6/RPLP0/RPS15A/RPS16/RPS3/RPL32/RPS25/RPS11/RPS4X/RPS8/RPL18A/RPL35A/RPL13/RPL30/RPL27/RPL7/RPL14/RPL26/RPL19/RPS10/RPL39L/ASCC3/RPL7A/RPL28/RPS10P5/RPL24/RPL17/RPLP1/RPL8/RPL34/RPL29/RPL5/RPL38/…
GO:0005657	replication fork	66	-0.518962	-1.96346	0.000390016	0.0147881	0.0129663	8097	tags=58%, list=25%, signal=43%	EME2/MRE11/RAD18/CARM1/MMS22L/PRIM2/CAMSAP3/TIMELESS/EME1/PCNA/CHEK1/BAZ1B/TIPIN/HMCES/RPA2/RFC3/POLA1/RFC2/RFC4/PRIM1/RFC5/WDHD1/TONSL/POLD3/POLD1/RPA1/POLA2/MCM3/DONSON/DNMT1/PIF1/BLM/H2AX/UHRF1/XRCC2/MCM10/XRCC3/RADX
GO:0005684	U2-type spliceosomal complex	91	-0.474019	-1.90215	0.000436491	0.0156617	0.0137323	12214	tags=67%, list=38%, signal=41%	AQR/TXNL4A/PRPF6/SNRPF/SF3B5/CWC22/PRPF40A/MAGOHB/SNRPD2/SNIP1/LSM2/XAB2/PPIL1/LSM3/SNRPE/SNU13/SNRPC/PRPF8/SART1/SNW1/SF3A1/PHF5A/TFIP11/SF3B3/LSM7/CASC3/CWC25/SNRPD1/LSM4/SNRPA1/DHX16/SNRNP200/LUC7L2/CDC5L/CCDC12/SF3B2/EFTUD2/SNRPG/PRPF31/SNRPD3/SF3B4/SF3B1/PRPF19/SRRM2/MFAP1/PRPF4/LUC7L3/LSM6/PRPF38A/SNRPB/BUD13/PRPF39/SF3A2/EIF4A3/YJU2/SNRNP40/SNRNP70/U2AF2/PRPF3/RNF113B/LUC7L
GO:0071013	catalytic step 2 spliceosome	90	-0.434839	-1.74065	0.000436491	0.0156617	0.0137323	12214	tags=69%, list=38%, signal=43%	AQR/PRPF6/SNRPF/CWC22/RBMX/MAGOHB/SNRPD2/LSM2/MAGOH/XAB2/ESS2/HNRNPC/PPIL1/SYNCRIP/LSM3/HNRNPH1/SNRPE/HNRNPK/PRPF8/SART1/MTREX/SNW1/SF3A1/TFIP11/SF3B3/DHX35/ZCCHC8/LSM7/DDX5/HNRNPR/RALY/GPATCH1/SNRPD1/DHX38/SNRPA1/SNRNP200/CDC5L/SRSF1/SF3B2/EFTUD2/SNRPG/PNN/U2AF1/PPWD1/PPIL2/HNRNPU/CACTIN/SNRPD3/SF3B1/PRPF19/SRRM2/HNRNPF/DDX23/HNRNPA2B1/SNRPB/SRRM1/PRPF4B/SF3A2/EIF4A3/SNRNP40/HNRNPM/ALYREF
GO:0045178	basal part of cell	267	0.397896	1.5456	0.000447477	0.0156617	0.0137323	6128	tags=27%, list=19%, signal=22%	SLC4A10/TGFA/HEPH/ERBB4/TRPC4/PROM2/SLC26A7/ABCA8/MTTP/TEK/SLC13A3/SLC14A1/SLCO2B1/ADORA1/CDH16/SLC16A6/ATP6V0A4/CDH2/P2RY4/VSIG1/SLC16A12/RHCG/SLC9A4/SLCO1B1/SLC4A4/SHROOM4/SLC6A9/ALPK2/SLC22A4/SLC4A9/CD38/SLC7A8/BEST1/ITGA2/ITGA1/AQP4/DLG3/ANK2/FOLR1/SLC4A8/CLCA2/CALHM1/LRP1/C5AR1/AQP1/NOD2/CD34/ABCC3/ITGA3/CASK/EPPK1/DLG2/LEPR/FRMPD2/SLC40A1/ENPP1/KCNE3/LPO/SLC41A1/SLC16A7/SLC6A12/SLC4A1/ABCA1…
GO:0000786	nucleosome	105	-0.712065	-2.93141	0.000464253	0.0158426	0.0138909	3866	tags=50%, list=12%, signal=44%	H4C3/H4C14/H4C9/H4C5/H2AC6/H2AX/H2BC19P/H4C2/H3C8/H2AC20/H1-2/H2AC19/H2BC5/H4C8/H2BC4/H2BC12/H3C1/H4C1/H2BC15/H1-4/H3C14/H2AC21/H2AC11/H4C4/H2BC21/H2BC6/H2AC17/H3C13/H2BC10/H2AC13/H2BC11/H3C11/H2AC4/H1-3/H4C12/H3C7/H2BC13/H2BC8/H2AC16/H2BC17/H3C10/H4C13/H2AC12/H2BC18/H2BC14/H1-1/H2BC3/H3C12/H2BC9/H2AC8/H2BC7/H1-6/H1-5
GO:0098791	Golgi apparatus subcompartment	339	0.371006	1.46512	0.000543478	0.0180938	0.0158648	11835	tags=42%, list=37%, signal=27%	FUT1/CHST1/HTR7/GOLGA8S/GOLGA8G/CHST4/GOLGA8CP/HLA-DPA1/NMNAT2/CHST5/CHST2/CLTCL1/SULF1/TGFBI/GOLGA8DP/CHAC1/A3GALT2/SYT11/GOLGA8Q/AZIN2/MARCHF4/HLA-A/SULF2/PCSK1/PCSK5/CHSY3/GSAP/ST6GAL1/LGR6/GCNT1/RAB38/MGAT4A/MLANA/FUT3/SLC9A7/RAB29/SNAP25/WIPI1/XYLT1/CHPF/PCSK1N/SLC24A5/PLK3/OPTN/MARCHF9/PLD4/GOLGA8R/B4GALNT3/YIPF7/NDST1/RAB30/GOLGA8O/ATP8B1/VAMP4/YIPF5/TMEM59/ATP9A/CHST3/STX16/GOLGA8J/AP1S2/…
GO:0000781	chromosome, telomeric region	164	-0.467549	-2.05007	0.00059312	0.0181203	0.015888	8230	tags=40%, list=26%, signal=30%	KDM1A/NSMCE4A/PCNA/CHEK1/THOC2/HAT1/SMCHD1/SLX4/BRCA2/XRCC6/PPP1R10/ORC2/SMC6/DCLRE1B/RPA2/CTC1/THOC1/RTEL1/EZH2/CHEK2/UPF1/SLF1/HNRNPA2B1/LRWD1/MSH2/TELO2/POLD1/CDK2/EID3/THOC6/RPA1/H4C11/RAD51AP1/RAD51/MCM3/RECQL4/ALYREF/TERB1/MCM6/H4C3/H4C14/MCM7/PIF1/H4C9/H4C5/SMG6/BLM/H2AX/FEN1/MCM5/H4C2/WRAP53/DMC1/MCM2/H4C8/MCM4/NLRP2/DNA2/H4C1/XRCC3/ORC1/H4C4/H4C12/H4C13/H2BC3/TERT
GO:0030666	endocytic vesicle membrane	173	0.425578	1.58907	0.000597372	0.0181203	0.015888	3488	tags=18%, list=11%, signal=16%	DMBT1/SLC9A9/ATP6V0D2/TGFA/TYRP1/IL7R/RAC2/SYT1/HLA-B/HLA-F/HLA-C/HLA-G/HLA-DPA1/ATP6V0A4/BTC/COLEC12/HLA-H/HLA-A/EGF/GRIA2/CYBB/EPGN/RAB38/SLC48A1/GRIA4/TAP2/TAP1/B2M/RAB9B/HBEGF/LRP1
GO:0016323	basolateral plasma membrane	223	0.40823	1.5617	0.000575109	0.0181203	0.015888	6128	tags=29%, list=19%, signal=23%	SLC4A10/TGFA/HEPH/ERBB4/TRPC4/PROM2/SLC26A7/ABCA8/MTTP/TEK/SLC13A3/SLC14A1/SLCO2B1/ADORA1/CDH16/SLC16A6/ATP6V0A4/CDH2/P2RY4/VSIG1/SLC16A12/RHCG/SLC9A4/SLCO1B1/SLC4A4/SLC6A9/ALPK2/SLC4A9/CD38/SLC7A8/BEST1/AQP4/DLG3/ANK2/FOLR1/SLC4A8/CALHM1/LRP1/C5AR1/AQP1/NOD2/ABCC3/ITGA3/CASK/EPPK1/DLG2/LEPR/FRMPD2/SLC40A1/ENPP1/LPO/SLC41A1/SLC16A7/SLC6A12/SLC4A1/ABCA1/KCNJ4/P2RY1/CDH17/SLC4A5/CLDN1/PDGFB/SLC22A1…
GO:0009925	basal plasma membrane	250	0.398596	1.53989	0.000567215	0.0181203	0.015888	4679	tags=23%, list=15%, signal=20%	SLC4A10/TGFA/HEPH/ERBB4/TRPC4/PROM2/SLC26A7/ABCA8/MTTP/TEK/SLC13A3/SLC14A1/SLCO2B1/ADORA1/CDH16/SLC16A6/ATP6V0A4/CDH2/P2RY4/VSIG1/SLC16A12/RHCG/SLC9A4/SLCO1B1/SLC4A4/SHROOM4/SLC6A9/ALPK2/SLC22A4/SLC4A9/CD38/SLC7A8/BEST1/AQP4/DLG3/ANK2/FOLR1/SLC4A8/CLCA2/CALHM1/LRP1/C5AR1/AQP1/NOD2/CD34/ABCC3/ITGA3/CASK/EPPK1/DLG2/LEPR/FRMPD2/SLC40A1/ENPP1/LPO/SLC41A1/SLC16A7
GO:0005681	spliceosomal complex	195	-0.423049	-1.89819	0.000673854	0.0199959	0.0175326	12589	tags=67%, list=40%, signal=41%	TXNL4B/API5/ADAR/ZMAT5/TSSC4/AQR/TXNL4A/PRPF6/SNRPF/RBM5/SF3B5/CWC22/PRPF40A/RBMX/MAGOHB/SNRPD2/SNIP1/LSM2/MAGOH/XAB2/ESS2/CTNNBL1/HNRNPC/PPIL1/SYNCRIP/LSM3/HNRNPH1/PPIH/SNRPE/RBMXL2/HNRNPK/ZRSR2/SNU13/SNRPC/PRPF8/SART1/MTREX/SNW1/SF3A1/SREK1/RBMXL1/PHF5A/TFIP11/SF3B3/DDX46/HSPA8/DHX35/ZCCHC8/LSM7/CASC3/DDX5/HNRNPR/RALY/U2AF1L4/NCL/PPP1R8/CWC25/GPATCH1/DDX39B/SNRPD1/LSM4/AAR2/DHX38/RBM17/SNRPA1/D…
GO:0012507	ER to Golgi transport vesicle membrane	52	0.568645	1.80227	0.000695314	0.0201937	0.017706	3967	tags=23%, list=12%, signal=20%	TGFA/HLA-B/HLA-F/HLA-C/HLA-G/HLA-DPA1/HLA-H/HLA-A/CNIH3/FOLR1/B2M/HLA-E
GO:0000775	chromosome, centromeric region	251	-0.379486	-1.74825	0.000847458	0.0240996	0.0211307	10776	tags=53%, list=34%, signal=35%	PDS5A/TP53BP1/SPC25/SNAI1/KNL1/ARID2/AHCTF1/NUF2/CENPA/SKA1/NDEL1/ACTL6A/SMC5/ZWILCH/KDM4D/SMARCD1/CENPF/MIS18A/NUP133/CHAMP1/CENPS/SUGT1/STAG2/HJURP/SMARCB1/CENPM/SEC13/CENPC/PPP2R1A/BUB1/NUP98/CENPL/CCNB1/NDE1/PMF1/CENPT/SIN3A/CTCF/SMARCC2/CENPN/SMC1B/HELLS/SMC1A/CHMP1A/DAXX/RCC2/SGO2/KIF2C/MIS18BP1/ESCO2/MAD1L1/PPP2R5A/CENPW/POLE3/BAZ1B/NDC80/ZNF207/SPOUT1/ZW10/HNRNPU/TTK/SGO1/NUP107/XPO1/PAFA…
GO:0098576	lumenal side of membrane	26	0.674331	1.87162	0.0009113	0.0253862	0.0222588	1954	tags=27%, list=6%, signal=25%	HLA-B/HLA-F/HLA-C/HLA-G/HLA-DPA1/HLA-H/HLA-A
GO:0071005	U2-type precatalytic spliceosome	50	-0.51319	-1.85014	0.00105559	0.0288177	0.0252676	12181	tags=78%, list=38%, signal=48%	TXNL4A/PRPF6/SNRPF/SF3B5/CWC22/MAGOHB/SNRPD2/SNIP1/LSM2/LSM3/SNRPE/SNU13/PRPF8/SART1/SF3A1/PHF5A/SF3B3/LSM7/SNRPD1/LSM4/SNRPA1/DHX16/SNRNP200/SF3B2/EFTUD2/SNRPG/PRPF31/SNRPD3/SF3B4/SF3B1/SRRM2/MFAP1/PRPF4/LSM6/PRPF38A/SNRPB/BUD13/SF3A2/PRPF3
GO:0000776	kinetochore	167	-0.353193	-1.5562	0.00118765	0.0317871	0.0278711	10752	tags=50%, list=34%, signal=33%	TP53BP1/SPC25/KNL1/ARID2/AHCTF1/NUF2/SKA1/NDEL1/ACTL6A/ZWILCH/SMARCD1/CENPF/NUP133/CHAMP1/CENPS/SUGT1/HJURP/SMARCB1/CENPM/SEC13/CENPC/BUB1/NUP98/CENPL/CCNB1/NDE1/PMF1/CENPT/SIN3A/SMARCC2/CENPN/SMC1A/CHMP1A/SGO2/KIF2C/MAD1L1/CENPW/NDC80/ZNF207/SPOUT1/ZW10/HNRNPU/TTK/SGO1/NUP107/XPO1/PAFAH1B1/KAT5/TPR/ORC2/CDC20/CENPU/RANGAP1/NUP160/ZNF276/KAT8/BUB1B/CENPK/LRWD1/SPC24/MIS12/CENPE/INCENP/CENPO/CENPI…
GO:0098553	lumenal side of endoplasmic reticulum membrane	18	0.741637	1.89544	0.00126422	0.0325597	0.0285486	1954	tags=39%, list=6%, signal=37%	HLA-B/HLA-F/HLA-C/HLA-G/HLA-DPA1/HLA-H/HLA-A
GO:0000779	condensed chromosome, centromeric region	178	-0.356259	-1.57915	0.00125786	0.0325597	0.0285486	10752	tags=49%, list=34%, signal=33%	TP53BP1/SPC25/KNL1/ARID2/AHCTF1/NUF2/CENPA/SKA1/NDEL1/ACTL6A/ZWILCH/SMARCD1/CENPF/NUP133/CHAMP1/CENPS/SUGT1/HJURP/SMARCB1/CENPM/SEC13/CENPC/BUB1/NUP98/CENPL/CCNB1/NDE1/PMF1/CENPT/SIN3A/SMARCC2/CENPN/SMC1A/CHMP1A/SGO2/KIF2C/MAD1L1/CENPW/NDC80/ZNF207/SPOUT1/ZW10/HNRNPU/TTK/SGO1/NUP107/XPO1/PAFAH1B1/KAT5/TPR/ORC2/CDC20/NCAPD2/CENPU/RANGAP1/NUP160/ZNF276/KAT8/BUB1B/CENPK/LRWD1/SPC24/MIS12/CENPE/INCEN…
GO:0098839	postsynaptic density membrane	79	0.493175	1.67356	0.00131683	0.0332865	0.0291859	4839	tags=28%, list=15%, signal=24%	CLSTN2/PLPPR4/CACNA1C/NRCAM/ERBB4/LRRC4C/KCNH1/SORCS2/GRIK4/EPHA4/GRID1/GRIA2/GRIA4/SHISA7/DLG3/LRRC4B/PTPRO/SLITRK3/DLG2/SLC16A7/SYNDIG1/SHISA9
GO:0098687	chromosomal region	386	-0.402939	-1.93418	0.00141844	0.0342315	0.0300144	10776	tags=52%, list=34%, signal=35%	PDS5A/TP53BP1/SPC25/RBBP4/MACROH2A2/SNAI1/KNL1/ARID2/RNF8/MRE11/AHCTF1/NUF2/CENPA/SKA1/NDEL1/RBBP7/WDR82/ACTL6A/POLR2B/XRCC1/SMC5/ZWILCH/SUN1/KDM4D/SMARCD1/CENPF/TFIP11/MIS18A/NUP133/PPP1CA/RIF1/CHAMP1/WRNIP1/CENPS/SUGT1/STAG2/HJURP/SMARCB1/CENPM/SEC13/CENPC/PPP2R1A/BUB1/MTA2/NAT10/CHD4/NUP98/MEN1/CENPL/CCNB1/NDE1/PMF1/CENPT/PTGES3/SIN3A/CTCF/SMARCC2/CENPN/SMC1B/HELLS/SMC1A/SETX/CHMP1A/KDM1A/NSMC…
GO:0035580	specific granule lumen	53	0.549095	1.74971	0.00138236	0.0342315	0.0300144	4710	tags=30%, list=15%, signal=26%	CXCL1/LCN2/PTX3/DOCK2/CHIT1/CRISP3/QSOX1/TCN1/QPCT/B2M/OSCAR/CAMP/MMP8/TIMP2/CTSD/ORM1
GO:0005773	vacuole	748	0.323563	1.32599	0.00142945	0.0342315	0.0300144	9670	tags=31%, list=30%, signal=22%	RNF152/LUM/ATP6V0D2/C3AR1/CYLC1/PDE1C/VCAN/LAMP3/CPQ/SERPINA3/EVA1A/GPC4/LAPTM5/HLA-F/SLC22A17/GLIPR1/HLA-DPA1/SERPINB3/ATP6V0A4/CRYAB/THBD/SDC2/CHIT1/HRNR/TLR3/MITF/HRG/RRAGD/MCOLN3/VNN1/ACP5/PDGFRB/HLA-H/PIGR/SULT1C2/NCF2/TTR/SRPX/CALCRL/HSPG2/IDUA/RNF183/SLC36A2/SYT11/ANPEP/GFAP/EGF/TRIM29/LITAFD/TNFAIP3/MAP1LC3A/CST7/GPR155/CTSS/RAB38/ADA2/SLC48A1/IL1B/TINAG/EEF1A2/SIDT1/NFAM1/SLC30A2/CTSO/AN…
GO:0034704	calcium channel complex	68	0.514485	1.70506	0.00148368	0.0349176	0.030616	5570	tags=29%, list=18%, signal=24%	CACNA1C/PKD1L1/TRPC4/EFCAB9/RYR2/CATSPER1/CACNA2D3/SCN7A/SCN2A/SCN5A/CATSPERZ/AKAP6/SCN3A/CACNA1E/CACNA1H/PKD2L1/C2CD6/CASQ2/CACNA1A/SCN9A
GO:0098982	GABA-ergic synapse	54	0.549329	1.75482	0.00165654	0.0383251	0.0336037	5765	tags=37%, list=18%, signal=30%	ERBB4/MDGA1/GABRA2/DRD1/GABRR2/NLGN1/CDH10/SLC6A17/CDH13/GLRB/GRID1/PTPRO/SLITRK3/EFNA5/DISC1/CALB1/CNR1/NLGN3/LHFPL4/GABRG2
GO:0071011	precatalytic spliceosome	53	-0.506947	-1.84399	0.00180636	0.0406551	0.0356467	12181	tags=75%, list=38%, signal=47%	TXNL4A/PRPF6/SNRPF/SF3B5/CWC22/MAGOHB/SNRPD2/SNIP1/LSM2/LSM3/SNRPE/SNU13/PRPF8/SART1/SF3A1/PHF5A/SF3B3/LSM7/SNRPD1/LSM4/SNRPA1/DHX16/SNRNP200/SF3B2/EFTUD2/SNRPG/PRPF31/PRPF38B/SNRPD3/SF3B4/SF3B1/SRRM2/MFAP1/PRPF4/LSM6/PRPF38A/SNRPB/BUD13/SF3A2/PRPF3
GO:0030055	cell-substrate junction	413	0.349856	1.39671	0.00181682	0.0406551	0.0356467	11534	tags=42%, list=36%, signal=27%	TNC/DDR2/ITGB3/CORO2B/RAC2/ABCB4/TEK/NFASC/TNS1/PTPRC/HMCN1/CDH2/FLT1/PDGFRB/MCAM/SHROOM4/HSPG2/ARHGAP31/CDH13/CAPN5/ZNF185/FHL2/RND3/SORBS2/ARHGAP24/FBLIM1/SNTB1/TM4SF20/ITGA2/ITGA1/TNFSF13B/B2M/PGM5/LRP1/ITGB2/COL17A1/ITGA3/CASK/NPHS1/EPPK1/TGFB1I1/RPL31/PARVA/FLNC/XIRP1/SLC9A5/RHOB/FHL3/GSN/PDLIM7/ITGA5/RPS14/LPXN/ARHGEF2/CAV3/CASS4/LPP/ALCAM/CSPG4/EPHA2/NHS/SDC4/DCTN4/SCARB2/ITGB1/SPRY4/STX16…
GO:0000139	Golgi membrane	617	0.333463	1.35666	0.00185854	0.0409179	0.0358772	4066	tags=13%, list=13%, signal=11%	GBP1/ST6GALNAC3/CLSTN2/GBP2/GBP3/FUT1/CHST1/ST8SIA2/HLA-B/PARM1/GBP4/TMEM59L/HLA-F/HLA-C/HS3ST3B1/CHST4/HLA-G/B3GALT5/GALNT9/HLA-DPA1/GALNT16/LDLRAD4/NMNAT2/ABCA12/ICA1/WSCD1/B3GALT1/GBP5/CHST5/ABCA6/CHST2/TLR3/UST/DSE/NDST3/HLA-H/CAMK1G/MGAT4C/GLIPR2/HEPACAM2/RASGRP1/GALNTL6/MARCHF4/HLA-A/GALNT18/GASK1B/RND3/ABCG1/TPTE2/QSOX1/GALNT12/CHSY3/ST6GAL1/PMEPA1/GCNT1/MGAT4A/GBGT1/GALNT8/LST1/FOLR1/B2M/…
GO:0042611	MHC protein complex	14	0.752756	1.80689	0.00194805	0.0422078	0.0370081	3967	tags=71%, list=12%, signal=63%	HLA-B/HLA-F/HLA-C/HLA-G/HLA-DPA1/HLA-H/HLA-A/B2M/MR1/HLA-E
GO:1904724	tertiary granule lumen	48	0.554789	1.73463	0.00224719	0.0437052	0.038321	4710	tags=40%, list=15%, signal=34%	CXCL1/PTX3/CHIT1/FLG2/CRISP3/QSOX1/TCN1/CTSS/QPCT/B2M/OSCAR/ASAH1/CAMP/MMP8/TIMP2/CTSD/CDA/YPEL5/ORM1
GO:0055038	recycling endosome membrane	102	0.455424	1.59478	0.00230533	0.0437052	0.038321	4714	tags=22%, list=15%, signal=18%	SLC9A9/SLC26A7/HLA-B/SLC1A1/HLA-F/HLA-C/HLA-G/NTRK1/HLA-H/SORCS2/SLC36A2/CD274/SYT11/HLA-A/SLC9A3/B2M/SYT5/SLC9A7/HLA-E/EHD4/MCOLN2/OPTN
GO:0005814	centriole	148	-0.361327	-1.56302	0.00219058	0.0437052	0.038321	10276	tags=49%, list=32%, signal=33%	ODF2L/BCCIP/C2CD3/CEP131/PPP1R35/CEP128/DZIP1/STARD9/WDR62/SMO/NPHP4/WDR90/CCDC78/CEP192/CCDC120/HYLS1/CEP78/CEP76/NUBP2/CENPJ/RAB8A/RABL2B/POC1A/MDM1/CCSAP/GLE1/WASH3P/CNTLN/MPHOSPH9/CCHCR1/TUBG1/CEP295/CEP295NL/CFAP20/CCP110/ODF2/CNTROB/CEP19/NIN/TUBGCP3/CEP250/CEP89/ENKD1/DZIP1L/IFT88/PCNT/SASS6/CCDC57/SSNA1/SFI1/ARMC9/STIL/AURKA/CEP135/TUBD1/NEURL4/PLK4/KIF24/AGBL2/PLK1/CEP152/KIAA0753/TEDC1/…
GO:0043197	dendritic spine	158	0.421203	1.55745	0.00206161	0.0437052	0.038321	6395	tags=29%, list=20%, signal=23%	FRMPD4/P2RX6/DGKI/GPM6A/SLC1A1/LZTS1/ADORA1/CRYAB/DRD1/APBA1/NLGN1/PALMD/SORCS2/SYT11/ATP1A2/EPHA4/SHANK2/SLC8A3/GRIA2/NTSR1/RPH3A/USP50/GRIA4/SHISA7/ITPKA/ZNF804A/PRKAR2B/PPFIA2/EPHB2/FCGR2B/PTPRO/NR1D1/HPCA/SYNPO/CALB1/CPEB4/SYNDIG1/SHISA9/KCNA4/SLC9A5/SYNE1/RGS14/LAMA2/ATP6AP2/PSD/ITGB1
GO:0044309	neuron spine	160	0.418861	1.55147	0.00229552	0.0437052	0.038321	6395	tags=29%, list=20%, signal=23%	FRMPD4/P2RX6/DGKI/GPM6A/SLC1A1/LZTS1/ADORA1/CRYAB/DRD1/APBA1/NLGN1/PALMD/SORCS2/SYT11/ATP1A2/EPHA4/SHANK2/SLC8A3/GRIA2/NTSR1/RPH3A/USP50/GRIA4/SHISA7/ITPKA/ZNF804A/PRKAR2B/PPFIA2/EPHB2/FCGR2B/PTPRO/NR1D1/HPCA/SYNPO/CALB1/CPEB4/SYNDIG1/SHISA9/KCNA4/SLC9A5/SYNE1/RGS14/LAMA2/ATP6AP2/PSD/ITGB1
GO:0000228	nuclear chromosome	218	-0.320661	-1.4508	0.00225394	0.0437052	0.038321	10218	tags=51%, list=32%, signal=35%	ACTL6A/CARM1/TRIM24/ING2/RGS12/MMS22L/LRPPRC/OGT/HDAC8/TOP1/PRIM2/NCAPG2/KMT2E/SETD5/CAMSAP3/BRD4/SMARCB1/NOL6/MCRS1/TRRAP/SAP130/NUFIP1/SIN3A/TIMELESS/RUVBL1/SMC2/SMC1B/SMC1A/SETX/RAD1/CHMP1A/CDX2/INO80E/TUBG1/UBE2I/EME1/PCNA/CHEK1/HUS1B/NCAPH2/POLE3/BAZ1B/SMCHD1/BRMS1/SLX4/HNRNPU/CPSF6/TIPIN/BRCA2/KAT5/SYCP3/STAG3/ORC2/RPA2/POLA1/NCAPD2/EP400/CHRAC1/EXOSC9/SIRT7/PRIM1/LRWD1/DHX9/WDHD1/NFRKB/SMC…
GO:0030424	axon	563	0.337003	1.36534	0.00229262	0.0437052	0.038321	4781	tags=18%, list=15%, signal=16%	CNTN4/SPOCK1/KCNQ3/CTNNA2/SLC4A10/NRCAM/DGKI/GPM6A/CALB2/ROBO4/HCN1/FEZ1/SYT1/SMIM31/GRM7/SLC1A1/DPYSL3/ACTBL2/NFASC/GABRA2/SCGN/ADORA1/ADAM21/NMNAT2/CRYAB/TGFB2/NRP2/IL31RA/MAG/IGSF9/NTRK1/PTPRN/DTNA/SYT8/BDNF/KCNK2/KCNH1/CNTNAP2/BOC/SCN2A/TRPV2/SYT11/AZIN2/EPHA4/PCSK1/AP3B2/CNGB1/KCNB1/ROR1/CADM2/SHANK2/SLC8A3/HMCN2/NTSR1/GLDN/N4BP3/RASGRF1/ITGA2/NCAM2/NGF/ZNF804A/NTRK3/KIF21B/SLC4A8/PPFIA2/SPT…
GO:0000323	lytic vacuole	668	0.327205	1.33656	0.0021534	0.0437052	0.038321	9586	tags=32%, list=30%, signal=23%	RNF152/LUM/ATP6V0D2/C3AR1/PDE1C/VCAN/LAMP3/CPQ/SERPINA3/EVA1A/GPC4/LAPTM5/HLA-F/GLIPR1/HLA-DPA1/SERPINB3/ATP6V0A4/CRYAB/SDC2/CHIT1/HRNR/TLR3/MITF/HRG/RRAGD/MCOLN3/VNN1/ACP5/PDGFRB/HLA-H/PIGR/SULT1C2/NCF2/TTR/CALCRL/HSPG2/IDUA/RNF183/SYT11/ANPEP/GFAP/EGF/TRIM29/LITAFD/TNFAIP3/MAP1LC3A/CST7/GPR155/CTSS/RAB38/ADA2/SLC48A1/IL1B/TINAG/EEF1A2/SIDT1/NFAM1/SLC30A2/CTSO/ANK2/TCN2/B2M/ABCA5/CREG1/RAB9B/TME…
GO:0005764	lysosome	668	0.327205	1.33656	0.0021534	0.0437052	0.038321	9586	tags=32%, list=30%, signal=23%	RNF152/LUM/ATP6V0D2/C3AR1/PDE1C/VCAN/LAMP3/CPQ/SERPINA3/EVA1A/GPC4/LAPTM5/HLA-F/GLIPR1/HLA-DPA1/SERPINB3/ATP6V0A4/CRYAB/SDC2/CHIT1/HRNR/TLR3/MITF/HRG/RRAGD/MCOLN3/VNN1/ACP5/PDGFRB/HLA-H/PIGR/SULT1C2/NCF2/TTR/CALCRL/HSPG2/IDUA/RNF183/SYT11/ANPEP/GFAP/EGF/TRIM29/LITAFD/TNFAIP3/MAP1LC3A/CST7/GPR155/CTSS/RAB38/ADA2/SLC48A1/IL1B/TINAG/EEF1A2/SIDT1/NFAM1/SLC30A2/CTSO/ANK2/TCN2/B2M/ABCA5/CREG1/RAB9B/TME…
GO:0016342	catenin complex	28	0.624371	1.75284	0.00259028	0.0484347	0.0424679	1811	tags=32%, list=6%, signal=30%	CDH11/CTNNA2/CDH6/CDH4/CDH2/CDH18/CDH10/CDH13/CDH20
GO:0036457	keratohyalin granule	3	0.96447	1.55129	0.00262615	0.0484418	0.0424741	1133	tags=100%, list=4%, signal=96%	FLG/HRNR/FLG2

## Sheet: GoEnrichmentResults_rho0vUk_MF_
ID	Description	setSize	enrichmentScore	NES	pvalue	p.adjust	qvalue	rank	leading_edge	core_enrichment
GO:0061134	peptidase regulator activity	171	-0.642011	-2.33671	0.000110436	0.0043727	0.00382572	6190	tags=46%, list=19%, signal=38%	CST3/ITIH4/COL28A1/PROS1/PCOLCE2/CTSL/RARRES1/SPINK2/TIMP1/CD109/SLCO1B3/FURIN/SERPINA4/PI3/CPAMD8/SPINT2/SERPINE3/TFPI/RECK/CTSH/SERPINE2/SERPINB7/RPS27L/CTSS/LPA/ITIH6/PCSK1N/WFDC3/SERPINB10/SPINK4/SERPINI1/CST6/MANSC4/FBLN1/ATP2A3/NKX3-1/NGF/SERPINB5/TIMP2/PINK1/SPINT1/C3/VSIR/SLCO1B3-SLCO1B7/CST1/TIMP4/SERPINB11/SLCO1B7/FN1/SERPINA10/PRSS22/SERPINA5/LCN1/RENBP/BIRC7/COL6A3/FETUB/SERPINE1/A2M/…
GO:0030414	peptidase inhibitor activity	124	-0.655593	-2.30838	0.000115154	0.0043727	0.00382572	6190	tags=52%, list=19%, signal=43%	CST3/ITIH4/COL28A1/PROS1/RARRES1/SPINK2/TIMP1/CD109/SLCO1B3/FURIN/SERPINA4/PI3/CPAMD8/SPINT2/SERPINE3/TFPI/RECK/SERPINE2/SERPINB7/LPA/ITIH6/PCSK1N/WFDC3/SERPINB10/SPINK4/SERPINI1/CST6/MANSC4/NGF/SERPINB5/TIMP2/SPINT1/C3/SLCO1B3-SLCO1B7/CST1/TIMP4/SERPINB11/SLCO1B7/SERPINA10/SERPINA5/LCN1/RENBP/BIRC7/COL6A3/FETUB/SERPINE1/A2M/SERPINA6/SERPINA9/BST2/SPINK13/CST7/SPOCK3/GBP5/ITIH2/GBP2/HRG/SERPINA3/…
GO:0004866	endopeptidase inhibitor activity	121	-0.653108	-2.2963	0.00011526	0.0043727	0.00382572	6190	tags=53%, list=19%, signal=43%	CST3/ITIH4/COL28A1/PROS1/RARRES1/SPINK2/TIMP1/CD109/SLCO1B3/FURIN/SERPINA4/PI3/CPAMD8/SPINT2/SERPINE3/TFPI/RECK/SERPINE2/SERPINB7/LPA/ITIH6/PCSK1N/WFDC3/SERPINB10/SPINK4/SERPINI1/CST6/MANSC4/NGF/SERPINB5/TIMP2/SPINT1/C3/SLCO1B3-SLCO1B7/CST1/TIMP4/SERPINB11/SLCO1B7/SERPINA10/SERPINA5/LCN1/RENBP/BIRC7/COL6A3/FETUB/SERPINE1/A2M/SERPINA6/SERPINA9/BST2/SPINK13/CST7/SPOCK3/GBP5/ITIH2/GBP2/HRG/SERPINA3/…
GO:0061135	endopeptidase regulator activity	135	-0.644648	-2.29544	0.000113456	0.0043727	0.00382572	6190	tags=49%, list=19%, signal=40%	CST3/ITIH4/COL28A1/PROS1/RARRES1/SPINK2/TIMP1/CD109/SLCO1B3/FURIN/SERPINA4/PI3/CPAMD8/SPINT2/SERPINE3/TFPI/RECK/SERPINE2/SERPINB7/LPA/ITIH6/PCSK1N/WFDC3/SERPINB10/SPINK4/SERPINI1/CST6/MANSC4/NGF/SERPINB5/TIMP2/SPINT1/C3/VSIR/SLCO1B3-SLCO1B7/CST1/TIMP4/SERPINB11/SLCO1B7/SERPINA10/SERPINA5/LCN1/RENBP/BIRC7/COL6A3/FETUB/SERPINE1/A2M/SERPINA6/NLRP1/SERPINA9/BST2/SPINK13/CST7/SPOCK3/GBP5/ITIH2/GBP2/HR…
GO:0004867	serine-type endopeptidase inhibitor activity	72	-0.673176	-2.21575	0.000124828	0.0043727	0.00382572	5604	tags=57%, list=17%, signal=47%	SPINK2/CD109/SLCO1B3/FURIN/SERPINA4/PI3/CPAMD8/SPINT2/SERPINE3/TFPI/RECK/SERPINE2/SERPINB7/ITIH6/PCSK1N/WFDC3/SERPINB10/SPINK4/SERPINI1/MANSC4/SERPINB5/SPINT1/SLCO1B3-SLCO1B7/SERPINB11/SLCO1B7/SERPINA10/SERPINA5/COL6A3/SERPINE1/A2M/SERPINA6/SERPINA9/SPINK13/ITIH2/HRG/SERPINA3/SERPINB3/SLPI/AGT/SERPINA1/SPOCK1
GO:0005201	extracellular matrix structural constituent	143	-0.606993	-2.17503	0.000112511	0.0043727	0.00382572	6064	tags=49%, list=19%, signal=40%	IMPG2/COL28A1/TECTA/LAMB2/FGL2/BGN/ZP3/TUFT1/COL9A2/HMCN2/FBLN2/COL21A1/PRELP/LAMC2/PRG4/ZP1/POSTN/OPTC/COL4A4/MFGE8/MMRN1/COL4A5/FBLN1/EDIL3/ELN/COL1A1/COL17A1/SRPX2/LTBP2/SPARC/TNXB/FBN1/VWF/SRPX/MATN2/NID1/MFAP5/COL5A2/IMPG1/DPT/LAMA1/HSPG2/MGP/FN1/COL4A6/HMCN1/COL24A1/IGFBP7/LAMB3/CILP/COL5A3/COL5A1/COL6A3/TINAGL1/ECM1/LTBP1/COL19A1/NID2/VCAN/MEPE/COL3A1/FGG/EFEMP1/LAMA4/TNC/COL15A1/TGFBI/TEC…
GO:0098632	cell-cell adhesion mediator activity	45	-0.708174	-2.15641	0.00013282	0.0043727	0.00382572	2323	tags=27%, list=7%, signal=25%	DSP/PLXNB3/GLDN/ROBO4/IZUMO1/EPCAM/NFASC/CNTN1/LRRC4C/TRIM29/NRCAM/CNTN4
GO:0004222	metalloendopeptidase activity	86	-0.622671	-2.10236	0.000121315	0.0043727	0.00382572	4564	tags=38%, list=14%, signal=33%	ADAMTS15/MMP11/MEP1B/KEL/ADAMTS13/BMP1/MMP8/ADAM29/MMP13/ADAM23/ADAM19/MMP3/MMP12/ADAMTS10/ADAMTS6/TLL2/PAPPA/PHEX/ADAMTS18/ADAMTS7/ACE/ADAM20/MMP1/MMP7/TRABD2B/MMP28/ADAM21/MMP2/ADAMTS3/CLCA2/ADAMTS14/ADAMTS9/PAPPA2
GO:0004857	enzyme inhibitor activity	312	-0.542784	-2.06276	0.000104091	0.0043727	0.00382572	7593	tags=36%, list=23%, signal=28%	DTX3L/ITPRIP/THBS1/AMBP/SERPINH1/PARVA/ATP2B4/PRNP/CPEB2/RPL37/PPP1R16B/WDTC1/TMBIM6/RPL11/SERPINB4/CST2/ITIH5/SERPINA2/GMFG/CST3/ITIH4/COL28A1/PROS1/INKA2/RARRES1/ARRB1/SPINK2/TIMP1/CD109/SLCO1B3/SH3BP5/FURIN/DEPTOR/PLN/SERPINA4/PI3/CPAMD8/SPINT2/SERPINE3/TFPI/SLIT2/RECK/SERPINE2/WARS1/SERPINB7/LPA/ITIH6/PPP1R14D/UGT1A1/PCSK1N/ANXA3/WFDC3/SERPINB10/SPINK4/GNAZ/SERPINI1/CST6/MANSC4/SCG5/CDKN1C/EL…
GO:0002020	protease binding	124	-0.584572	-2.05831	0.000115154	0.0043727	0.00382572	3178	tags=23%, list=10%, signal=20%	SLC6A3/INSL3/ATP9A/F2RL1/TIMP2/COL1A1/PINK1/TIMP4/VWF/CNTNAP2/FN1/ADAMTSL4/SERPINA5/SH3PXD2A/ECM1/ELANE/CD177/BDKRB2/SERPINE1/A2M/COL3A1/SELL/ITGB3/SERPINB3/CASP1/CCBE1/CSTA/SERPINA1
GO:1901618	organic hydroxy compound transmembrane transporter activity	45	-0.664275	-2.02274	0.00013282	0.0043727	0.00382572	6359	tags=58%, list=20%, signal=47%	SLC10A5/SLC18A2/SLC5A11/SLCO1B3/ABCC11/AQP3/SLC6A4/SLC5A1/SLC22A1/SLC5A12/ABCC3/SLC6A3/SLC16A3/STRA6/SLC51B/SLCO1C1/SLC44A2/CEACAM1/SLCO1A2/ABCG4/AQP1/ABCG1/ABCB11/ABCA4/SLCO1B1/AQP7
GO:0015108	chloride transmembrane transporter activity	90	-0.595283	-2.02097	0.000120453	0.0043727	0.00382572	5342	tags=42%, list=16%, signal=35%	SLC6A4/SLC1A4/SLC6A13/SLC4A1/SLC6A12/CLIC6/BEST4/SLC26A9/UCP2/SLC22A1/ANO9/CLCN1/SLC25A27/CLIC4/SLC4A3/GLRB/SLC26A7/GABRA3/SLC4A8/FXYD3/SLC6A3/GABRG2/BEST1/SLC17A8/GABRR2/GABRA6/ANO1/CLIC2/GLRA3/SLC1A1/CLDN4/SLC12A8/FXYD1/GABRA2/KCNT2/CLCA2/SLC4A10/GABRG1
GO:0005518	collagen binding	66	-0.619953	-2.01251	0.00012577	0.0043727	0.00382572	4307	tags=47%, list=13%, signal=41%	ITGA10/PCOLCE2/CTSL/CRTAP/ITGA1/COCH/ITGA3/CTSS/CTSB/MRC2/C1QTNF1/ITGA2/MMP13/RELL2/PDGFB/SPARC/TNXB/MMP12/VWF/NID1/HSPG2/ADGRG1/FN1/COL5A3/NID2/LRRC15/ECM2/TGFBI/DDR2/CCBE1/LUM
GO:0005253	monoatomic anion channel activity	71	-0.610063	-2.00463	0.000124657	0.0043727	0.00382572	4648	tags=37%, list=14%, signal=31%	CLIC6/BEST4/SLC26A9/ANO9/CLCN1/CLIC4/GLRB/SLC26A7/GABRA3/FXYD3/GABRG2/BEST1/SLC17A8/GABRR2/GABRA6/ANO1/CLIC2/GLRA3/SLC1A1/CLDN4/FXYD1/GABRA2/KCNT2/CLCA2/GABRG1/SLC17A3
GO:0098631	cell adhesion mediator activity	57	-0.629669	-1.99363	0.000128883	0.0043727	0.00382572	5290	tags=33%, list=16%, signal=28%	ITGA1/PDLIM1/ESAM/BCAM/NINJ1/VCAM1/ITGA2/DSP/PLXNB3/GLDN/ROBO4/IZUMO1/EPCAM/NFASC/CNTN1/LRRC4C/TRIM29/NRCAM/CNTN4
GO:0008509	monoatomic anion transmembrane transporter activity	110	-0.569365	-1.98405	0.00011636	0.0043727	0.00382572	5342	tags=36%, list=16%, signal=30%	SLC6A4/SLC1A4/SLC6A13/SLC4A1/SLC6A12/CLIC6/BEST4/SLC26A9/SLC4A4/UCP2/SLC22A1/ANO9/CLCN1/SLC25A27/CLIC4/SLC4A3/GLRB/SLC26A7/GABRA3/SLC4A8/FXYD3/SLC6A3/GABRG2/BEST1/SLC17A8/GABRR2/GABRA6/ANO1/CLIC2/GLRA3/SLC1A1/CLDN4/SLC12A8/FXYD1/GABRA2/KCNT2/CLCA2/SLC4A10/GABRG1/SLC17A3
GO:0140375	immune receptor activity	91	-0.582394	-1.97955	0.000120496	0.0043727	0.00382572	6851	tags=46%, list=21%, signal=37%	KLRC1/IL1RAPL2/CXCR5/IL22RA2/CCR9/IL17RE/IL11RA/IL1RAP/IL17RD/CRLF2/CCR6/CCR2/CX3CR1/LEPR/CTSH/LIFR/CXCR3/IFNGR1/IFNLR1/CCR7/FCGR2B/IL5RA/IL13RA2/IL31RA/MR1/CD200R1/C5AR2/CXCR2/FPR1/HLA-DPA1/CSF2RA/IL12RB1/IL2RB/C3AR1/IL1R2/IL20RB/C5AR1/CCR3/PRLR/CCRL2/CCR1/ACKR3
GO:0008237	metallopeptidase activity	151	-0.546171	-1.96893	0.000111907	0.0043727	0.00382572	5026	tags=29%, list=16%, signal=25%	ERMP1/ADAM28/AGBL1/ADAMTS15/MMP11/MEP1B/KEL/CPO/ADAMTS13/BMP1/MMP8/ADAM29/MMP13/CPE/ADAM23/ADAM19/ENPEP/MMP3/CPM/MMP12/ADAMTS10/ADAMTS6/TLL2/PAPPA/PHEX/ADAMTS18/ADAMTS7/ACE/ADAM20/MMP1/MMP7/TRABD2B/MMP28/ADAM21/MMP2/ADAMTS3/CPQ/ANPEP/CPA5/CLCA2/ADAMTS14/CPA6/ADAMTS9/PAPPA2
GO:0140359	ABC-type transporter activity	46	-0.637687	-1.95149	0.000131909	0.0043727	0.00382572	2042	tags=28%, list=6%, signal=27%	ABCC6/ABCG4/ABCG8/ABCA6/ABCG1/ABCB1/ABCD2/ABCB11/ABCA13/ABCA4/ABCA12/ABCA10/ABCA8
GO:0019955	cytokine binding	123	-0.553423	-1.94831	0.000115009	0.0043727	0.00382572	6639	tags=41%, list=20%, signal=33%	CXCR5/TNFRSF1B/IL22RA2/PXDN/CCR9/ACVRL1/IL11RA/BGN/FGF2/CD109/CRLF2/CCR6/CCR2/CX3CR1/ZFP36/LEPR/LIFR/CXCR3/IFNGR1/GDF5/TGFBR1/CCR7/MMP8/IL5RA/IL13RA2/IL31RA/CSF1R/LTBP3/CD36/NRROS/IL12A/CHRD/CXCR2/LTBP1/NRP2/ELANE/CSF2RA/IL12RB1/A2M/IL2RB/IL1R2/IL20RB/ITGA4/LRRC32/ITGB3/CCR3/PRLR/GBP1/CCRL2/CCR1/ACKR3
GO:0004888	transmembrane signaling receptor activity	663	-0.498693	-1.94661	0.000100553	0.0043727	0.00382572	5138	tags=31%, list=16%, signal=27%	SCARB2/HMCN2/GRM2/CHRNA6/MC5R/GPR84/ACVR1C/CCR6/HTR3B/FCRL3/SSTR3/CHRNA1/HTR3A/ADRB2/RHO/GPR21/OR51I1/CCR2/PTGER3/CNR1/CX3CR1/GPR150/LPAR3/GPR161/ANTXR2/LEPR/EPHA5/CTSH/LIFR/BCAM/OR1F2P/OR52I1/CXCR3/OR10J6P/P2RY1/IFNGR1/EDA2R/IFNLR1/GPR87/DNER/GRIA4/TGFBR1/GLRB/L1CAM/TAS2R20/F2R/CCR7/EPHA4/TNFRSF10C/GCGR/OR1N2/PTPRO/GABRA3/FCGR2B/OR1L3/OR5AU1/OR2B8P/ADGRL3/ITGA2/RXFP4/OR51B5/NPY1R/FBXW7-AS1/OPRL1…
GO:0140678	molecular function inhibitor activity	405	-0.505186	-1.94315	0.000102103	0.0043727	0.00382572	7593	tags=33%, list=23%, signal=26%	DTX3L/ITPRIP/THBS1/BEX3/AMBP/IGSF1/SERPINH1/PARVA/ATP2B4/PRNP/CPEB2/RPL37/PPP1R16B/WDTC1/TMBIM6/RPL11/SERPINB4/CST2/ITIH5/SERPINA2/PXDN/ID3/GMFG/CST3/SLC30A1/ITIH4/COL28A1/PROS1/INKA2/RARRES1/ARRB1/FKBP1B/SPINK2/TIMP1/CD109/SLCO1B3/SH3BP5/FURIN/DEPTOR/PLN/SERPINA4/PI3/CPAMD8/SPINT2/SERPINE3/TFPI/SLIT2/RECK/GPIHBP1/SERPINE2/WARS1/SERPINB7/LPA/ITIH6/MTRNR2L4/SCN1B/KCNV1/PPP1R14D/UGT1A1/FRAT1/PCSK1N…
GO:0015103	inorganic anion transmembrane transporter activity	121	-0.54805	-1.92692	0.00011526	0.0043727	0.00382572	5459	tags=37%, list=17%, signal=31%	ABCC11/SLC6A4/SLC22A11/SLC1A4/SLC6A13/SLC4A1/SLC6A12/CLIC6/BEST4/SLC26A9/SLC4A4/UCP2/SLC22A1/ANO9/CLCN1/SLC25A27/CLIC4/SLC4A3/GLRB/SLC26A7/GABRA3/SLC4A8/FXYD3/ABCC3/SLC6A3/GABRG2/BEST1/SLC17A8/GABRR2/SLC37A1/GABRA6/ABCC6/ANO1/CLIC2/GLRA3/SLC1A1/CLDN4/SLC12A8/FXYD1/GABRA2/KCNT2/CLCA2/SLC4A10/GABRG1/SLC17A1
GO:0008201	heparin binding	139	-0.538448	-1.92252	0.000112982	0.0043727	0.00382572	6064	tags=42%, list=19%, signal=34%	COL13A1/IMPG2/COL28A1/PCOLCE2/CCN6/FGF2/FBLN7/APLP1/FURIN/PLA2G2D/REG4/LRTM1/SLIT2/ADAMTS15/SERPINE2/PRELP/LPA/LAMC2/CCN5/FGF7/SLIT1/SMOC1/NELL2/POSTN/VEGFA/COL17A1/LTBP2/TNXB/FBN1/GPNMB/IMPG1/PRSS57/ADGRG1/ADA2/FN1/SERPINA10/SERPINA5/F2/CCDC80/THBS4/CFH/COL5A3/COL5A1/SLIT3/NAV2/CRISPLD2/NRP2/PTPRC/TENM1/ELANE/FGF1/CCN4/ECM2/ADAMTS3/CXCL8/SELL/HRG/LGR6
GO:0005544	calcium-dependent phospholipid binding	49	-0.622037	-1.92209	0.000130924	0.0043727	0.00382572	1361	tags=27%, list=4%, signal=25%	SYT3/SYT5/ANXA8L1/SYT8/CPNE5/SYT11/CPNE4/ANXA13/ANXA8/SYT13/DYSF/ANXA10/SYT1
GO:0005254	chloride channel activity	59	-0.604175	-1.92135	0.000128568	0.0043727	0.00382572	4648	tags=41%, list=14%, signal=35%	CLIC6/BEST4/SLC26A9/ANO9/CLCN1/CLIC4/GLRB/SLC26A7/GABRA3/FXYD3/GABRG2/BEST1/SLC17A8/GABRR2/GABRA6/ANO1/CLIC2/GLRA3/CLDN4/FXYD1/GABRA2/KCNT2/CLCA2/GABRG1
GO:0015370	solute:sodium symporter activity	62	-0.596803	-1.91524	0.000127324	0.0043727	0.00382572	6359	tags=42%, list=20%, signal=34%	SLC10A5/SLC18A2/SLC5A10/SLC5A11/SLC6A4/SLC5A1/SLC6A13/SLC23A1/SLC6A12/SLC4A4/SLC22A1/SLC5A12/SLC4A8/SLC6A3/SLC6A15/SLC17A8/SLC13A3/SLC17A4/SLC1A1/SLC34A1/SLC6A9/SLC17A2/SLC5A9/SLC4A10/SLC17A1/SLC17A3
GO:0050840	extracellular matrix binding	49	-0.617631	-1.90848	0.000130924	0.0043727	0.00382572	7583	tags=69%, list=23%, signal=53%	ITGAV/ITGA6/GPC1/VTN/THBS1/CCN1/ITGB1/PXDN/LGALS1/OLFML2B/PLEKHA2/BGN/FBLN2/SLIT2/ADAMTS15/BCAM/NTN4/ITGA3/CTSS/LYPD3/SMOC1/ITGA2/VEGFA/SPP1/ELN/SPARC/DMP1/NID1/LGALS3/ADGRG1/TINAGL1/LRRC15/ITGB3/TGFBI
GO:0015081	sodium ion transmembrane transporter activity	129	-0.529948	-1.87754	0.000114155	0.0043727	0.00382572	6381	tags=39%, list=20%, signal=31%	ATP12A/SLC9A5/SLC10A5/SLC18A2/SLC5A10/GRIK2/SLC9C1/SLC5A11/ATP1A3/SLC6A4/SLC5A1/SLC6A13/SLC23A1/SLC6A12/SLC4A4/ASIC4/SCN5A/SLC22A1/SLC38A5/SLC3A2/SLC9A3/SLC9A7/SCN1B/SLC5A12/SLC4A8/SLC6A3/SLC8A3/SLC6A15/SLC17A8/SLC13A3/KCNK1/SCN9A/HCN4/SCN3B/SCN7A/SLC17A4/SCN4B/HCN1/SCN4A/SLC1A1/SLC34A1/SLC24A4/SLC6A9/SCN2A/SLC17A2/ATP1A2/SLC5A9/SLC4A10/SLC17A1/SLC17A3
GO:0004175	endopeptidase activity	291	-0.494964	-1.87265	0.000104668	0.0043727	0.00382572	4564	tags=26%, list=14%, signal=23%	ADAMTS15/CTSH/C1R/MMP11/MASP1/MEP1B/CTSS/CMA1/LPA/KEL/HTRA4/CTSB/C2/CTSO/ADAMTS13/BMP1/CAPN13/MMP8/ADAM29/TMPRSS11F/MMP13/PRTN3/TMPRSS11A/CPS1/PCSK5/NRIP3/PIK3IP1/CAPN8/CTSD/ADAM23/ADAM19/F7/TMPRSS13/PRSS54/CASP4/MMP3/MMP12/HPN/ADAMTS10/CASP5/PRSS23/PRSS57/TPSG1/ST14/PSMB8/ADAMTS6/PRSS22/KLKB1/TLL2/HTRA1/F2/PAPPA/PHEX/REN/ADAMTS18/ADAMTS7/TMPRSS7/ACE/HABP2/ADAM20/MMP1/MMP7/ELANE/CAPN5/PCSK1/TRABD…
GO:0005539	glycosaminoglycan binding	189	-0.509589	-1.86937	0.000109099	0.0043727	0.00382572	6064	tags=40%, list=19%, signal=32%	IMPG2/COL28A1/PCOLCE2/CCN6/BGN/FGF2/DPYSL3/FBLN7/APLP1/FURIN/PLA2G2D/REG4/LRTM1/SLIT2/ADAMTS15/HAPLN2/SERPINE2/PRELP/LPA/LAMC2/CCN5/FGF7/SLIT1/SMOC1/NELL2/POSTN/NOD2/CEMIP/VEGFA/REG3G/HK1/JCHAIN/COL17A1/LTBP2/TNXB/FBN1/GPNMB/IMPG1/ADGRE2/PRSS57/ADGRG1/ADA2/FN1/SERPINA10/SUSD5/SERPINA5/TREM2/F2/SULF2/SULF1/CCDC80/THBS4/CFH/COL5A3/HABP2/COL5A1/SLIT3/NAV2/CRISPLD2/NRP2/PTPRC/TENM1/VCAN/ELANE/FGF1/CC…
GO:0005509	calcium ion binding	588	-0.479978	-1.86735	0.000100867	0.0043727	0.00382572	5164	tags=29%, list=16%, signal=25%	PLSCR4/HMCN2/PCDHGC5/PCDH9/PLCD1/PLA2G2D/CIB4/FBLN2/PCDH15/CASQ2/ARSA/PPP2R3A/CDH6/PCDHA5/SLIT2/DCHS1/C1R/MASP1/CBLB/CDH10/HEG1/FKBP7/CALB1/DNER/RAB11FIP4/PCDH19/VWA2/PCDHGB5/CDH26/CASQ1/HPCAL4/FAT3/GAS6/STIM1/PCDHGA8/SLIT1/ANXA3/S100A2/SMOC1/MAN1C1/ADAMTS13/NELL2/BMP1/CDH19/ADGRL3/OIT3/PCDHA4/MMP13/FLG2/CDH23/PCDHA2/AOAH/MMRN1/RASGRP3/PCDHB16/SYT3/FBLN1/CPS1/PCDHB15/MEGF6/SCUBE1/DSG3/PADI4/CACNA…
GO:0004896	cytokine receptor activity	75	-0.560169	-1.85782	0.000123655	0.0043727	0.00382572	6648	tags=43%, list=21%, signal=34%	IL1RAPL2/CXCR5/IL22RA2/CCR9/IL17RE/IL11RA/IL1RAP/IL17RD/CRLF2/CCR6/CCR2/CX3CR1/LEPR/LIFR/CXCR3/IFNGR1/IFNLR1/CCR7/IL5RA/IL13RA2/IL31RA/CXCR2/CSF2RA/IL12RB1/IL2RB/IL1R2/IL20RB/CCR3/PRLR/CCRL2/CCR1/ACKR3
GO:0005178	integrin binding	134	-0.5186	-1.84447	0.000113675	0.0043727	0.00382572	7654	tags=42%, list=24%, signal=32%	ITGA5/THBS1/CCN1/ITGB1/TLN1/ITGB4/CCN2/JAM2/PTPRZ1/ITGA10/LAMB2/ADAM15/CCN6/FGF2/SLC6A4/ITGA1/FRMD5/GFAP/F11R/ITGA3/CDH26/CCN5/ITGB6/VCAM1/ADAMTS13/ITGA2/MFGE8/FBLN1/EDIL3/SPP1/LCP1/ADAM23/TNXB/DMP1/FBN1/VWF/GPNMB/TSPAN8/S1PR3/FN1/IBSP/THBS4/ITGA9/COL5A1/CD177/FGF1/CDH17/COL3A1/CCN4/IL1B/ECM2/ITGA4/ITGB3/ITGAX/TGFBI/IGF2
GO:0022836	gated channel activity	259	-0.483642	-1.81821	0.000105619	0.0043727	0.00382572	5795	tags=34%, list=18%, signal=28%	SLC1A5/KCNE5/KCNK2/FKBP1B/CYBB/TRPA1/PTK2B/KCNB1/CHRNA6/HTR3B/CHRNA1/HTR3A/KCNT1/CLIC6/ASIC4/TMC1/SCN5A/CACNA1C/CLCN1/GRIA4/SCN1B/KCNV1/CLIC4/CACNG6/GLRB/GABRA3/KCNMB2/KCNG4/KCNJ10/KCNN3/KCNN4/KCNJ5/P2RX3/KCNJ1/GRID1/GABRG2/MCOLN3/CACNA1E/GABRR2/KCNAB2/KCNE2/KCNE4/KCNK1/SCN9A/HCN4/KCNG1/SCN3B/HVCN1/GABRA6/ANO1/SCN7A/CACNG4/CNGA4/CHRNB4/CACNA2D3/KCNMA1/SCN4B/CALHM3/TMEM63C/HCN1/CATSPER1/RYR2/CACNA…
GO:0022839	monoatomic ion gated channel activity	258	-0.483401	-1.81697	0.000105652	0.0043727	0.00382572	5767	tags=34%, list=18%, signal=28%	KCNE5/KCNK2/FKBP1B/CYBB/TRPA1/PTK2B/KCNB1/CHRNA6/HTR3B/CHRNA1/HTR3A/KCNT1/CLIC6/ASIC4/TMC1/SCN5A/CACNA1C/CLCN1/GRIA4/SCN1B/KCNV1/CLIC4/CACNG6/GLRB/GABRA3/KCNMB2/KCNG4/KCNJ10/KCNN3/KCNN4/KCNJ5/P2RX3/KCNJ1/GRID1/GABRG2/MCOLN3/CACNA1E/GABRR2/KCNAB2/KCNE2/KCNE4/KCNK1/SCN9A/HCN4/KCNG1/SCN3B/HVCN1/GABRA6/ANO1/SCN7A/CACNG4/CNGA4/CHRNB4/CACNA2D3/KCNMA1/SCN4B/CALHM3/TMEM63C/HCN1/CATSPER1/RYR2/CACNA1H/KCNI…
GO:0072341	modified amino acid binding	74	-0.548719	-1.81537	0.000123747	0.0043727	0.00382572	3972	tags=28%, list=12%, signal=25%	GAS6/CBS/GAP43/MFGE8/GSDMA/SYT3/CPS1/CAVIN2/SYT5/JPH2/SCIN/TREM2/SYT8/SYT11/FTCDNL1/SYTL2/GSDMC/FOLR1/ANXA13/SYT13/SYT1
GO:0043177	organic acid binding	162	-0.500151	-1.81318	0.000110975	0.0043727	0.00382572	4565	tags=24%, list=14%, signal=21%	ST8SIA4/VDR/ASS1/UGT1A3/UGT1A1/GLRB/RBP2/SESN1/ALOX5AP/CPS1/AKR1C3/TAT/AKR1C1/P4HA2/CD36/SESN2/RYR2/PCK1/SERPINA5/HBG2/FTCDNL1/GSTA1/GLRA3/SLC1A1/MAG/RBP1/NOS2/P4HA3/FABP6/SESN3/GRM7/UGT1A7/CYP27C1/HNF4A/SELL/ST8SIA2/FOLR1/NR1H4/CD22
GO:0015267	channel activity	400	-0.470539	-1.80908	0.000102218	0.0043727	0.00382572	5862	tags=32%, list=18%, signal=27%	TRPC1/SLC1A5/KCNE5/KCNK2/FKBP1B/CYBB/TMEM38A/TRPA1/AQP3/SLC6A4/PTK2B/KCNB1/SLC1A4/CHRNA6/RHBG/HTR3B/GJA4/CHRNA1/HTR3A/KCNT1/CLIC6/GJD3/BEST4/SLC26A9/ASIC4/TMC1/SCN5A/CACNA1C/ANO9/GJB3/CLCN1/GRIA4/SCN1B/KCNV1/CLIC4/CACNG6/GLRB/SLC26A7/TRPV3/GABRA3/KCNMB2/KCNG4/KCNJ10/KCNN3/CALHM5/FXYD3/KCNN4/ORAI3/KCNJ5/P2RX3/GSDMA/KCNJ1/GRID1/GABRG2/TRPC7/BEST1/MCOLN3/SLC17A8/CACNA1E/GABRR2/KCNAB2/KCNE2/KCNE4/KCN…
GO:0022803	passive transmembrane transporter activity	400	-0.470539	-1.80908	0.000102218	0.0043727	0.00382572	5862	tags=32%, list=18%, signal=27%	TRPC1/SLC1A5/KCNE5/KCNK2/FKBP1B/CYBB/TMEM38A/TRPA1/AQP3/SLC6A4/PTK2B/KCNB1/SLC1A4/CHRNA6/RHBG/HTR3B/GJA4/CHRNA1/HTR3A/KCNT1/CLIC6/GJD3/BEST4/SLC26A9/ASIC4/TMC1/SCN5A/CACNA1C/ANO9/GJB3/CLCN1/GRIA4/SCN1B/KCNV1/CLIC4/CACNG6/GLRB/SLC26A7/TRPV3/GABRA3/KCNMB2/KCNG4/KCNJ10/KCNN3/CALHM5/FXYD3/KCNN4/ORAI3/KCNJ5/P2RX3/GSDMA/KCNJ1/GRID1/GABRG2/TRPC7/BEST1/MCOLN3/SLC17A8/CACNA1E/GABRR2/KCNAB2/KCNE2/KCNE4/KCN…
GO:0019838	growth factor binding	120	-0.513834	-1.80455	0.000115567	0.0043727	0.00382572	6452	tags=55%, list=20%, signal=44%	PDGFA/SDCBP/TGFBR2/IGF1R/KLB/RPS19/FGFRL1/COL4A1/IGF2R/NRP1/FGFR4/ITGAV/FGFR2/VASN/ITGA6/GPC1/IGFALS/BMPR2/GHRHR/EPHA2/THBS1/CCN1/ITGB4/CCN2/PXDN/INSR/ACVRL1/IL11RA/KL/CD109/IGFBP6/IGFBP2/FURIN/ACVR1C/LIFR/SCN5A/TGFBR1/FBXW7-AS1/IGFBP4/FLT1/IGFBP1/PDGFB/COL1A1/CSF1R/LTBP3/SRPX2/NTRK1/LTBP2/CD36/NRROS/NTRK3/HTRA1/IGFBP7/IGFBP5/COL5A1/LTBP1/NRP2/A2M/IL2RB/COL3A1/IL1R2/FSTL4/LRRC32/ITGB3/PDGFRB/TEK
GO:0015293	symporter activity	126	-0.511086	-1.80315	0.000114969	0.0043727	0.00382572	6359	tags=34%, list=20%, signal=28%	SLC10A5/SLC18A2/SLC5A10/SLC46A3/SLC1A5/SLC5A11/SLC6A4/SLC1A4/SLC5A1/SLC6A13/SLC46A2/SLC23A1/SLC6A12/SLC4A4/SLC16A4/SLC22A1/SLC22A18/SLC22A4/SLC16A9/SLC22A5/SLC5A12/SLC4A8/SLC2A12/SLC6A3/SLC16A3/SLC6A15/SLC15A5/SLC17A8/SLC13A3/SLC16A14/SLC17A4/SLC36A2/SLC1A1/SLC34A1/SLC24A4/SLC12A8/SLC6A9/SLC2A9/SLC17A2/SLC5A9/SLC4A10/SLC17A1/SLC17A3
GO:1901681	sulfur compound binding	229	-0.483867	-1.80276	0.000106986	0.0043727	0.00382572	8256	tags=41%, list=25%, signal=31%	RPL22/SCP2/VTN/APOA5/SUMF1/ACBD7/THBS3/PGF/THBS1/CCN1/APOE/PRNP/TPK1/GNS/CCN2/BMT2/ENPP1/FTH1P19/MSTN/HS3ST5/COL13A1/IMPG2/COL28A1/SOAT2/PCOLCE2/ACP5/CCN6/FGF2/DPYSL3/FBLN7/APLP1/FURIN/PLA2G2D/REG4/LRTM1/SLIT2/ADAMTS15/SERPINE2/PRELP/LPA/LAMC2/CCN5/FGF7/SLIT1/SMOC1/NELL2/POSTN/CBS/CD34/ITGA2/OGDHL/GAL3ST3/SULT1A1/VEGFA/COL17A1/LTBP2/TNXB/FBN1/GPNMB/IMPG1/ADGRE2/PRSS57/ADGRG1/ADA2/MIOX/RYR2/LRP1/F…
GO:0031406	carboxylic acid binding	157	-0.497495	-1.79951	0.000111396	0.0043727	0.00382572	4565	tags=24%, list=14%, signal=20%	ST8SIA4/VDR/ASS1/UGT1A3/UGT1A1/GLRB/RBP2/SESN1/ALOX5AP/CPS1/AKR1C3/TAT/AKR1C1/P4HA2/CD36/SESN2/PCK1/SERPINA5/FTCDNL1/GSTA1/GLRA3/SLC1A1/MAG/RBP1/NOS2/P4HA3/FABP6/SESN3/GRM7/UGT1A7/CYP27C1/HNF4A/SELL/ST8SIA2/FOLR1/NR1H4/CD22
GO:0042277	peptide binding	240	-0.479337	-1.79254	0.000106372	0.0043727	0.00382572	6501	tags=33%, list=20%, signal=27%	PTH1R/PEX7/INSR/GRPR/TAP1/CST3/INHBA/PPIC/KPNA5/OPRD1/ITM2C/ATP1A3/APBB1/NMUR1/FURIN/SSTR3/ADRB2/GPR150/B2M/CMA1/GRIA4/TMEM158/EPHA4/GCGR/FCGR2B/NOD2/ITGA2/HLA-A/CEMIP/NPY1R/HLA-E/OPRL1/VIPR2/NPR3/SLC7A5/CLU/FBXO2/HLA-DMA/KPNA7/PCSK5/APBA1/TLR1/SLC7A9/PTH2R/HLA-DMB/ENPEP/HLA-H/VIPR1/TGFB2/CD36/BCHE/EPHB2/MC4R/HLA-F/GSAP/HSPG2/LRP1/SLC40A1/TREM2/HLA-C/NLGN1/NPFFR2/NPY6R/HLA-DPA1/ADCYAP1R1/HLA-G/LB…
GO:0030545	signaling receptor regulator activity	362	-0.467225	-1.78925	0.000102881	0.0043727	0.00382572	4976	tags=29%, list=15%, signal=25%	SEMA5B/GPHB5/GAST/MACC1/WNT2/NRG3/FASLG/CCL20/GPIHBP1/NTF4/NRG2/NAMPT/MTRNR2L4/GDF5/GDF15/FGF7/GAS6/CSF1/CGB7/BMP1/WNT3/GH2/IL4/FAM3D/INHBB/SEMA4F/INSL3/STC2/TNFSF13B/LEP/NDP/NGF/VEGFA/SPP1/TGFA/PDGFB/EGF/FGF13/PPY/CCL5/TGFB2/GKN1/GPHA2/FBN1/IL12A/SEMA3B/GPNMB/WNT9A/SPX/LYNX1/TAFA1/BTC/EDA/FGF12/TNFSF4/LGALS3/NRG4/ADA2/ANGPTL8/PPBP/CGB2/VGF/EDN2/F2/GIP/IFNE/WNT10A/FGF23/THBS4/CRH/FGF19/SEMA3F/CXC…
GO:0008083	growth factor activity	128	-0.504708	-1.78555	0.00011439	0.0043727	0.00382572	5777	tags=36%, list=18%, signal=30%	INHBC/CCN6/TIMP1/FGF2/FGF11/MACC1/NRG3/NTF4/NRG2/GDF5/GDF15/FGF7/CSF1/BMP1/GH2/IL4/INHBB/NGF/VEGFA/TGFA/PDGFB/EGF/FGF13/TGFB2/GKN1/IL12A/BTC/FGF12/NRG4/ADA2/PPBP/VGF/F2/FGF23/THBS4/FGF19/FGF1/EFEMP1/INHBE/IGF2/TFF1/IL11/FGF21/AGT/CXCL1/IL6
GO:0005126	cytokine receptor binding	178	-0.487787	-1.78043	0.00010989	0.0043727	0.00382572	7856	tags=37%, list=24%, signal=28%	IL23R/RHEX/CD70/BDNF/ITGA5/PGF/BEX3/IFNK/RNF41/CNIH4/TSLP/CCL19/PRL/XCL1/PXDN/S100A14/RASL11B/INHBC/IFNA8/IL37/IL1RAP/JAK2/CCR2/FASLG/CX3CR1/CCL20/LIFR/NTF4/GATA3/TGFBR1/CADM4/CSF1/GH2/IL4/BAMBI/TNFSF13B/NGF/VEGFA/NTRK1/CCL5/TGFB2/IL12A/JAK3/EDA/TNFSF4/PPBP/IFNE/ECM1/DEFB1/CXCL3/CXCL2/IL12RB1/TNFSF8/IL1B/TLR5/CXCL8/ITGB3/CCL24/IL33/CCL26/IFNA1/IL11/CCRL2/CXCL1/IL6
GO:0005216	monoatomic ion channel activity	354	-0.465299	-1.77991	0.000103061	0.0043727	0.00382572	5510	tags=31%, list=17%, signal=26%	CYBB/TMEM38A/TRPA1/SLC6A4/PTK2B/KCNB1/SLC1A4/CHRNA6/HTR3B/CHRNA1/HTR3A/KCNT1/CLIC6/GJD3/BEST4/SLC26A9/ASIC4/TMC1/SCN5A/CACNA1C/ANO9/CLCN1/GRIA4/SCN1B/KCNV1/CLIC4/CACNG6/GLRB/SLC26A7/TRPV3/GABRA3/KCNMB2/KCNG4/KCNJ10/KCNN3/CALHM5/FXYD3/KCNN4/ORAI3/KCNJ5/P2RX3/KCNJ1/GRID1/GABRG2/TRPC7/BEST1/MCOLN3/SLC17A8/CACNA1E/GABRR2/KCNAB2/KCNE2/KCNE4/KCNK1/TRPV2/SCN9A/HCN4/KCNG1/SCN3B/HVCN1/GABRA6/ANO1/SCN7A/CA…
GO:0005319	lipid transporter activity	148	-0.4943	-1.77715	0.000112347	0.0043727	0.00382572	7632	tags=39%, list=24%, signal=30%	ATP10A/GRAMD1B/ABCA3/PITPNM2/APOE/ABCA5/ABCA1/APOD/MTTP/FABP2/SLC10A5/PCTP/OSBPL3/APOF/ATP10D/SLCO1B3/ABCC11/SLC22A11/PLSCR4/SLC22A1/SLC27A1/ATP8B1/ANO9/XKR8/ABCA9/GRAMD1A/SFTPA1/SLC22A2/ABCC3/ATP8B4/ATP9A/STRA6/SLC51B/SLCO1C1/CEACAM1/CD36/PLSCR2/OSBPL6/SLC27A2/SLCO1A2/TNFAIP8L3/SLC43A3/ABCG4/ABCG8/ABCA6/ABCG1/SLCO2B1/ABCB1/ABCD2/ABCB11/ABCA13/ABCA4/SLCO1B1/ABCA12/APOL3/ABCA10/CIDEC/ABCA8
GO:0004930	G protein-coupled receptor activity	332	-0.465051	-1.77449	0.000103445	0.0043727	0.00382572	5121	tags=30%, list=16%, signal=25%	GRM2/MC5R/GPR84/CCR6/SSTR3/ADRB2/RHO/GPR21/OR51I1/CCR2/PTGER3/CNR1/CX3CR1/GPR150/LPAR3/GPR161/OR1F2P/OR52I1/CXCR3/OR10J6P/P2RY1/GPR87/TAS2R20/F2R/CCR7/GCGR/OR1N2/OR1L3/OR5AU1/OR2B8P/ADGRL3/RXFP4/OR51B5/NPY1R/FBXW7-AS1/OPRL1/VIPR2/LPAR5/OR51B4/NPR3/PTGER2/OR1J2/APLNR/PTH2R/TACR2/F2RL1/P2RY10/VIPR1/PAX8/P2RY2/GPR55/MC4R/ADGRE2/GPR15/S1PR3/OR1Q1/OR1J4/ADGRG1/GPR158/C5AR2/GPR62/OR52H1/CXCR2/FPR1/LPAR…
GO:0015294	solute:monoatomic cation symporter activity	96	-0.517426	-1.77173	0.00011885	0.0043727	0.00382572	6359	tags=31%, list=20%, signal=25%	SLC10A5/SLC18A2/SLC5A10/SLC5A11/SLC6A4/SLC5A1/SLC6A13/SLC23A1/SLC6A12/SLC4A4/SLC22A1/SLC5A12/SLC4A8/SLC6A3/SLC16A3/SLC6A15/SLC17A8/SLC13A3/SLC17A4/SLC36A2/SLC1A1/SLC34A1/SLC12A8/SLC6A9/SLC2A9/SLC17A2/SLC5A9/SLC4A10/SLC17A1/SLC17A3
GO:0030546	signaling receptor activator activity	333	-0.463572	-1.76916	0.000103488	0.0043727	0.00382572	5839	tags=32%, list=18%, signal=27%	RLN1/INHBC/CCN6/IFNA8/KL/IL37/TIMP1/FGF2/FGF11/STC1/ZP3/SEMA5B/GPHB5/GAST/MACC1/WNT2/NRG3/FASLG/CCL20/NTF4/NRG2/NAMPT/GDF5/GDF15/FGF7/GAS6/CSF1/CGB7/BMP1/WNT3/GH2/IL4/FAM3D/INHBB/SEMA4F/INSL3/STC2/TNFSF13B/LEP/NDP/NGF/VEGFA/SPP1/TGFA/PDGFB/EGF/FGF13/PPY/CCL5/TGFB2/GKN1/GPHA2/FBN1/IL12A/SEMA3B/GPNMB/WNT9A/SPX/TAFA1/BTC/EDA/FGF12/TNFSF4/LGALS3/NRG4/ADA2/ANGPTL8/PPBP/CGB2/VGF/EDN2/F2/GIP/IFNE/WNT10A…
GO:0048018	receptor ligand activity	328	-0.462058	-1.76211	0.00010353	0.0043727	0.00382572	5839	tags=33%, list=18%, signal=27%	RLN1/INHBC/CCN6/IFNA8/KL/IL37/TIMP1/FGF2/FGF11/STC1/ZP3/SEMA5B/GPHB5/GAST/MACC1/WNT2/NRG3/FASLG/CCL20/NTF4/NRG2/NAMPT/GDF5/GDF15/FGF7/GAS6/CSF1/CGB7/BMP1/WNT3/GH2/IL4/FAM3D/INHBB/SEMA4F/INSL3/STC2/TNFSF13B/LEP/NDP/NGF/VEGFA/SPP1/TGFA/PDGFB/EGF/FGF13/PPY/CCL5/TGFB2/GKN1/GPHA2/FBN1/IL12A/SEMA3B/GPNMB/WNT9A/SPX/TAFA1/BTC/EDA/FGF12/TNFSF4/LGALS3/NRG4/ADA2/ANGPTL8/PPBP/CGB2/VGF/EDN2/F2/GIP/IFNE/WNT10A…
GO:0030246	carbohydrate binding	183	-0.481482	-1.76112	0.000109553	0.0043727	0.00382572	9561	tags=45%, list=30%, signal=32%	CRYBG1/PHYH/MAN2B1/MAN2C1/MAN2A1/PAM/MANBA/IGF2R/GALNT7/CLEC4A/EVA1C/ATRN/CNTN2/PLOD1/PKD1L2/FUOM/VTN/PPP1R3B/MGAM/UGP2/AMBP/H6PD/OS9/PKD1/CD302/PPP1R3F/ENPP1/ZG16B/KLRC1/PKD1L3/LGALS1/GAA/ALPK1/GALNT1/P3H3/KLRB1/GPCPD1/STBD1/GALNT12/ZP3/REG4/CLEC18A/LGALS12/GALNT18/PPP1R3G/PRG4/CRYBG2/MRC2/SFTPA1/NPTX2/CD34/ADGRL3/LGALS9C/FBXO2/GAL3ST3/CD72/REG3G/LGALS2/GALNTL6/HK1/P4HA2/SFTPA2/LGALS3/LGALS9B/AT…
GO:0022834	ligand-gated channel activity	115	-0.498695	-1.7454	0.000115861	0.0043727	0.00382572	7053	tags=39%, list=22%, signal=31%	CHRNB1/GLRA2/KCNJ3/KCNH7/CHRFAM7A/GRIK2/SLC1A5/FKBP1B/TRPA1/PTK2B/CHRNA6/HTR3B/CHRNA1/HTR3A/ASIC4/GRIA4/GLRB/GABRA3/KCNJ10/KCNN3/KCNJ5/P2RX3/KCNJ1/GRID1/GABRG2/MCOLN3/GABRR2/KCNE2/KCNK1/HCN4/GABRA6/CNGA4/CHRNB4/HCN1/RYR2/AQP1/GLRA3/KCNJ16/GABRA2/P2RX6/KCNJ15/CHRNA9/CLCA2/GABRG1/KCNJ6
GO:0005244	voltage-gated monoatomic ion channel activity	163	-0.480649	-1.74279	0.000110963	0.0043727	0.00382572	4690	tags=33%, list=14%, signal=28%	KCNT1/CLIC6/TMC1/SCN5A/CACNA1C/CLCN1/SCN1B/KCNV1/CLIC4/CACNG6/KCNG4/KCNJ10/KCNN3/KCNJ5/KCNJ1/CACNA1E/KCNAB2/KCNE2/KCNE4/KCNK1/SCN9A/HCN4/KCNG1/SCN3B/HVCN1/ANO1/SCN7A/CACNG4/CACNA2D3/KCNMA1/SCN4B/CALHM3/HCN1/CATSPER1/CACNA1H/KCNIP3/CLIC2/CACNA1I/KCNH1/CACNA1D/SCN4A/KCNMB4/KCNH5/KCNS3/KCNJ16/KCNE3/KCNT2/SCN2A/KCNQ3/KCNJ15/KCNA2/KCNJ6/SLC17A3
GO:0022832	voltage-gated channel activity	163	-0.480649	-1.74279	0.000110963	0.0043727	0.00382572	4690	tags=33%, list=14%, signal=28%	KCNT1/CLIC6/TMC1/SCN5A/CACNA1C/CLCN1/SCN1B/KCNV1/CLIC4/CACNG6/KCNG4/KCNJ10/KCNN3/KCNJ5/KCNJ1/CACNA1E/KCNAB2/KCNE2/KCNE4/KCNK1/SCN9A/HCN4/KCNG1/SCN3B/HVCN1/ANO1/SCN7A/CACNG4/CACNA2D3/KCNMA1/SCN4B/CALHM3/HCN1/CATSPER1/CACNA1H/KCNIP3/CLIC2/CACNA1I/KCNH1/CACNA1D/SCN4A/KCNMB4/KCNH5/KCNS3/KCNJ16/KCNE3/KCNT2/SCN2A/KCNQ3/KCNJ15/KCNA2/KCNJ6/SLC17A3
GO:1901702	salt transmembrane transporter activity	484	-0.449717	-1.74008	0.000101358	0.0043727	0.00382572	6381	tags=32%, list=20%, signal=26%	ATP12A/SLC9A5/SLC10A5/SLC25A2/SLC18A2/SLC5A10/GRIK2/PKD1L3/SLC30A1/ANO10/SLC9C1/TRPC1/SLC39A11/SLC5A11/KCNE5/KCNK2/FKBP1B/TMEM38A/TRPA1/AQP3/ATP1A3/SLC6A4/KCNB1/SLC1A4/SLC44A3/SLC5A1/SLC6A13/SLC23A1/SLC4A1/SLC6A12/KCNT1/CLIC6/BEST4/SLC26A9/SLC4A4/UCP2/ASIC4/TMC1/SCN5A/CACNA1C/SLC22A1/SLC38A5/SLC44A5/SLC3A2/ANO9/SLC9A3/SLC9A7/CLCN1/SLC25A27/SLC22A4/SCN1B/KCNV1/CLIC4/CACNG6/SLC4A3/GLRB/SLC26A7/TRPV…
GO:0046873	metal ion transmembrane transporter activity	371	-0.450862	-1.72885	0.000102775	0.0043727	0.00382572	6381	tags=31%, list=20%, signal=25%	ATP12A/SLC9A5/SLC10A5/SLC18A2/SLC5A10/GRIK2/PKD1L3/SLC30A1/SLC9C1/SLC46A3/TRPC1/SLC39A11/SLC5A11/KCNE5/KCNK2/FKBP1B/NIPAL3/TMEM38A/TRPA1/ATP1A3/SLC6A4/KCNB1/SLC5A1/SLC6A13/SLC23A1/SLC6A12/KCNT1/SLC4A4/ASIC4/TMC1/SCN5A/CACNA1C/NIPAL1/SLC22A1/SLC38A5/SLC3A2/SLC9A3/SLC9A7/SCN1B/KCNV1/CACNG6/TRPV3/SLC5A12/KCNMB2/KCNG4/SLC4A8/KCNJ10/KCNN3/KCNN4/ORAI3/KCNJ5/SLC6A3/SLC8A3/KCNJ1/ATP2A3/SLC6A15/TRPC7/NIPA…
GO:0008236	serine-type peptidase activity	131	-0.484563	-1.71937	0.000114181	0.0043727	0.00382572	4541	tags=32%, list=14%, signal=28%	CTSH/C1R/MMP11/MASP1/CTSS/CMA1/LPA/HTRA4/C2/BMP1/MMP8/TMPRSS11F/MMP13/PRTN3/TMPRSS11A/PCSK5/F7/TMPRSS13/PRSS54/MMP3/MMP12/HPN/PRSS23/PRSS57/TPSG1/ST14/PRSS22/KLKB1/TLL2/HTRA1/F2/RELN/TMPRSS7/ACE/HABP2/MMP1/MMP7/ELANE/PCSK1/MMP2/CFI/TMPRSS15
GO:0017171	serine hydrolase activity	135	-0.478914	-1.7053	0.000113456	0.0043727	0.00382572	4541	tags=32%, list=14%, signal=28%	CTSH/C1R/MMP11/MASP1/CTSS/CMA1/LPA/HTRA4/C2/BMP1/MMP8/TMPRSS11F/MMP13/AADAC/PRTN3/TMPRSS11A/PCSK5/F7/TMPRSS13/PRSS54/MMP3/MMP12/HPN/PRSS23/PRSS57/TPSG1/ST14/PRSS22/KLKB1/TLL2/HTRA1/F2/RELN/TMPRSS7/ACE/HABP2/MMP1/MMP7/ELANE/PCSK1/MMP2/CFI/TMPRSS15
GO:0008233	peptidase activity	460	-0.439891	-1.70005	0.000101543	0.0043727	0.00382572	4564	tags=21%, list=14%, signal=18%	ADAMTS15/CTSH/C1R/MMP11/MASP1/MEP1B/OTUD1/CTSS/CMA1/LPA/KEL/HTRA4/CPO/CTSB/C2/CTSO/ADAMTS13/BMP1/CAPN13/MMP8/ADAM29/TMPRSS11F/MMP13/KY/PRTN3/TMPRSS11A/CPS1/UNC5CL/CPE/PCSK5/NRIP3/PIK3IP1/CAPN8/GGTLC1/CTSD/ADAM23/ADAM19/ENPEP/F7/TMPRSS13/PRSS54/CASP4/MMP3/CPM/MMP12/HPN/ADAMTS10/CASP5/PRSS23/PRSS57/MYRF/TPSG1/ST14/GGT1/PSMB8/ADAMTS6/PRSS22/KLKB1/TLL2/HTRA1/F2/PAPPA/PHEX/TGM2/REN/RELN/ADAMTS18/ADAMT…
GO:0033218	amide binding	315	-0.446796	-1.69954	0.000103885	0.0043727	0.00382572	6392	tags=29%, list=20%, signal=23%	PEX7/INSR/GRPR/TAP1/CST3/PSAP/INHBA/PPIC/SOAT2/KPNA5/OPRD1/ITM2C/FKBP1B/FTCD/ATP1A3/APBB1/NMUR1/FURIN/SSTR3/ADRB2/GPR150/B2M/SRD5A2/FKBP7/CMA1/GRIA4/TMEM158/EPHA4/GCGR/FCGR2B/NOD2/ITGA2/HLA-A/CEMIP/NPY1R/HLA-E/OPRL1/VIPR2/NPR3/SLC7A5/CLU/FBXO2/HLA-DMA/CPS1/KPNA7/PCSK5/APBA1/TLR1/SLC7A9/PTH2R/HLA-DMB/ENPEP/HLA-H/VIPR1/TGFB2/CD36/BCHE/EPHB2/MC4R/HLA-F/GSAP/HSPG2/RYR2/LRP1/SLC40A1/TREM2/HLA-C/NLGN1/…
GO:0015291	secondary active transmembrane transporter activity	250	-0.452771	-1.69761	0.000105988	0.0043727	0.00382572	6367	tags=30%, list=20%, signal=24%	SLC9A5/SLC10A5/SLC25A2/SLC18A2/SLC5A10/SLC30A1/SLC9C1/SLC46A3/SLC1A5/SLC5A11/SLCO1B3/SLC6A4/SLC22A11/SLC1A4/SLC5A1/SLC6A13/SLC46A2/SLC23A1/SLC4A1/SLC6A12/SLC26A9/SLC4A4/SLC16A4/UCP2/SLC16A2/SLC22A1/SLC22A18/SLC38A5/SLC44A5/SLC3A2/SLC9A3/SLC9A7/SLC22A4/SLC4A3/SLC16A9/SLC22A5/SLC26A7/SLC5A12/SLC4A8/SLC2A12/SLC6A3/SLC16A3/SLC8A3/SLC7A5/SLC16A10/SLC6A15/SLCO1C1/SLC44A2/SLC15A5/SLC17A8/SLC7A9/SLC13A3/…
GO:0015318	inorganic molecular entity transmembrane transporter activity	570	-0.436525	-1.69721	0.000100888	0.0043727	0.00382572	6381	tags=29%, list=20%, signal=24%	ATP12A/SLC9A5/SLC10A5/SLC18A2/SLC5A10/GRIK2/PKD1L3/SLC30A1/ANO10/SLC9C1/SLC46A3/TRPC1/SLC39A11/SLC5A11/KCNE5/KCNK2/FKBP1B/NIPAL3/TMEM38A/ABCC11/TRPA1/AQP3/ATP1A3/NNT/SLC6A4/PTK2B/KCNB1/SLC22A11/SLC1A4/RHBG/SLC5A1/SLC6A13/SLC23A1/SLC4A1/SLC6A12/KCNT1/CLIC6/BEST4/SLC26A9/SLC4A4/UCP2/ASIC4/TMC1/SCN5A/CACNA1C/NIPAL1/SLC22A1/SLC38A5/SLC3A2/ANO9/SLC9A3/SLC9A7/CLCN1/GRIA4/SLC25A27/SCN1B/KCNV1/CLIC4/CACN…
GO:0008514	organic anion transmembrane transporter activity	211	-0.449054	-1.66205	0.00010784	0.0043727	0.00382572	5484	tags=28%, list=17%, signal=23%	SLCO1B3/ABCC11/SLC22A11/SLC1A4/SLC6A13/SLC46A2/SLC23A1/SLC4A1/SLC6A12/SLC26A9/SLC4A4/SLC16A4/UCP2/SLC16A2/SLC22A1/SLC27A1/SLC38A5/SLC3A2/SLC22A4/SLC4A3/SLC16A9/SLC26A7/SLC5A12/SLC4A8/SLC22A2/ABCC3/SLC16A3/SLC7A5/SLC16A10/SLC6A15/SLC51B/SLCO1C1/BEST1/SLC52A3/SLC17A8/SLC7A9/SLC13A3/SLC16A14/CEACAM1/SLC22A14/SLC43A1/CD36/SLC27A2/SLCO1A2/SLC36A2/SLCO1B7/SLC7A7/SLC43A3/SLC7A4/SLC1A1/SLCO2B1/ABCB1/ABCB…
GO:0005261	monoatomic cation channel activity	269	-0.438098	-1.65157	0.00010513	0.0043727	0.00382572	5862	tags=31%, list=18%, signal=25%	TRPC1/KCNE5/KCNK2/FKBP1B/TMEM38A/TRPA1/SLC6A4/KCNB1/CHRNA6/HTR3B/CHRNA1/HTR3A/KCNT1/ASIC4/TMC1/SCN5A/CACNA1C/SCN1B/KCNV1/CACNG6/TRPV3/KCNMB2/KCNG4/KCNJ10/KCNN3/CALHM5/KCNN4/ORAI3/KCNJ5/P2RX3/KCNJ1/TRPC7/MCOLN3/CACNA1E/KCNAB2/KCNE2/KCNE4/KCNK1/TRPV2/SCN9A/HCN4/KCNG1/SCN3B/HVCN1/ANO1/SCN7A/CACNG4/CNGA4/CHRNB4/CACNA2D3/KCNMA1/SCN4B/CALHM3/TMEM63C/HCN1/CATSPER1/RYR2/CACNA1H/KCNIP3/CACNA1I/AQP1/KCNH1/…
GO:0022804	active transmembrane transporter activity	400	-0.428677	-1.64813	0.000102218	0.0043727	0.00382572	6381	tags=25%, list=20%, signal=21%	ATP12A/SLC9A5/SLC10A5/SLC25A2/SLC18A2/SLC5A10/TAP1/SLC22A3/SLC30A1/SLC9C1/SLC46A3/CYBRD1/SLC1A5/SLC5A11/SLCO1B3/ABCC11/ATP1A3/SLC6A4/SLC22A11/SLC1A4/SLC5A1/SLC6A13/SLC46A2/SLC23A1/SLC4A1/SLC6A12/SLC26A9/SLC4A4/SLC16A4/UCP2/SLC16A2/SLC22A1/SLC22A18/SLC38A5/SLC44A5/SLC3A2/SLC9A3/SLC9A7/ABCA9/SLC22A4/SLC4A3/SLC16A9/SLC22A5/SLC29A3/SLC26A7/SLC5A12/SLC4A8/ATP6V0A4/SLC22A2/ABCC3/SLC2A12/SLC6A3/SLC16A3/…
GO:0008289	lipid binding	716	-0.41807	-1.63529	0.000100341	0.0043727	0.00382572	5754	tags=22%, list=18%, signal=19%	PLEKHA2/APOF/OPHN1/RASA4B/KL/WIPI1/PREX1/PXDC1/PLEKHF1/PAQR9/BCAS3/SDCBP2/RORA/UGT1A9/ATP1A3/AXL/GRAMD2A/SYTL4/SH3GL3/SCARB2/SYTL3/DEPTOR/SH3PXD2B/PLCD1/PLA2G2D/SYT14/NCF1/RHO/SGIP1/LPAR3/ESRRG/VDR/GPIHBP1/PLIN1/NPC1L1/CALB1/PPARA/ATP8B1/PXK/SLC9A3/CAPG/NINJ1/UGT1A3/GRK5/GRAMD1A/GAS6/ARHGAP9/UGT1A1/ESR1/RBP2/APOLD1/ANXA3/ALOX5AP/RUBCNL/GAP43/CAMP/TOM1/GABARAPL1/PIK3C2G/PHLDA1/MFGE8/BIN2/GPR155/GS…
GO:0015075	monoatomic ion transmembrane transporter activity	604	-0.419508	-1.63321	0.000100786	0.0043727	0.00382572	6381	tags=28%, list=20%, signal=23%	ATP12A/SLC9A5/CHRFAM7A/SLC10A5/SLC18A2/SLC5A10/GRIK2/PKD1L3/SLC30A1/ANO10/SLC9C1/SLC46A3/TRPC1/SLC39A11/SLC5A11/KCNE5/KCNK2/FKBP1B/NIPAL3/CYBB/TMEM38A/TRPA1/ATP1A3/NNT/SLC6A4/PTK2B/KCNB1/SLC1A4/CHRNA6/SLC5A1/SLC6A13/SLC23A1/HTR3B/CHRNA1/HTR3A/SLC4A1/SLC6A12/KCNT1/CLIC6/GJD3/BEST4/SLC26A9/SLC4A4/UCP2/ASIC4/TMC1/SCN5A/CACNA1C/NIPAL1/SLC22A1/SLC38A5/SLC3A2/ANO9/SLC9A3/SLC9A7/CLCN1/GRIA4/SLC25A27/SCN…
GO:0022890	inorganic cation transmembrane transporter activity	475	-0.421659	-1.63092	0.00010144	0.0043727	0.00382572	6381	tags=28%, list=20%, signal=22%	ATP12A/SLC9A5/SLC10A5/SLC18A2/SLC5A10/GRIK2/PKD1L3/SLC30A1/SLC9C1/SLC46A3/TRPC1/SLC39A11/SLC5A11/KCNE5/KCNK2/FKBP1B/NIPAL3/TMEM38A/TRPA1/ATP1A3/NNT/SLC6A4/PTK2B/KCNB1/RHBG/SLC5A1/SLC6A13/SLC23A1/SLC6A12/KCNT1/SLC4A4/UCP2/ASIC4/TMC1/SCN5A/CACNA1C/NIPAL1/SLC22A1/SLC38A5/SLC3A2/SLC9A3/SLC9A7/GRIA4/SLC25A27/SCN1B/KCNV1/CACNG6/TRPV3/SLC5A12/KCNMB2/KCNG4/SLC4A8/ATP6V0A4/KCNJ10/KCNN3/KCNN4/ORAI3/KCNJ5/S…
GO:0050839	cell adhesion molecule binding	514	-0.415489	-1.61073	0.000101204	0.0043727	0.00382572	4610	tags=17%, list=14%, signal=15%	CDH6/DCHS1/BCAM/FXYD5/CDH10/SLC3A2/KIRREL2/F11R/ITGA3/CAPG/NINJ1/CDH26/CCN5/ITGB6/PHLDB2/VCAM1/ADAMTS13/POSTN/PTPRO/CDH19/ITGA2/CDH23/MFGE8/FBLN1/CPE/EDIL3/SPP1/LCP1/CDH13/TBC1D2/ADAM23/DSP/PLXNB3/MPP7/TNXB/DMP1/FBN1/VWF/GPNMB/EPS8L2/NRXN1/CDH3/TSPAN8/CDH20/S1PR3/CTNNA2/GLDN/CDH1/ROBO4/FN1/IBSP/NLGN1/THBS4/LAD1/ITGA9/COL5A1/NRXN2/TRPC4/IZUMO1/TENM1/EPCAM/CD177/FGF1/PROM1/NFASC/CDH17/COL3A1/CCN4/I…
GO:0008324	monoatomic cation transmembrane transporter activity	506	-0.415437	-1.60958	0.000101307	0.0043727	0.00382572	6381	tags=28%, list=20%, signal=23%	ATP12A/SLC9A5/CHRFAM7A/SLC10A5/SLC18A2/SLC5A10/GRIK2/PKD1L3/SLC30A1/ANO10/SLC9C1/SLC46A3/TRPC1/SLC39A11/SLC5A11/KCNE5/KCNK2/FKBP1B/NIPAL3/TMEM38A/TRPA1/ATP1A3/NNT/SLC6A4/KCNB1/CHRNA6/SLC5A1/SLC6A13/SLC23A1/HTR3B/CHRNA1/HTR3A/SLC6A12/KCNT1/SLC4A4/UCP2/ASIC4/TMC1/SCN5A/CACNA1C/NIPAL1/SLC22A1/SLC38A5/SLC3A2/SLC9A3/SLC9A7/SLC25A27/SCN1B/KCNV1/CACNG6/TRPV3/SLC5A12/KCNMB2/KCNG4/SLC4A8/ATP6V0A4/KCNJ10/K…
GO:0042803	protein homodimerization activity	635	-0.396994	-1.54789	0.000100654	0.0043727	0.00382572	5497	tags=20%, list=17%, signal=17%	STOM/SDCBP2/UGT1A9/MYOM1/ZHX2/TRIM38/MID2/COL9A2/GNPTG/SCARB2/BCL2L1/PLN/ADRB2/PRDM9/SLC4A1/ADCY8/POU3F3/CASQ2/SYNDIG1/SLIT2/B2M/UCP2/NKX2-5/PNPO/MASP1/SARS1/DPYD/NPC1L1/HES1/WARS1/SLC3A2/RAB11FIP4/CRYM/F11R/PRPH2/UGT1A3/LHPP/GPD1L/CLCN1/SLC25A27/GDF15/CDSN/UGT1A1/CSF1/CRYL1/SDS/TRIM9/MYOM3/CBS/PTPRO/RFPL1/TRIM34/HSPB6/JDP2/INHBB/HPD/NPR3/RFPL2/FOXP2/XDH/STC2/NDP/VEGFA/PADI2/HPGDS/PDGFB/ST6GAL1/C…
GO:0005543	phospholipid binding	428	-0.396596	-1.52878	0.000101854	0.0043727	0.00382572	8018	tags=28%, list=25%, signal=21%	APOA5/WDR45/AVIL/PON1/GAB2/RASGRP1/SYT17/SYT9/ZFYVE1/PLA2G4C/PSD4/MYCBPAP/SYT15/ZFYVE9/GRAMD1B/THBS1/PITPNM2/RPH3A/TLN1/SPTBN1/APOE/CPNE9/MAP1B/ABCA1/UNC13B/TPP1/NCF1B/JAG1/SH3YL1/F10/PSAP/PHLDA3/PCTP/OPHN1/RASA4B/WIPI1/PREX1/PXDC1/PLEKHF1/BCAS3/SDCBP2/AXL/GRAMD2A/SYTL4/SCARB2/SYTL3/DEPTOR/SH3PXD2B/PLCD1/PLA2G2D/SYT14/NCF1/SGIP1/ATP8B1/PXK/SLC9A3/CAPG/GRK5/GAS6/ARHGAP9/ANXA3/RUBCNL/GAP43/TOM1/GAB…
GO:0003779	actin binding	396	-0.374857	-1.44047	0.000102417	0.0043727	0.00382572	7615	tags=26%, list=23%, signal=20%	MYO1F/TTN/ITGB1/TLN1/SPTBN1/PARVA/PPP1R42/MAP1B/SPEF1/MYH15/DIXDC1/WIPF1/TMSB4X/SNTB1/PKNOX2/MYH13/TNNT2/SNTG1/HOOK1/MICAL2/KLHL4/MYO16/GMFG/MICAL1/FHL3/PRKN/NCALD/EPS8/LIMA1/OPHN1/HOMER2/MSRB2/SHROOM3/SLC6A4/MYRIP/GCSAM/COBLL1/PDLIM1/SHROOM1/XIRP1/ADCY8/MYLK/SYNPO/PDLIM7/FXYD5/PXK/CAPG/FGD4/JMY/PRICKLE4/SPTB/ADSS1/MYO5C/EPB41L3/HCLS1/CSRP3/NOD2/MYO5B/KLHL3/DMTN/MARCKS/SYNPO2L/MYL2/LCP1/CORO2B/AN…
GO:0043394	proteoglycan binding	33	-0.710059	-2.04925	0.00013725	0.00446061	0.00390263	5972	tags=61%, list=18%, signal=49%	CTSL/FBLN7/PLA2G2D/SLIT2/CTSS/CTSB/SLIT1/ITGA2/GPNMB/NID1/ADA2/LRP1/FN1/CFH/COL5A3/COL5A1/PTPRC/TNC/HRG/FST
GO:0004869	cysteine-type endopeptidase inhibitor activity	23	-0.78038	-2.09131	0.000145794	0.00467832	0.00409311	2125	tags=43%, list=7%, signal=41%	CST6/CST1/LCN1/BIRC7/FETUB/CST7/HRG/SERPINB3/CSTA/SPOCK1
GO:0045236	CXCR chemokine receptor binding	9	-0.878949	-1.88691	0.000161891	0.00512992	0.00448821	1389	tags=56%, list=4%, signal=53%	PPBP/CXCL3/CXCL2/CXCL8/CXCL1
GO:0015276	ligand-gated monoatomic ion channel activity	114	-0.499442	-1.74638	0.000232531	0.00678968	0.00594036	5440	tags=32%, list=17%, signal=27%	TRPA1/PTK2B/CHRNA6/HTR3B/CHRNA1/HTR3A/ASIC4/GRIA4/GLRB/GABRA3/KCNJ10/KCNN3/KCNJ5/P2RX3/KCNJ1/GRID1/GABRG2/MCOLN3/GABRR2/KCNE2/KCNK1/HCN4/GABRA6/CNGA4/CHRNB4/HCN1/RYR2/AQP1/GLRA3/KCNJ16/GABRA2/P2RX6/KCNJ15/CHRNA9/CLCA2/GABRG1/KCNJ6
GO:0070851	growth factor receptor binding	111	-0.498433	-1.73766	0.000233019	0.00678968	0.00594036	5633	tags=30%, list=17%, signal=25%	KL/IL37/FGF2/IL1RAP/SOCS5/JAK2/GATA3/AGR2/CADM4/FGF7/IL4/VEGFA/TGFA/PDGFB/EGF/IL12A/BTC/FGF23/FGF19/ECM1/ERBB4/FGF1/IL12RB1/FYN/IL1B/EFEMP1/TLR5/ITGB3/PDGFRB/SLA/IL11/FGF21/IL6
GO:0005125	cytokine activity	137	-0.482363	-1.71988	0.000226552	0.00678968	0.00594036	7683	tags=41%, list=24%, signal=31%	CD70/WNT4/IFNK/TAFA5/ALKAL2/BMP2/GRN/TSLP/CCL19/XCL1/MSTN/IL17C/INHBA/INHBC/IFNA8/IL37/TIMP1/FGF2/WNT2/FASLG/CCL20/NAMPT/GDF5/GDF15/CSF1/BMP1/WNT3/IL4/FAM3D/INHBB/TNFSF13B/NDP/VEGFA/SPP1/CCL5/TGFB2/IL12A/WNT9A/TNFSF4/PPBP/IFNE/WNT10A/CXCL3/CXCL2/TNFSF8/IL17B/IL1B/CXCL8/CCL24/IL33/INHBE/CCL26/IFNA1/IL11/CXCL1/IL6
GO:0004252	serine-type endopeptidase activity	115	-0.490768	-1.71765	0.000231723	0.00678968	0.00594036	4541	tags=35%, list=14%, signal=30%	CTSH/C1R/MMP11/MASP1/CTSS/CMA1/LPA/HTRA4/C2/BMP1/MMP8/TMPRSS11F/MMP13/PRTN3/TMPRSS11A/PCSK5/F7/TMPRSS13/PRSS54/MMP3/MMP12/HPN/PRSS23/PRSS57/TPSG1/ST14/PRSS22/KLKB1/TLL2/HTRA1/F2/TMPRSS7/HABP2/MMP1/MMP7/ELANE/PCSK1/MMP2/CFI/TMPRSS15
GO:0046943	carboxylic acid transmembrane transporter activity	140	-0.473429	-1.69175	0.000225632	0.00678968	0.00594036	6359	tags=35%, list=20%, signal=28%	SLC10A5/SERINC5/SLC25A2/SLC1A5/SLCO1B3/ABCC11/SLC1A4/SLC6A13/SLC23A1/SLC6A12/SLC26A9/SLC16A4/UCP2/SLC16A2/SLC27A1/SLC38A5/SLC3A2/SLC22A4/SLC16A9/SLC26A7/SLC5A12/SLC22A2/ABCC3/SLC16A3/SLC7A5/SLC16A10/SLC6A15/SLC51B/SLCO1C1/SLC17A8/SLC7A9/SLC13A3/SLC16A14/CEACAM1/SLC43A1/CD36/SLC27A2/SLCO1A2/SLC36A2/SLC7A7/SLC43A3/SLC7A4/SLC1A1/ABCB1/ABCB11/SLC6A9/SLC7A8/SLCO1B1/SLC16A12
GO:0005342	organic acid transmembrane transporter activity	141	-0.472529	-1.69013	0.000225327	0.00678968	0.00594036	6359	tags=35%, list=20%, signal=28%	SLC10A5/SERINC5/SLC25A2/SLC1A5/SLCO1B3/ABCC11/SLC1A4/SLC6A13/SLC23A1/SLC6A12/SLC26A9/SLC16A4/UCP2/SLC16A2/SLC27A1/SLC38A5/SLC3A2/SLC22A4/SLC16A9/SLC26A7/SLC5A12/SLC22A2/ABCC3/SLC16A3/SLC7A5/SLC16A10/SLC6A15/SLC51B/SLCO1C1/SLC17A8/SLC7A9/SLC13A3/SLC16A14/CEACAM1/SLC43A1/CD36/SLC27A2/SLCO1A2/SLC36A2/SLC7A7/SLC43A3/SLC7A4/SLC1A1/ABCB1/ABCB11/SLC6A9/SLC7A8/SLCO1B1/SLC16A12
GO:0022843	voltage-gated monoatomic cation channel activity	121	-0.472319	-1.66065	0.000230521	0.00678968	0.00594036	4690	tags=34%, list=14%, signal=29%	KCNT1/TMC1/SCN5A/CACNA1C/KCNV1/CACNG6/KCNG4/KCNJ10/KCNN3/KCNJ5/KCNJ1/CACNA1E/KCNAB2/KCNE2/KCNE4/KCNK1/SCN9A/HCN4/KCNG1/HVCN1/SCN7A/CACNG4/CACNA2D3/KCNMA1/HCN1/CATSPER1/CACNA1H/CACNA1I/KCNH1/CACNA1D/SCN4A/KCNH5/KCNS3/KCNJ16/KCNE3/KCNT2/SCN2A/KCNQ3/KCNJ15/KCNA2/KCNJ6
GO:0001786	phosphatidylserine binding	55	-0.581418	-1.83094	0.000259134	0.00746484	0.00653106	3972	tags=31%, list=12%, signal=27%	GAS6/GAP43/MFGE8/GSDMA/SYT3/CAVIN2/SYT5/JPH2/SCIN/TREM2/SYT8/SYT11/SYTL2/GSDMC/ANXA13/SYT13/SYT1
GO:0042379	chemokine receptor binding	32	-0.673771	-1.93112	0.000276893	0.00788679	0.00690023	2186	tags=41%, list=7%, signal=38%	CCR2/CX3CR1/CCL20/CCL5/PPBP/DEFB1/CXCL3/CXCL2/CXCL8/CCL24/CCL26/CCRL2/CXCL1
GO:0017116	single-stranded DNA helicase activity	23	0.73588	2.30063	0.000318167	0.00886323	0.00775452	6141	tags=78%, list=19%, signal=63%	PIF1/MCM4/DNA2/MCM2/MCM5/MCM7/MCM3/MCM6/RFC2/MCM8/RAD51/RFC5/RFC4/POLQ/DSCC1/RFC3/DHX9/CHTF8
GO:0005436	sodium:phosphate symporter activity	11	-0.825798	-1.86084	0.000317712	0.00886323	0.00775452	2669	tags=55%, list=8%, signal=50%	SLC17A8/SLC17A4/SLC34A1/SLC17A2/SLC17A1/SLC17A3
GO:0001882	nucleoside binding	8	-0.885645	-1.84461	0.000328192	0.00894587	0.00782682	199	tags=38%, list=1%, signal=37%	ACTN4/ADORA1/CDA
GO:0001664	G protein-coupled receptor binding	198	-0.438512	-1.6139	0.000326016	0.00894587	0.00782682	5753	tags=25%, list=18%, signal=21%	ARRB1/RNF43/HOMER2/REEP2/APLP1/JAK2/GPHB5/WNT2/RTP2/CCR2/CX3CR1/CLIC6/CCL20/P2RY1/DNM3/WNT3/GNA14/GNAZ/BAMBI/INSL3/NDP/C3/PPY/CCL5/GPHA2/P2RY2/WNT9A/ADA2/PPBP/FPR1/EDN2/GIP/NPFFR2/WNT10A/ACE/DEFB1/CXCL3/CXCL2/CALCB/BDKRB2/MRAP2/FYN/CXCL8/CCL24/ADORA1/CCL26/AGTR1/AGT/CCRL2/CXCL1
GO:1990782	protein tyrosine kinase binding	107	-0.501719	-1.74105	0.000350345	0.00944812	0.00826625	8159	tags=36%, list=25%, signal=27%	BMPR2/GAB2/PSG9/PITPNM2/ITGB1/IRS2/RNF41/ALKAL2/PIK3R2/GDNF/CD2/GRM5/NCK2/BANK1/SOCS5/GRB14/NEDD9/FCRL3/NRG3/TOB1/CBLB/CASS4/CEACAM20/CADM4/GAS6/EPHA4/SHC4/SHC3/CEACAM1/CDH1/TREM2/ANGPT1/ANGPT4/BLNK/SHC2/ITGAX/PHYHIP/PSG4
GO:0042626	ATPase-coupled transmembrane transporter activity	90	-0.516475	-1.75342	0.000361359	0.00964257	0.00843637	3434	tags=20%, list=11%, signal=18%	ATP6V0A4/ABCC3/ATP2A3/ABCC6/ABCG4/ABCG8/ABCA6/ABCG1/ABCB1/ABCD2/ABCB11/ABCA13/ABCA4/ABCA12/ATP1A2/ABCA10/ABCA8/ATP6V0D2
GO:0004714	transmembrane receptor protein tyrosine kinase activity	53	-0.578945	-1.81191	0.000389712	0.0101847	0.00891071	3054	tags=34%, list=9%, signal=31%	EPHA4/EPHA1/FLT1/MUSK/CSF1R/NTRK1/EPHB3/EPHB2/NTRK3/EPHB1/EPHB6/NRP2/ERBB4/ROS1/EFEMP1/PDGFRB/TEK/DDR2
GO:0008028	monocarboxylic acid transmembrane transporter activity	53	-0.5786	-1.81083	0.000389712	0.0101847	0.00891071	5484	tags=45%, list=17%, signal=38%	SLCO1B3/ABCC11/SLC1A4/SLC6A13/SLC6A12/SLC16A4/SLC16A2/SLC27A1/SLC16A9/SLC5A12/ABCC3/SLC16A3/SLC16A10/SLC51B/SLCO1C1/SLC16A14/CEACAM1/CD36/SLC27A2/SLCO1A2/SLC43A3/ABCB11/SLCO1B1/SLC16A12
GO:0008009	chemokine activity	20	-0.741105	-1.92208	0.000445368	0.0115205	0.0100794	2186	tags=40%, list=7%, signal=37%	CCL5/PPBP/CXCL3/CXCL2/CXCL8/CCL24/CCL26/CXCL1
GO:0005262	calcium channel activity	105	-0.486892	-1.68407	0.000469539	0.012023	0.0105191	4523	tags=26%, list=14%, signal=22%	TMC1/SCN5A/CACNA1C/CACNG6/TRPV3/ORAI3/TRPC7/MCOLN3/CACNA1E/TRPV2/SCN9A/SCN7A/CACNG4/CACNA2D3/CATSPER1/RYR2/CACNA1H/CACNA1I/GPM6A/CACNA1D/SCN4A/TRPC4/SLC24A4/TRPC3/SCN2A/CHRNA9/TRPC6
GO:0031491	nucleosome binding	67	0.490368	1.94998	0.000493827	0.0123946	0.0108441	11751	tags=63%, list=36%, signal=40%	H1-6/H1-3/H1-4/H1-5/H1-1/HMGA2/H1-2/HDAC1/SMARCA4/RCC1/H1-10/H1-0/RNF168/PARP2/PWWP3A/CGAS/NOC2L/SSRP1/MLLT6/HMGN1/SUPT16H/SMARCC2/ARID1A/ACTL6A/MBD3/HMGN2/HIRA/RBBP4/H2AZ1/HNRNPC/GLYR1/HDAC2/MTA2/EED/CHD4/SMARCB1/HMGN3/MLLT10/NAP1L4/CABIN1/DNTTIP1/HMGN4
GO:0008528	G protein-coupled peptide receptor activity	76	-0.518207	-1.7221	0.000493157	0.0123946	0.0108441	5354	tags=41%, list=17%, signal=34%	NMUR1/MC5R/GPR84/SSTR3/CX3CR1/F2R/GCGR/RXFP4/NPY1R/FBXW7-AS1/OPRL1/VIPR2/NPR3/APLNR/PTH2R/TACR2/F2RL1/VIPR1/MC4R/FPR1/NPFFR2/EDNRA/NPY6R/ADCYAP1R1/BDKRB1/BDKRB2/NPBWR1/SORCS2/CALCRL/NPY4R2/AGTR1
GO:0030527	structural constituent of chromatin	73	0.784879	3.1674	0.000512295	0.012732	0.0111394	4180	tags=74%, list=13%, signal=65%	H3C12/H3C10/H2AC12/H2AC18/H2AC16/H4C13/H2BC18/H2BC14/H2BC17/H2BC3/H2BC13/H1-6/H2BC7/H3C7/H2AC8/H2AC4/H2AC13/H1-3/H3C14/H2BC11/H4C12/H2AC11/H2AC17/H3C13/H2BC10/H4C4/H3C11/H2BC21/H2BC6/H2BC9/H2BC12/H3C1/H2BC4/H1-4/H2AC21/H1-5/H2BC15/H1-1/H4C1/H1-2/H4C8/H2AX/H4C2/H2AC20/H3C8/H2BC5/H2BC8/H4C5/H4C3/H2AC19/H4C9/H2AC6/H4C11/H1-10
GO:0016504	peptidase activator activity	46	-0.581389	-1.77921	0.000527635	0.012986	0.0113615	5979	tags=30%, list=18%, signal=25%	PCOLCE2/CTSL/CTSH/RPS27L/CTSS/FBLN1/ATP2A3/NKX3-1/PINK1/VSIR/FN1/PRSS22/NLRP1/CASP1
GO:0019956	chemokine binding	26	-0.692508	-1.90297	0.000571837	0.013819	0.0120903	6084	tags=65%, list=19%, signal=53%	CXCR5/CCR9/FGF2/CCR6/CCR2/CX3CR1/ZFP36/CXCR3/CCR7/CXCR2/A2M/ITGA4/ITGB3/CCR3/CCRL2/CCR1/ACKR3
GO:0001968	fibronectin binding	25	-0.688443	-1.8772	0.000575043	0.013819	0.0120903	5972	tags=60%, list=18%, signal=49%	CTSL/PLEKHA2/IGFBP6/ITGA3/CTSS/LPA/EPHA1/FBLN1/VEGFA/CCDC80/IGFBP5/LRRC15/MMP2/ITGA4/ITGB3
GO:0046906	tetrapyrrole binding	120	-0.467387	-1.64144	0.000577834	0.013819	0.0120903	6452	tags=32%, list=20%, signal=25%	PXDN/STEAP4/TBXAS1/LMBRD1/CYP4A22/CYP2J2/CYP24A1/CYBB/JAK2/CYP2A6/CYP3A43/CYP11A1/CYP4X1/CYGB/TCN2/CYP39A1/CBS/MB/CYP4Z1/CYP2U1/STC2/SLC48A1/NR1D1/HMOX1/STEAP1/CYP2C8/CYP2C9/HBG2/CYP4F2/PXDNL/NOS2/DUOX2/NOX5/CYP19A1/CYP27C1/HRG/PTGS1/TCN1
GO:0016298	lipase activity	103	-0.487943	-1.68469	0.000588789	0.0139494	0.0122044	5261	tags=31%, list=16%, signal=26%	PLA2G4C/F2RL2/GDPD5/PLBD2/PLD3/ASPG/SMPD1/ABHD2/PLBD1/ABHD12/PLCD1/PLA2G2D/GDPD1/LIPM/LIPK/PLCD3/AADAC/PLB1/PLAAT2/SMPDL3B/CCL5/PLA1A/PLAAT3/EDNRA/BDKRB2/PLAAT4/PNPLA1/ENPP2/PLCL1/PLAAT5/MGLL/CCR1
GO:0005496	steroid binding	94	-0.499809	-1.70514	0.000718735	0.0168703	0.01476	5980	tags=30%, list=18%, signal=24%	SOAT2/OSBPL3/APOF/KL/PAQR9/RORA/ATP1A3/SCARB2/ESRRG/VDR/NPC1L1/CALB1/GRAMD1A/UGT1A1/ESR1/GPR155/OSBPL6/PDIA2/ABCG1/RORC/GPR141/PROM1/SERPINA6/ATP1A2/PROM2/SIDT1/NR1H4/HSD11B1
GO:0000217	DNA secondary structure binding	38	0.543411	1.92962	0.000761615	0.0169359	0.0148174	9907	tags=61%, list=31%, signal=42%	XRCC3/HMGA2/CLSPN/BLM/NR0B1/XRCC2/RAD51AP1/RECQL4/MSH2/FANCM/H1-0/SMC6/NEIL3/HNRNPD/GEN1/MSH6/SMC5/MEN1/HMGB2/RAD18/LIN54/HMGB3/KMT2A
GO:0003697	single-stranded DNA binding	116	0.439982	1.91962	0.000734754	0.0169359	0.0148174	8801	tags=45%, list=27%, signal=33%	MCM10/MCM4/CDC45/RADX/TOP3A/POU4F1/MCM2/BLM/MCM5/HROB/MCM7/MCM3/MCM6/DMC1/NOL12/SSBP4/RAD51AP1/RPA2/TDP1/RAD54L/MCM8/RECQL4/MEIOB/MSH2/RAD51/BRCA2/SETMAR/DDX11/SMC6/NEIL3/RPA1/DHX9/HNRNPA2B1/WBP11/POLA1/HNRNPU/CTC1/RAD52/TWNK/SMC5/TOP1/RNF138/LRPPRC/FUBP1/MMS22L/REXO4/POLR2H/SMC2/FAM111A/HMGB2/PCBP1/RAD18
GO:0038187	pattern recognition receptor activity	20	-0.727914	-1.88787	0.00074228	0.0169359	0.0148174	3481	tags=45%, list=11%, signal=40%	NOD2/TLR3/CD36/COLEC12/NLRP1/TLR5/DMBT1/LY96/TLR4
GO:0031492	nucleosomal DNA binding	37	0.532655	1.87618	0.000757576	0.0169359	0.0148174	10968	tags=68%, list=34%, signal=45%	H1-6/H1-3/H1-4/H1-5/H1-1/HMGA2/H1-2/HDAC1/SMARCA4/RCC1/H1-10/H1-0/HMGN1/SMARCC2/ACTL6A/MBD3/HMGN2/RBBP4/H2AZ1/HNRNPC/HDAC2/MTA2/CHD4/SMARCB1/HMGN3
GO:0042162	telomeric DNA binding	38	0.518544	1.84131	0.000761615	0.0169359	0.0148174	8098	tags=45%, list=25%, signal=34%	TERT/PIF1/UPF2/BLM/RPA2/SMG6/TELO2/RPA1/UPF1/HNRNPA2B1/HNRNPD/SMG5/CTC1/NCL/XRCC6/SMG1/ACD
GO:0005179	hormone activity	77	-0.514575	-1.71312	0.000739007	0.0169359	0.0148174	3720	tags=34%, list=11%, signal=30%	CGB7/GH2/INHBB/INSL3/STC2/LEP/PPY/GPHA2/FBN1/SPX/ANGPTL8/CGB2/VGF/EDN2/GIP/CRH/ADM2/VIP/CALCB/OSTN/TTR/RLN2/TG/INHBE/IGF2/AGT
GO:0004875	complement receptor activity	4	-0.95399	-1.66725	0.000890948	0.0196396	0.0171829	1496	tags=100%, list=5%, signal=95%	FPR1/C3AR1/C5AR1
GO:0004386	helicase activity	147	0.382118	1.72332	0.000913242	0.0197165	0.0172501	10890	tags=59%, list=34%, signal=39%	DDX12P/DHX34/DDX39A/PIF1/ERCC6L/MCM4/DNA2/DDX43/MCM2/BLM/MCM5/RTEL1/MCM7/MCM3/MCM6/DHX58/SMARCA4/RAD54L/DQX1/RAD54B/RFC2/MCM8/RECQL4/EIF4A3/RAD51/RFC5/RFC4/DHX33/DDX55/POLQ/DSCC1/FANCM/HELLS/RFC3/DDX11/EIF4A1/SRCAP/DDX39B/DHX9/DHX37/UPF1/CHTF8/DDX51/DHX15/BRIP1/DDX47/DDX56/DDX20/DDX28/DDX27/TTF2/ZGRF1/TWNK/CHTF18/XRCC6/DDX31/RUVBL1/DHX35/DDX23/DDX17/ERCC3/DHX16/EP400/DDX52/BTAF1/DDX18/DDX19A/CHD7…
GO:0008427	calcium-dependent protein kinase inhibitor activity	3	-0.977265	-1.58915	0.000917768	0.0197165	0.0172501	187	tags=67%, list=1%, signal=66%	CIB1/CAMK2N1
GO:0010858	calcium-dependent protein kinase regulator activity	3	-0.977265	-1.58915	0.000917768	0.0197165	0.0172501	187	tags=67%, list=1%, signal=66%	CIB1/CAMK2N1
GO:0033691	sialic acid binding	10	-0.818481	-1.80263	0.000961538	0.0204832	0.0179209	877	tags=50%, list=3%, signal=49%	ST8SIA4/MAG/SELL/ST8SIA2/CD22
GO:0015085	calcium ion transmembrane transporter activity	122	-0.460244	-1.61918	0.00103555	0.0218761	0.0191396	4523	tags=25%, list=14%, signal=21%	TMC1/SCN5A/CACNA1C/SLC3A2/CACNG6/TRPV3/ORAI3/SLC8A3/ATP2A3/TRPC7/MCOLN3/CACNA1E/TRPV2/SCN9A/SCN7A/CACNG4/CACNA2D3/CATSPER1/RYR2/CACNA1H/CACNA1I/GPM6A/CACNA1D/SCN4A/TRPC4/SLC24A4/TRPC3/SCN2A/CHRNA9/TRPC6
GO:0001653	peptide receptor activity	81	-0.502097	-1.68327	0.00109796	0.0228142	0.0199604	5354	tags=38%, list=17%, signal=32%	NMUR1/MC5R/GPR84/SSTR3/CX3CR1/F2R/GCGR/RXFP4/NPY1R/FBXW7-AS1/OPRL1/VIPR2/NPR3/APLNR/PTH2R/TACR2/F2RL1/VIPR1/MC4R/FPR1/NPFFR2/EDNRA/NPY6R/ADCYAP1R1/BDKRB1/BDKRB2/NPBWR1/SORCS2/CALCRL/NPY4R2/AGTR1
GO:0008081	phosphoric diester hydrolase activity	82	-0.497253	-1.67005	0.00109636	0.0228142	0.0199604	4982	tags=28%, list=15%, signal=24%	PLCD1/PDE11A/PDE4C/GDPD1/PLCXD3/PDE3A/PDE6B/PLCD3/PLCXD2/ENPP6/SMPDL3B/CCL5/PDE6G/PDE1A/EDNRA/BDKRB2/ENPP3/ENPP2/PLCL1/PDE2A/PDE1B/PDE1C/CCR1
GO:0019865	immunoglobulin binding	11	-0.804482	-1.81281	0.00111199	0.0229179	0.0200511	3532	tags=64%, list=11%, signal=57%	FCGR2B/JCHAIN/VWF/LGALS3/FCGR2A/HRG/CD22
GO:0003688	DNA replication origin binding	16	0.698659	1.97778	0.00116313	0.0237785	0.020804	9692	tags=94%, list=30%, signal=66%	MCM10/ORC1/CDC45/CDC6/MCM2/MCM5/DDX11/DHX9/GRWD1/POLA1/ORC3/ORC2/ORC5/HSPD1/ORC4
GO:0042605	peptide antigen binding	22	-0.688979	-1.82443	0.00117907	0.0239116	0.0209205	3336	tags=64%, list=10%, signal=57%	B2M/HLA-A/HLA-E/SLC7A5/HLA-DMA/SLC7A9/HLA-DMB/HLA-H/HLA-F/HLA-C/HLA-DPA1/HLA-G/HLA-B/SLC7A8
GO:0019001	guanyl nucleotide binding	364	-0.368551	-1.41132	0.0012352	0.0246554	0.0215713	6343	tags=20%, list=20%, signal=16%	INSR/RAP2B/RASL11A/STING1/GTPBP2/RRAD/RAB29/MMAA/RAB27A/TUBE1/RASL11B/RAB6B/RAB3B/SEPTIN14/ARL11/SAR1B/DNM1/EEF1A2/TUBA8/RAB31/TUBAL3/RHOU/PDE11A/PRKG2/GBP7/RAB40B/RAB43/RAB36/ARL13A/RND1/AK3/TUBA1A/RAB38/DNM3/ADSS1/GNA14/GNAZ/IFI44L/SCG5/HHAT/RND3/RHOJ/RASD2/PCK2/GBP6/RAB39B/CNGA4/SEPTIN4/DIRAS1/RHOBTB1/PCK1/RHOB/GBP3/TGM2/PDE6G/ARL4D/GVINP1/RAB44/NUGGC/GBP4/RERG/RHOH/RAC2/PDE2A/DIRAS2/RERGL/GBP…
GO:0032561	guanyl ribonucleotide binding	364	-0.368551	-1.41132	0.0012352	0.0246554	0.0215713	6343	tags=20%, list=20%, signal=16%	INSR/RAP2B/RASL11A/STING1/GTPBP2/RRAD/RAB29/MMAA/RAB27A/TUBE1/RASL11B/RAB6B/RAB3B/SEPTIN14/ARL11/SAR1B/DNM1/EEF1A2/TUBA8/RAB31/TUBAL3/RHOU/PDE11A/PRKG2/GBP7/RAB40B/RAB43/RAB36/ARL13A/RND1/AK3/TUBA1A/RAB38/DNM3/ADSS1/GNA14/GNAZ/IFI44L/SCG5/HHAT/RND3/RHOJ/RASD2/PCK2/GBP6/RAB39B/CNGA4/SEPTIN4/DIRAS1/RHOBTB1/PCK1/RHOB/GBP3/TGM2/PDE6G/ARL4D/GVINP1/RAB44/NUGGC/GBP4/RERG/RHOH/RAC2/PDE2A/DIRAS2/RERGL/GBP…
GO:0030280	structural constituent of skin epidermis	17	-0.740585	-1.85277	0.00135542	0.0266356	0.0233037	4736	tags=65%, list=15%, signal=55%	PI3/KRT85/KRT6B/KRT6A/KRT4/KRT80/KRT83/KRT7/PNPLA1/FLG/KRT81
GO:0004711	ribosomal protein S6 kinase activity	7	-0.875627	-1.7488	0.00134998	0.0266356	0.0233037	11	tags=29%, list=0%, signal=29%	RPS6KA6/RPS6KA2
GO:0008173	RNA methyltransferase activity	62	0.466323	1.82931	0.00139665	0.0272346	0.0238278	12735	tags=58%, list=39%, signal=35%	FBLL1/MRM3/METTL16/TRDMT1/TRMT61A/TRMT10C/MRM1/FTSJ3/TRMT2A/NOP2/MEPCE/TRMT1/NSUN2/METTL3/LCMT2/TRMT44/TYW3/TFB2M/METTL1/PCIF1/TRMT61B/FBL/DIMT1/EMG1/MRM2/TGS1/NSUN6/TRMT13/METTL2B/THUMPD2/TRMT10A/TFB1M/THUMPD3/METTL4/TRMO/RNMT
GO:0015020	glucuronosyltransferase activity	26	-0.66162	-1.81809	0.00142959	0.0276643	0.0242037	5444	tags=42%, list=17%, signal=35%	UGT1A9/CHPF/UGT2B28/UGT1A3/UGT1A1/UGT2B11/UGT2B7/UGT2A3/UGT2B17/UGT2B4/UGT1A7
GO:0004620	phospholipase activity	84	-0.493511	-1.66264	0.00145437	0.0279305	0.0244366	5261	tags=32%, list=16%, signal=27%	PLA2G4C/F2RL2/GDPD5/PLBD2/PLD3/ASPG/SMPD1/PLBD1/ABHD12/PLCD1/PLA2G2D/GDPD1/PLCD3/PLB1/PLAAT2/SMPDL3B/CCL5/PLA1A/PLAAT3/EDNRA/BDKRB2/PLAAT4/ENPP2/PLCL1/PLAAT5/MGLL/CCR1
GO:0008094	ATP-dependent activity, acting on DNA	122	0.373903	1.64973	0.00152555	0.0290773	0.02544	7895	tags=36%, list=24%, signal=27%	XRCC3/DDX12P/ATAD5/PIF1/ERCC6L/MCM4/DNA2/MCM2/BLM/MCM5/XRCC2/RTEL1/MCM7/MCM3/MCM6/DMC1/SMARCA4/RAD54L/RAD54B/RFC2/MCM8/RECQL4/MSH2/RAD51/RFC5/RFC4/POLQ/DSCC1/FANCM/HELLS/RFC3/DDX11/SRCAP/DHX9/UPF1/CHTF8/BRIP1/MSH6/TTF2/MSH5/TWNK/CHTF18/XRCC6/RUVBL1
GO:0016917	GABA receptor activity	13	-0.772316	-1.82066	0.0015569	0.0294534	0.025769	3543	tags=54%, list=11%, signal=48%	GABRA3/GABRG2/GABRR2/GABRA6/GABBR2/GABRA2/GABRG1
GO:0004129	cytochrome-c oxidase activity	12	0.741095	1.92899	0.00164835	0.0301279	0.0263592	1122	tags=17%, list=3%, signal=16%	MTCO2P12/COX7A1
GO:0016675	oxidoreductase activity, acting on a heme group of donors	12	0.741095	1.92899	0.00164835	0.0301279	0.0263592	1122	tags=17%, list=3%, signal=16%	MTCO2P12/COX7A1
GO:0140097	catalytic activity, acting on DNA	239	0.376284	1.80449	0.00165017	0.0301279	0.0263592	8844	tags=42%, list=27%, signal=31%	TERT/PGBD5/SLX1B/XRCC3/DDX12P/EXO1/ATAD5/PIF1/ERCC6L/MCM4/HMGA2/DNA2/TOP3A/FEN1/MCM2/TREX2/EXO5/BLM/ISG20/MCM5/XRCC2/RTEL1/ANKLE1/POLE/POLE2/TOP3B/MCM7/MCM3/MCM6/POLD1/DMC1/TDP1/SMARCA4/RAD54L/RAD54B/DNMT1/RFC2/MCM8/RECQL4/MEIOB/MSH2/RAD51/RFC5/RFC4/EME2/UNG/POLQ/DSCC1/FANCM/HELLS/POLE3/NEIL1/RFC3/POLD3/SETMAR/TDG/DDX11/RAD1/CHRAC1/SMC3/SRCAP/NEIL3/RAD9A/DHX9/UPF1/THAP9/CHTF8/GEN1/POLA1/DCLRE1B/B…
GO:0020037	heme binding	110	-0.458377	-1.5973	0.00162904	0.0301279	0.0263592	6452	tags=32%, list=20%, signal=26%	PXDN/STEAP4/TBXAS1/CYP4A22/CYP2J2/CYP24A1/CYBB/JAK2/CYP2A6/CYP3A43/CYP11A1/CYP4X1/CYGB/CYP39A1/CBS/MB/CYP4Z1/CYP2U1/STC2/SLC48A1/NR1D1/HMOX1/STEAP1/CYP2C8/CYP2C9/HBG2/CYP4F2/PXDNL/NOS2/DUOX2/NOX5/CYP19A1/CYP27C1/HRG/PTGS1
GO:0031728	CCR3 chemokine receptor binding	3	-0.972812	-1.5819	0.00165198	0.0301279	0.0263592	287	tags=100%, list=1%, signal=99%	CCL24/CCL26
GO:0017069	snRNA binding	50	0.484115	1.82194	0.00169851	0.0303221	0.026529	11455	tags=68%, list=35%, signal=44%	ISG20/TOE1/METTL16/DDX39B/RNU6-7/RNU6ATAC/SNRNP70/SNRPD3/MEPCE/PRPF4/HNRNPU/SNRPA1/SNU13/LSM10/SNRPA/LSM2/LSM4/PRPF31/SART3/EIF5A/LSM7/RNU4ATAC/EFTUD2/TUT1/SNRNP35/SF3B3/RNPC3/PRPF8/COIL/LSM11/DDX21/LSM3/RBM22/GEMIN5
GO:0008191	metalloendopeptidase inhibitor activity	15	-0.74002	-1.80133	0.00168273	0.0303221	0.026529	5769	tags=67%, list=18%, signal=55%	RARRES1/TIMP1/RECK/NGF/TIMP2/TIMP4/FETUB/BST2/SPOCK3/SPOCK1
GO:0008172	S-methyltransferase activity	7	-0.865007	-1.72759	0.00168748	0.0303221	0.026529	452	tags=57%, list=1%, signal=56%	TPMT/MGMT/BHMT2/BHMT
GO:0043178	alcohol binding	79	-0.499084	-1.66768	0.00171674	0.0304331	0.0266262	8926	tags=41%, list=28%, signal=29%	ADH4/TRPC5/NPC2/SCP2/XPR1/GRAMD1B/RPH3A/TPK1/ABCA1/APOD/SOAT2/TRPC1/OSBPL3/APOF/SCARB2/NPC1L1/GRAMD1A/RBP2/GPR155/STRA6/TRPC7/ADAP2/OSBPL6/ABCG1/TRPC4/RBP1/PROM1/TRPC3/CYP27C1/PROM2/SIDT1/TRPC6
GO:0004726	non-membrane spanning protein tyrosine phosphatase activity	12	-0.781192	-1.80238	0.00172902	0.0304379	0.0266304	1279	tags=17%, list=4%, signal=16%	PTPN7/PTPN22
GO:0015143	urate transmembrane transporter activity	9	-0.826207	-1.77368	0.0017808	0.0311333	0.0272388	3056	tags=67%, list=9%, signal=60%	SLC23A1/SLC22A12/SLC17A4/SLC2A9/SLC17A2/SLC17A3
GO:0003678	DNA helicase activity	58	0.4695	1.81929	0.00180261	0.0312988	0.0273836	7895	tags=53%, list=24%, signal=41%	DDX12P/PIF1/MCM4/DNA2/MCM2/BLM/MCM5/RTEL1/MCM7/MCM3/MCM6/RAD54B/RFC2/MCM8/RECQL4/RAD51/RFC5/RFC4/POLQ/DSCC1/FANCM/RFC3/DDX11/DHX9/UPF1/CHTF8/BRIP1/TWNK/CHTF18/XRCC6/RUVBL1
GO:0003924	GTPase activity	313	-0.374341	-1.42335	0.00197546	0.0340667	0.0298052	9537	tags=30%, list=29%, signal=22%	RASA1/RRAGB/GNAI1/RAP2A/TRIM23/EIF2S3/NTPCR/ARL15/GNAQ/RAB8B/EIF2S3B/SEPTIN3/RAB30/ARL14/RIT1/EEF1A1/EEF2/EEF1A1P5/RAB40A/ARL8A/RAB1C/SEPTIN8/RAB22A/RRAGD/NLRP10/RASL10B/RAB19/RAB6C/RHOBTB2/RAB7B/ARL4C/RALB/MRAS/REM2/RAP2B/RASL11A/GTPBP2/RRAD/RAB29/MMAA/RAB27A/RASL11B/RHOBTB3/RAP1GAP/RAB6B/RAB3B/SEPTIN14/ARL11/SAR1B/DNM1/EEF1A2/RAB31/RHOU/RGS14/GBP7/RAB40B/RAB43/RAB36/AGAP7P/ARL13A/RND1/RAB38/DNM…
GO:0019957	C-C chemokine binding	18	-0.709804	-1.80163	0.00209424	0.0358709	0.0313838	4974	tags=72%, list=15%, signal=61%	CXCR5/CCR9/CCR6/CCR2/CX3CR1/ZFP36/CXCR3/CCR7/CXCR2/CCR3/CCRL2/CCR1/ACKR3
GO:0042562	hormone binding	67	-0.511259	-1.66423	0.00225649	0.0381346	0.0333643	8205	tags=42%, list=25%, signal=31%	ECE1/GHRHR/THRA/ALDH1A1/GPER1/PTH1R/INSR/INHBA/ABHD2/ATP1A3/MC5R/CTSH/CRYM/PDE3A/GCGR/VIPR2/NPR3/PTH2R/CDH13/VIPR1/MC4R/THRB/SLC40A1/ADCYAP1R1/TTR/CALCRL/ATP1A2/PRLR
GO:0019199	transmembrane receptor protein kinase activity	71	-0.504837	-1.65886	0.00224383	0.0381346	0.0333643	5632	tags=37%, list=17%, signal=30%	INSR/ACVRL1/RET/AXL/ACVR1C/EPHA5/TGFBR1/EPHA4/EPHA1/FLT1/MUSK/CSF1R/NTRK1/EPHB3/EPHB2/NTRK3/EPHB1/EPHB6/LTBP1/NRP2/ERBB4/ROS1/EFEMP1/PDGFRB/TEK/DDR2
GO:0019958	C-X-C chemokine binding	4	-0.937702	-1.63878	0.00231646	0.038889	0.0340243	1393	tags=75%, list=4%, signal=72%	CXCR2/A2M/ACKR3
GO:0099095	ligand-gated monoatomic anion channel activity	12	-0.761134	-1.75611	0.00235775	0.0393217	0.0344029	3849	tags=58%, list=12%, signal=51%	GLRB/GABRA3/GABRG2/GABRA6/GLRA3/GABRA2/GABRG1
GO:0140784	metal ion sensor activity	5	-0.909244	-1.67934	0.00244413	0.0404959	0.0354303	2506	tags=60%, list=8%, signal=55%	EFHB/EFHD1/SYT1
GO:0030296	protein tyrosine kinase activator activity	30	-0.624907	-1.76843	0.00250661	0.0412615	0.0361	7206	tags=47%, list=22%, signal=36%	ALKAL2/ERCC6/GRM5/NRG3/CD24/GAS6/VEGFA/TGFA/EGF/CCL5/BTC/AFAP1L2/ANGPT4/IGF2
GO:0004890	GABA-A receptor activity	10	-0.804051	-1.77085	0.0025641	0.0419355	0.0366897	3543	tags=60%, list=11%, signal=53%	GABRA3/GABRG2/GABRR2/GABRA6/GABRA2/GABRG1
GO:0042578	phosphoric ester hydrolase activity	323	-0.366707	-1.39693	0.00269486	0.0437915	0.0383135	7476	tags=23%, list=23%, signal=18%	APTX/GDPD5/PLD3/PLPPR2/PPP3CA/PLPP1/PTPRJ/PDE8B/FIG4/PPM1L/FBP2/PFKFB1/ENPP1/PTPRZ1/SMPD1/ACP5/PTPRH/PTPN13/PLPPR3/ACP7/GPCPD1/INPP1/PTP4A3/PPM1E/TPTE2/PLCD1/PDE11A/PDE4C/GDPD1/PLCXD3/PPM1J/LHPP/PDE3A/PDE6B/PTPRO/DUSP5/DUSP23/PLCD3/PLCXD2/INPP5D/ENPP6/DUSP4/CPPED1/PTPRR/SMPDL3B/INPP4B/CCL5/NT5C1B/DUSP1/PTPRU/PTPN7/PDE6G/PDE1A/EDNRA/PLPPR1/PHOSPHO1/PTPRC/PPP1R3C/BDKRB2/PLPPR4/ENPP3/ENPP2/PLCL1/PDE…
GO:0004713	protein tyrosine kinase activity	127	-0.442112	-1.5624	0.00275103	0.0444195	0.038863	3054	tags=19%, list=9%, signal=17%	EPHA1/FLT1/MAP2K6/MUSK/WEE2/CSF1R/PKDCC/NTRK1/EPHB3/BLK/EPHB2/JAK3/NTRK3/EPHB1/EPHB6/NRP2/ERBB4/ROS1/FYN/EFEMP1/PDGFRB/TEK/DDR2/ITK
GO:0017124	SH3 domain binding	115	-0.444702	-1.55643	0.00278067	0.044614	0.0390332	7092	tags=30%, list=22%, signal=23%	WIPF1/SH3BGR/DTX1/MAPK15/MICAL1/SH3KBP1/ADAM12/CTTNBP2/ELMO1/PRKN/FUT8/ADAM15/DPYSL3/PLSCR4/SH3BP5/PTTG2/NCF1/SGIP1/CBLB/SHANK2/HCLS1/ARHGAP6/ARHGAP31/AFAP1L1/INPP5D/ENKUR/SKAP1/ADAM19/ESPN/SH2D2A/FMN1/SH3BP2/AFAP1L2/PTPN22
GO:0043395	heparan sulfate proteoglycan binding	16	-0.712907	-1.75741	0.00289502	0.0458679	0.0401303	5431	tags=56%, list=17%, signal=47%	FBLN7/PLA2G2D/SLIT1/ITGA2/LRP1/CFH/PTPRC/HRG/FST
GO:1901981	phosphatidylinositol phosphate binding	163	-0.417568	-1.51406	0.00288504	0.0458679	0.0401303	5568	tags=19%, list=17%, signal=16%	WIPI1/PLEKHF1/SDCBP2/GRAMD2A/SH3PXD2B/PLCD1/CAPG/ARHGAP9/RUBCNL/GAP43/TOM1/PHLDA1/GSDMA/KCNJ1/VEPH1/ADAP2/SYT5/GSDME/GSN/JPH2/SCIN/KCNH1/VILL/DAPP1/SH3PXD2A/FRMPD4/SYTL2/ARAP3/GSDMC/ANXA8/SYT1
GO:0016408	C-acyltransferase activity	16	-0.709999	-1.75024	0.00304739	0.0479821	0.04198	463	tags=19%, list=1%, signal=18%	SPTSSB/ACSM4/SPTLC3
GO:0004117	calmodulin-activated dual specificity 3',5'-cyclic-GMP, 3',5'-cyclic-AMP phosphodiesterase activity	3	-0.964637	-1.56861	0.00312041	0.0482332	0.0421997	1150	tags=100%, list=4%, signal=96%	PDE1B/PDE1C
GO:0048101	calmodulin-activated 3',5'-cyclic-GMP phosphodiesterase activity	3	-0.964637	-1.56861	0.00312041	0.0482332	0.0421997	1150	tags=100%, list=4%, signal=96%	PDE1B/PDE1C
GO:0005525	GTP binding	347	-0.360531	-1.37801	0.00309661	0.0482332	0.0421997	6343	tags=19%, list=20%, signal=15%	INSR/RAP2B/RASL11A/GTPBP2/RRAD/RAB29/MMAA/RAB27A/TUBE1/RASL11B/RAB6B/RAB3B/SEPTIN14/ARL11/SAR1B/DNM1/EEF1A2/TUBA8/RAB31/TUBAL3/RHOU/GBP7/RAB40B/RAB43/RAB36/ARL13A/RND1/AK3/TUBA1A/RAB38/DNM3/ADSS1/GNA14/GNAZ/IFI44L/SCG5/HHAT/RND3/RHOJ/RASD2/PCK2/GBP6/RAB39B/SEPTIN4/DIRAS1/RHOBTB1/PCK1/RHOB/GBP3/TGM2/ARL4D/GVINP1/RAB44/NUGGC/GBP4/RERG/RHOH/RAC2/DIRAS2/RERGL/GBP5/GBP2/MX2/GIMAP2/GBP1
GO:0043236	laminin binding	26	-0.635476	-1.74625	0.0031451	0.0483202	0.0422758	9400	tags=73%, list=29%, signal=52%	AGRN/ITGA6/GPC1/THBS1/ITGB1/PXDN/LGALS1/PLEKHA2/SLIT2/BCAM/NTN4/ITGA3/CTSS/LYPD3/ITGA2/NID1/LGALS3/TINAGL1/LRRC15
GO:0005237	inhibitory extracellular ligand-gated monoatomic ion channel activity	11	-0.783817	-1.76624	0.00317712	0.0485181	0.042449	3849	tags=64%, list=12%, signal=56%	GLRB/GABRA3/GABRG2/GABRA6/GLRA3/GABRA2/GABRG1

## Sheet: GoEnrichmentResults_rho0vUk_BP_
ID	Description	setSize	enrichmentScore	NES	pvalue	p.adjust	qvalue	rank	leading_edge	core_enrichment
GO:0010466	negative regulation of peptidase activity	107	-0.611171	-2.11441	0.00011685	0.00296065	0.00231877	4620	tags=34%, list=14%, signal=29%	SERPINE3/RECK/IFI6/SERPINE2/SERPINB7/GAS6/SERPINB10/SERPINI1/VEGFA/SERPINB5/TIMP2/CST1/TIMP4/SERPINB11/LRP1/SERPINA10/SERPINA5/ANXA8L1/IFI16/AQP1/ECM1/FETUB/SERPINE1/SERPINA6/SERPINA9/CST7/SNCA/SPOCK3/LAMP3/HRG/SERPINA3/ANXA8/SERPINB3/CSTA/SERPINA1/SPOCK1
GO:0002698	negative regulation of immune effector process	97	-0.604774	-2.07032	0.000118175	0.00296065	0.00231877	7510	tags=53%, list=23%, signal=41%	CR1L/FOXJ1/TMBIM6/GRN/PARP3/KLRC1/SERPINB4/XCL1/FOXF1/NDFIP1/ACP5/CD59/FGL2/AXL/SOCS5/FCRL3/CCR2/CX3CR1/SLAMF8/BCL6/IL4/FCGR2B/NOD2/HLA-A/HLA-E/IL13RA2/NCKAP1L/CD84/CD55/CEACAM1/HAVCR2/TGFB2/C4BPB/JAK3/HLA-F/TNFSF4/LGALS3/HLX/CD96/HLA-G/PTPRC/ANGPT1/HLA-B/A2M/ENPP3/BST2/IL20RB/SUSD4/IL33/SVEP1/CD22
GO:0002526	acute inflammatory response	81	-0.617302	-2.0668	0.000120934	0.00296065	0.00231877	4973	tags=43%, list=15%, signal=37%	PLA2G2D/ORM2/PTGER3/CNR1/ASS1/VNN1/UGT1A1/PTGES/CCR7/ALOX5AP/IL4/FCGR2B/HLA-E/NUPR1/B4GALT1/REG3G/IL31RA/DNASE1L3/C2CD4A/C3/TNFSF4/FN1/CXCR2/KLKB1/F2/LBP/ELANE/A2M/ORM1/IL20RB/IL1B/ADORA1/SERPINA3/IL6/SERPINA1
GO:0010951	negative regulation of endopeptidase activity	101	-0.593518	-2.04223	0.00011722	0.00296065	0.00231877	5604	tags=37%, list=17%, signal=30%	SPINK2/TIMP1/PLAUR/SERPINA4/SERPINE3/RECK/IFI6/SERPINE2/SERPINB7/GAS6/SERPINB10/SERPINI1/VEGFA/SERPINB5/TIMP2/CST1/TIMP4/SERPINB11/SERPINA10/SERPINA5/ANXA8L1/IFI16/AQP1/FETUB/SERPINE1/SERPINA6/SERPINA9/CST7/SNCA/SPOCK3/LAMP3/HRG/SERPINA3/ANXA8/SERPINB3/SERPINA1/SPOCK1
GO:0030198	extracellular matrix organization	276	-0.537875	-2.0309	0.000104657	0.00296065	0.00231877	6354	tags=40%, list=20%, signal=33%	MMP24/FOXF1/CAV2/COL13A1/CST3/OLFML2B/IMPG2/COL28A1/LAMB2/BCL3/ADAM15/ADAMTSL3/CRTAP/FOXC2/APLP1/COL9A2/COLGALT2/FURIN/GFAP/SH3PXD2B/LOXL1/SPINT2/PHLDB1/ADAMTS15/RECK/MMP11/HAPLN2/PBXIP1/NTN4/CTSS/CMA1/TGFBR1/PHLDB2/GAS6/SMOC1/ADAMTS13/BMP1/POSTN/ELF3/MMP8/OPTC/MMP13/COL4A4/MANSC4/COL4A5/HAS1/FBLN1/ADAMTSL1/B4GALT1/SERPINB5/ELN/LCP1/QSOX1/COL1A1/SPINT1/COL17A1/LOXL4/ADTRP/MMP3/TGFB2/TNXB/MMP12/DM…
GO:0045229	external encapsulating structure organization	278	-0.537486	-2.03056	0.000104635	0.00296065	0.00231877	6354	tags=40%, list=20%, signal=33%	MMP24/FOXF1/CAV2/COL13A1/CST3/OLFML2B/IMPG2/COL28A1/LAMB2/BCL3/ADAM15/ADAMTSL3/CRTAP/FOXC2/APLP1/COL9A2/COLGALT2/FURIN/GFAP/SH3PXD2B/LOXL1/SPINT2/PHLDB1/ADAMTS15/RECK/MMP11/HAPLN2/PBXIP1/NTN4/CTSS/CMA1/TGFBR1/PHLDB2/GAS6/SMOC1/ADAMTS13/BMP1/POSTN/ELF3/MMP8/OPTC/MMP13/COL4A4/MANSC4/COL4A5/HAS1/FBLN1/ADAMTSL1/B4GALT1/SERPINB5/ELN/LCP1/QSOX1/COL1A1/SPINT1/COL17A1/LOXL4/ADTRP/MMP3/TGFB2/TNXB/MMP12/DM…
GO:0043062	extracellular structure organization	277	-0.537627	-2.03004	0.000104723	0.00296065	0.00231877	6354	tags=40%, list=20%, signal=32%	MMP24/FOXF1/CAV2/COL13A1/CST3/OLFML2B/IMPG2/COL28A1/LAMB2/BCL3/ADAM15/ADAMTSL3/CRTAP/FOXC2/APLP1/COL9A2/COLGALT2/FURIN/GFAP/SH3PXD2B/LOXL1/SPINT2/PHLDB1/ADAMTS15/RECK/MMP11/HAPLN2/PBXIP1/NTN4/CTSS/CMA1/TGFBR1/PHLDB2/GAS6/SMOC1/ADAMTS13/BMP1/POSTN/ELF3/MMP8/OPTC/MMP13/COL4A4/MANSC4/COL4A5/HAS1/FBLN1/ADAMTSL1/B4GALT1/SERPINB5/ELN/LCP1/QSOX1/COL1A1/SPINT1/COL17A1/LOXL4/ADTRP/MMP3/TGFB2/TNXB/MMP12/DM…
GO:0030593	neutrophil chemotaxis	70	-0.618612	-2.02885	0.000123594	0.00296065	0.00231877	2186	tags=31%, list=7%, signal=29%	CCL5/TGFB2/LGALS3/C5AR2/CXCR2/PPBP/EDN2/RIPOR2/THBS4/ITGA9/LBP/CXCL3/CXCL2/C3AR1/RAC2/IL1B/CXCL8/CCL24/C5AR1/CCL26/TREM1/CXCL1
GO:0051928	positive regulation of calcium ion transport	93	-0.592841	-2.01584	0.000119246	0.00296065	0.00231877	4637	tags=30%, list=14%, signal=26%	STAC2/MYLK/CASQ1/CASK/STIM1/F2R/TRPV3/CEMIP/AKAP6/ANK2/P2RX3/APLNR/TRPV2/PDGFB/CCL5/JPH2/LGALS3/RYR2/F2/CACNA1D/ADCYAP1R1/DRD1/BDKRB1/TRPC3/SNCA/PDGFRB/TRPC6/CCR1
GO:0032609	type II interferon production	87	-0.59749	-2.01518	0.000119976	0.00296065	0.00231877	6144	tags=44%, list=19%, signal=35%	INHBA/BCL3/ISL1/BTN3A1/AXL/ZP3/CEBPG/JAK2/CCR2/GATA3/BTN3A2/GAS6/CCR7/NOD2/LGALS9C/HLA-A/SLC7A5/TLR3/F2RL1/HAVCR2/VSIR/DDIT3/IL12A/TNFSF4/CD274/LGALS9B/HLA-DPA1/CD96/IL12RB1/IL20RB/IL1B/CRTAM/IL33/LAPTM5/PDCD1LG2/NR1H4/PTPN22/TLR4
GO:0032649	regulation of type II interferon production	87	-0.59749	-2.01518	0.000119976	0.00296065	0.00231877	6144	tags=44%, list=19%, signal=35%	INHBA/BCL3/ISL1/BTN3A1/AXL/ZP3/CEBPG/JAK2/CCR2/GATA3/BTN3A2/GAS6/CCR7/NOD2/LGALS9C/HLA-A/SLC7A5/TLR3/F2RL1/HAVCR2/VSIR/DDIT3/IL12A/TNFSF4/CD274/LGALS9B/HLA-DPA1/CD96/IL12RB1/IL20RB/IL1B/CRTAM/IL33/LAPTM5/PDCD1LG2/NR1H4/PTPN22/TLR4
GO:0002367	cytokine production involved in immune response	100	-0.583952	-2.0082	0.000117288	0.00296065	0.00231877	4718	tags=31%, list=15%, signal=27%	CCR2/B2M/GATA3/BCL6/IRF5/IL4/NOD2/HLA-A/HLA-E/SLC7A5/TLR3/F2RL1/HK1/CD55/TGFB2/CD36/RAET1G/JAK3/HLA-F/TNFSF4/CD96/HLA-G/ANGPT1/BST2/RSAD2/IL1B/SLAMF9/LAPTM5/TREM1/TLR4/IL6
GO:0009914	hormone transport	260	-0.53345	-2.00591	0.000105441	0.00296065	0.00231877	5788	tags=30%, list=18%, signal=25%	RFX3/RAPGEF4/FKBP1B/ISL1/PTPRN/MYRIP/KCNB1/SYTL4/FOXO1/ACVR1C/JAK2/ADCY8/CNR1/EPHA5/UCP2/P2RY1/SLC16A2/GATA3/SLC3A2/CRYM/HIF1A/FAM3D/C1QTNF1/GNAZ/INHBB/SOX4/SLC7A5/SCG5/FOXD1/NKX6-1/NKX3-1/CPE/SLC16A10/SLCO1C1/LEP/TACR2/SPP1/F2RL1/NR1D1/KLF7/PCK2/CCL5/PAX8/BLK/ALOX5/ANO1/ILDR2/MC4R/SLC17A4/VGF/F2/GIP/AQP1/REN/FGF23/CRH/ADCY5/RAB44/VIP/NOS2/GCK/SLC7A8/IL1B/CYP19A1/CD38/FGG/SLCO1B1/ABCA12/HNF4A/SYB…
GO:1990266	neutrophil migration	88	-0.593259	-2.00325	0.000119904	0.00296065	0.00231877	4582	tags=36%, list=14%, signal=31%	SLIT2/CCL20/SLAMF8/CCR7/NOD2/PRTN3/NCKAP1L/PECAM1/CCL5/XG/TGFB2/LGALS3/C5AR2/CXCR2/PPBP/EDN2/RIPOR2/THBS4/ITGA9/LBP/CXCL3/CXCL2/CD177/C3AR1/RAC2/IL1B/CXCL8/CCL24/C5AR1/CCL26/TREM1/CXCL1
GO:0007596	blood coagulation	197	-0.540751	-1.9909	0.000108354	0.00296065	0.00231877	6317	tags=32%, list=19%, signal=26%	RAP2B/DGKD/PROC/F10/PROS1/RAB27A/VAV1/CD59/PLAUR/AXL/SLC6A4/JAK2/SLC4A1/TFPI/P2RY1/SERPINE2/F11R/AK3/GAS6/F2R/ADAMTS13/C1QTNF1/ITGA2/PEAR1/MMRN1/ENTPD2/FBLN1/DMTN/SCUBE1/F2RL1/PDGFB/F7/CEACAM1/ADTRP/CD36/EPHB2/VWF/C4BPB/PDIA2/DGKA/TSPAN8/SERPINA10/KLKB1/F2/PLEK/ADAMTS18/CYP4F2/DGKB/SERPINE1/COL3A1/THBD/FGG/F5/FGL1/HNF4A/ITGB3/F13B/HRG/ANXA8/DGKI/TLR4/IL6/SERPINA1
GO:0071346	cellular response to type II interferon	92	-0.584444	-1.98608	0.000119161	0.00296065	0.00231877	5008	tags=28%, list=15%, signal=24%	JAK2/FASLG/CCL20/ASS1/IFNGR1/GBP7/RAB43/ADAMTS13/TLR3/CCL5/GBP6/GSN/AQP4/GBP3/HLA-DPA1/HPX/NOS2/IL12RB1/GBP4/GBP5/CCL24/GBP2/CASP1/CCL26/GBP1/TLR4
GO:0051346	negative regulation of hydrolase activity	174	-0.54546	-1.98568	0.000109854	0.00296065	0.00231877	4620	tags=25%, list=14%, signal=22%	SERPINE3/RECK/IFI6/SERPINE2/SERPINB7/GAS6/PPP1R14D/SERPINB10/SERPINI1/NCKAP1L/RASA4/VEGFA/SERPINB5/TIMP2/PLXNB3/TGFB2/CST1/TIMP4/SERPINB11/LGALS3/LRP1/SERPINA10/SERPINA5/ANXA8L1/IFI16/AQP1/ECM1/FETUB/SERPINE1/SERPINA6/PPP4R4/SERPINA9/CST7/SNCA/SPOCK3/LAMP3/PLA2R1/HRG/SERPINA3/ANXA8/SERPINB3/CSTA/SERPINA1/SPOCK1
GO:0006820	monoatomic anion transport	140	-0.555657	-1.98135	0.000113084	0.00296065	0.00231877	5459	tags=34%, list=17%, signal=28%	ABCC11/NMUR1/STC1/SLC1A4/SLC4A1/CLIC6/BEST4/SLC26A9/SLC4A4/PRKG2/UCP2/ATP8B1/ANO9/CLCN1/SLC25A27/CLIC4/SLC4A3/GLRB/SLC26A7/GABRA3/SLC4A8/FXYD3/ABCC3/GABRG2/BEST1/SLC17A8/GABRR2/GABRA6/ABCC6/ANO1/SLC17A4/CLIC2/GLRA3/SLC1A1/CLDN4/ABCB1/SLC12A8/FXYD1/GABRA2/TG/KCNT2/SLC17A2/CLCA2/SLC4A10/GABRG1/SLC17A1/SLC17A3
GO:0046425	regulation of receptor signaling pathway via JAK-STAT	75	-0.596378	-1.97659	0.000122354	0.00296065	0.00231877	5958	tags=33%, list=18%, signal=27%	BCL3/IFNA8/RET/PTK2B/JAK2/OCIAD2/GBP7/HES1/F2R/GH2/IL4/LEP/EGF/CCL5/EPHB2/GADD45A/JAK3/F2/IFNE/PTPRC/ERBB4/PRLR/IFNA1/AGT/IL6
GO:0050817	coagulation	199	-0.536342	-1.97489	0.000108436	0.00296065	0.00231877	6317	tags=32%, list=19%, signal=26%	RAP2B/DGKD/PROC/F10/PROS1/RAB27A/VAV1/CD59/PLAUR/AXL/SLC6A4/JAK2/SLC4A1/TFPI/P2RY1/SERPINE2/F11R/AK3/GAS6/F2R/ADAMTS13/C1QTNF1/ITGA2/PEAR1/MMRN1/ENTPD2/FBLN1/DMTN/SCUBE1/F2RL1/PDGFB/F7/CEACAM1/ADTRP/CD36/EPHB2/VWF/C4BPB/PDIA2/DGKA/TSPAN8/SERPINA10/KLKB1/F2/PLEK/ADAMTS18/CYP4F2/DGKB/SERPINE1/COL3A1/THBD/FGG/F5/FGL1/HNF4A/ITGB3/F13B/HRG/ANXA8/DGKI/TLR4/IL6/SERPINA1
GO:0007599	hemostasis	203	-0.533765	-1.96947	0.000108131	0.00296065	0.00231877	6317	tags=32%, list=19%, signal=26%	RAP2B/DGKD/PROC/F10/PROS1/RAB27A/VAV1/CD59/PLAUR/AXL/SLC6A4/TSPAN18/JAK2/SLC4A1/TFPI/P2RY1/SERPINE2/F11R/AK3/GAS6/F2R/ADAMTS13/C1QTNF1/ITGA2/PEAR1/MMRN1/ENTPD2/FBLN1/DMTN/SCUBE1/F2RL1/PDGFB/F7/CEACAM1/ADTRP/CD36/EPHB2/VWF/C4BPB/PDIA2/DGKA/TSPAN8/NFE2/SERPINA10/KLKB1/F2/PLEK/ADAMTS18/CYP4F2/DGKB/SERPINE1/COL3A1/THBD/FGG/F5/FGL1/HNF4A/ITGB3/F13B/HRG/ANXA8/DGKI/TLR4/IL6/SERPINA1
GO:0007162	negative regulation of cell adhesion	257	-0.523898	-1.96934	0.000105507	0.00296065	0.00231877	4621	tags=30%, list=14%, signal=26%	SPINT2/ASS1/CBLB/FXYD5/SERPINE2/PPARA/RND1/MIR30B/PHLDB2/BCL6/CASK/CDSN/EPHA4/POSTN/IL4/PTPRO/ARHGAP6/FCGR2B/C1QTNF1/LGALS9C/FBLN1/ACER2/DMTN/NCKAP1L/VEGFA/VTCN1/B4GALNT2/CDH13/CORO2B/COL1A1/AKNA/PLXNB3/CEACAM1/HAVCR2/ADTRP/ARG2/VSIR/MMP12/EPHB2/GPNMB/DUSP1/MIR503/JAK3/ILDR2/LAX1/TNFSF4/HSPG2/LGALS3/CD274/LGALS9B/CDH1/RIPOR2/HLX/ADAMTS18/PLXNA2/HLA-G/PTPRC/ANGPT1/EPCAM/SERPINE1/SNAI2/DLC1/IL20RB/…
GO:0060326	cell chemotaxis	229	-0.528534	-1.96856	0.000106849	0.00296065	0.00231877	4718	tags=28%, list=15%, signal=24%	CCR2/CX3CR1/SLIT2/CCL20/CXCR3/NINJ1/SLAMF8/GAS6/VCAM1/CSF1/CCR7/IL4/PTPRO/NOD2/BIN2/FLT1/NCKAP1L/VEGFA/PADI2/F2RL1/PDGFB/F7/CSF1R/PLXNB3/CCL5/TGFB2/ALOX5/IL12A/DUSP1/HOXB9/ADGRE2/LGALS3/EPHB1/C5AR2/CXCR2/PPBP/EDN2/RIPOR2/THBS4/ITGA9/LBP/CXCL3/CXCL2/FGF1/SERPINE1/C3AR1/MMP28/RAC2/IL1B/CYP19A1/MMP2/CXCL8/CCL24/C5AR1/HRG/CCR3/PDGFRB/CCL26/AGTR1/CCRL2/TREM1/CCR1/ACKR3/CXCL1/IL6
GO:0030595	leukocyte chemotaxis	166	-0.542911	-1.96726	0.000110595	0.00296065	0.00231877	5301	tags=34%, list=16%, signal=28%	PTK2B/ITGA1/NEDD9/CCR6/CCR2/CX3CR1/SLIT2/CCL20/NINJ1/SLAMF8/GAS6/CSF1/CCR7/IL4/PTPRO/NOD2/FLT1/NCKAP1L/VEGFA/PADI2/F2RL1/PDGFB/F7/CSF1R/CCL5/TGFB2/ALOX5/IL12A/DUSP1/ADGRE2/LGALS3/C5AR2/CXCR2/PPBP/EDN2/RIPOR2/THBS4/ITGA9/LBP/CXCL3/CXCL2/SERPINE1/C3AR1/MMP28/RAC2/IL1B/CYP19A1/MMP2/CXCL8/CCL24/C5AR1/CCL26/TREM1/CCR1/CXCL1/IL6
GO:0002720	positive regulation of cytokine production involved in immune response	70	-0.599388	-1.9658	0.000123594	0.00296065	0.00231877	4575	tags=31%, list=14%, signal=27%	B2M/GATA3/IRF5/IL4/NOD2/HLA-A/HLA-E/SLC7A5/TLR3/F2RL1/HK1/CD55/CD36/RAET1G/HLA-F/TNFSF4/HLA-G/RSAD2/IL1B/LAPTM5/TLR4/IL6
GO:1904892	regulation of receptor signaling pathway via STAT	84	-0.584147	-1.96311	0.00012038	0.00296065	0.00231877	5958	tags=33%, list=18%, signal=27%	BCL3/IFNA8/RET/MIR149/PTK2B/CRLF2/JAK2/MIR99A/OCIAD2/GBP7/HES1/F2R/GH2/IL4/LEP/EGF/CCL5/EPHB2/GADD45A/JAK3/F2/IFNE/PTPRC/ERBB4/PRLR/IFNA1/AGT/IL6
GO:0006959	humoral immune response	139	-0.550316	-1.96276	0.000112982	0.00296065	0.00231877	4980	tags=38%, list=15%, signal=32%	RNASE4/CCR6/PI3/CCR2/C1R/MASP1/GATA3/KRT6A/C2/CCR7/WFDC3/CAMP/FCGR2B/NOD2/HLA-A/HLA-E/TFEB/CLU/PRTN3/REG3G/CD55/ST6GAL1/JCHAIN/C3/ALOX5/C4BPB/TREM2/PPBP/F2/IFNE/CFHR1/CFH/HPX/DEFB1/CXCL3/PTPRC/CXCL2/ELANE/A2M/IL1B/BLNK/SUSD4/POU2AF1/DMBT1/CXCL8/SVEP1/HRG/IFNA1/SLPI/CFI/TREM1/CXCL1/IL6
GO:0050731	positive regulation of peptidyl-tyrosine phosphorylation	132	-0.55278	-1.96053	0.000113662	0.00296065	0.00231877	5634	tags=33%, list=17%, signal=27%	ISL1/BANK1/PTK2B/NEDD9/JAK2/NCF1/ARHGEF2/HES1/CASS4/FGF7/EPHA4/GH2/IL4/HCLS1/NOD2/LEP/VEGFA/IL31RA/TGFA/PDGFB/CSF1R/EGF/PECAM1/CCL5/CD36/IL12A/TREM2/RELN/THBS4/DLG3/ACE/HPX/PTPRC/ERBB4/ANGPT1/ENPP2/FYN/ANGPT4/ITGB3/IGF2/IL11/AGT/IL6
GO:0097529	myeloid leukocyte migration	174	-0.538497	-1.96033	0.000109854	0.00296065	0.00231877	3798	tags=30%, list=12%, signal=27%	CCR2/CX3CR1/SLIT2/CCL20/SLAMF8/CSF1/CCR7/IL4/PTPRO/NOD2/PRTN3/FLT1/NCKAP1L/B4GALT1/VEGFA/PDGFB/CSF1R/PECAM1/CCL5/XG/TGFB2/DUSP1/ADGRE2/CD200R1/LGALS3/C5AR2/CXCR2/TREM2/PPBP/EDN2/RIPOR2/THBS4/ITGA9/LBP/CXCL3/CXCL2/CD177/SERPINE1/C3AR1/MMP28/RAC2/IL1B/CYP19A1/MMP2/CXCL8/CCL24/C5AR1/CCL26/TREM1/CCR1/CXCL1/IL6
GO:0070663	regulation of leukocyte proliferation	210	-0.529304	-1.95834	0.000107701	0.00296065	0.00231877	5334	tags=32%, list=16%, signal=27%	ZP3/IGFBP2/BCL2L1/JAK2/PLA2G2D/FCRL3/CCR2/CBLB/HES1/CD24/MIR30B/BCL6/VCAM1/CSF1/IL4/FCGR2B/LGALS9C/HLA-A/HLA-E/INPP5D/IL5RA/NCKAP1L/TNFSF13B/LEP/VTCN1/HLA-DMB/CD55/ST6GAL1/CSF1R/HAVCR2/ARG2/VSIR/CCL5/SPTA1/IL12A/EPHB2/GPNMB/MZB1/TNFSF4/LGALS3/CD274/LGALS9B/CDKN1A/HLA-DPA1/HHLA2/HLA-G/PTPRC/CSF2RA/IL12RB1/TNFSF8/ENPP3/TNFRSF9/RAC2/BST2/IL20RB/IL1B/CD38/CRTAM/LRRC32/IL33/PRLR/PDCD1LG2/IGF2/PTPN22/C…
GO:0010817	regulation of hormone levels	442	-0.50718	-1.95811	0.000101698	0.00296065	0.00231877	5972	tags=32%, list=18%, signal=27%	CTSL/PRKN/RETSAT/RFX3/RAPGEF4/CTSZ/FKBP1B/ISL1/ADH1C/NAGLU/PTPRN/UGT1A9/ADH6/RDH12/MYRIP/KCNB1/SYTL4/FOXO1/BCO2/FURIN/ACVR1C/JAK2/ADCY8/CNR1/UGT2B28/EPHA5/UCP2/SRD5A2/P2RY1/SLC16A2/AKR1B1/GATA3/SLC3A2/CRYM/CMA1/UGT1A3/CYP11A1/DISP1/CTSB/SDR9C7/UGT1A1/DHRS7/ESR1/PCSK1N/HIF1A/SLC26A7/FAM3D/MBOAT4/C1QTNF1/GNAZ/INHBB/SOX4/SLC7A5/PLB1/SCG5/FOXD1/NKX6-1/NKX3-1/CPE/AKR1C3/DIO2/PCSK5/STC2/SLC16A10/SLCO1C…
GO:0015698	inorganic anion transport	136	-0.548699	-1.95383	0.00011302	0.00296065	0.00231877	5354	tags=35%, list=17%, signal=30%	NMUR1/SLC22A11/SLC1A4/SLC4A1/CLIC6/BEST4/SLC26A9/SLC4A4/PRKG2/VDR/UCP2/ATP8B1/ANO9/CLCN1/SLC25A27/CLIC4/SLC4A3/GLRB/SLC26A7/GABRA3/SLC4A8/FXYD3/GABRG2/BEST1/SLC17A8/GABRR2/SLC37A1/GABRA6/ABCC6/ANO1/SLC17A4/CLIC2/FGF23/GLRA3/SLC1A1/SLC34A1/CLDN4/ABCB1/SLC12A8/FXYD1/GABRA2/TG/KCNT2/CLCA2/SLC4A10/GABRG1/SLC17A1/SLC17A3
GO:0001938	positive regulation of endothelial cell proliferation	91	-0.575926	-1.95312	0.000119374	0.00296065	0.00231877	4320	tags=32%, list=13%, signal=28%	GATA2/TGFBR1/FGF7/HIF1A/MIR23A/MIR130A/APLNR/VEGFA/CDH13/PDGFB/PLXNB3/EGF/PROX1/HMOX1/JCAD/MIR503/HSPG2/THBS4/ECM1/NRP2/VIP/ITGA4/ITGB3/CCL24/CCR3/TEK/CCL26/IGF2/AGTR1
GO:0052547	regulation of peptidase activity	264	-0.518651	-1.95225	0.000105274	0.00296065	0.00231877	5151	tags=28%, list=16%, signal=24%	KHDC1L/SPINK2/TIMP1/PLAUR/FURIN/ACVR1C/JAK2/SERPINA4/FASLG/SERPINE3/RECK/CTSH/IFI6/SERPINE2/BBC3/SERPINB7/RPS27L/CTSS/GAS6/F2R/EPHA4/SERPINB10/RFPL1/SERPINI1/SLC22A2/ATP2A3/NKX3-1/XDH/ACER2/CYFIP2/VEGFA/SERPINB5/TIMP2/CTSD/PINK1/FAS/VSIR/PMAIP1/CST1/TIMP4/SERPINB11/GSN/ST18/PSMB8/LRP1/SERPINA10/PRSS22/SERPINA5/ANXA8L1/IFI16/AQP1/SOX7/ECM1/FETUB/CLDN4/SERPINE1/SERPINA6/DLC1/NLRP1/SERPINA9/FYN/CST7…
GO:0042330	taxis	350	-0.510368	-1.94967	0.00010322	0.00296065	0.00231877	5020	tags=29%, list=15%, signal=24%	NEDD9/SEMA5B/CCR6/LRTM1/RHO/NRG3/CCR2/CX3CR1/SLIT2/CCL20/CXCR3/NINJ1/SLAMF8/FGF7/GAS6/VCAM1/SLIT1/L1CAM/CSF1/CCR7/WNT3/IL4/PTPRO/NOD2/ITGA2/PIK3C2G/SEMA4F/BIN2/FLT1/NCKAP1L/VEGFA/PADI2/ATOH7/F2RL1/CDH13/PDGFB/ST6GAL1/F7/CSF1R/PLXNB3/CCL5/TGFB2/ALOX5/IL12A/SEMA3B/GPNMB/DUSP1/HOXB9/NTRK3/ADGRE2/LGALS3/EPHB1/C5AR2/CXCR2/TREM2/PPBP/FPR1/EDN2/RIPOR2/THBS4/ITGA9/SLIT3/SEMA3F/LBP/DEFB1/CXCL3/NRP2/CXCL2/…
GO:0003014	renal system process	105	-0.564451	-1.94833	0.000116918	0.00296065	0.00231877	5395	tags=41%, list=17%, signal=34%	AQP3/STC1/SLC5A1/SLC4A1/AKR1B1/ITGA3/GAS6/F2R/PTPRO/CD34/ATP6V0A4/OIT3/RRM2B/MYO5B/KLHL3/OPRL1/NPR3/SLC22A12/AKR1C3/PCSK5/F2RL1/CORO2B/PDGFB/JCHAIN/CHRNB4/SPX/GSN/KCNMA1/BTC/AQP4/TMEM63C/SULF2/AQP1/REN/SULF1/CYP4F2/EDNRA/CLDN4/ADGRF5/ADORA1/AGTR1/GJA5/AGT
GO:0060840	artery development	96	-0.569809	-1.94662	0.00011861	0.00296065	0.00231877	8545	tags=52%, list=26%, signal=38%	BMP4/PLXND1/ZMIZ1/HEY2/BMPR2/WNT11/PKD2/LOX/HPGD/HOXA1/EGR2/FKBP10/APOE/EFNB2/ROBO2/PRRX1/JAG1/FOXF1/ACVRL1/GAA/NOTCH3/HAND2/NAGLU/FOXC2/TBX2/LOXL1/MYLK/HES1/TGFBR1/SOX4/NKX3-1/STRA6/LEP/APLNR/VEGFA/PROX1/TGFB2/DDIT3/PRDM1/LRP1/ADAMTS6/EDNRA/PRICKLE1/COL3A1/ADGRF5/PDE2A/FOLR1/PDGFRB/GJA5/ADAMTS9
GO:0046879	hormone secretion	251	-0.518776	-1.94554	0.000105876	0.00296065	0.00231877	5788	tags=30%, list=18%, signal=25%	SLC18A2/DAB2/INHBA/PRKN/RFX3/RAPGEF4/FKBP1B/ISL1/PTPRN/MYRIP/KCNB1/SYTL4/FOXO1/ACVR1C/JAK2/ADCY8/CNR1/EPHA5/UCP2/P2RY1/SLC16A2/GATA3/HIF1A/FAM3D/C1QTNF1/GNAZ/INHBB/SOX4/SCG5/FOXD1/NKX6-1/NKX3-1/CPE/SLC16A10/LEP/TACR2/SPP1/F2RL1/NR1D1/KLF7/PCK2/CCL5/PAX8/BLK/ALOX5/ANO1/ILDR2/MC4R/VGF/F2/GIP/AQP1/REN/FGF23/CRH/ADCY5/RAB44/VIP/NOS2/GCK/IL1B/CYP19A1/CD38/FGG/ABCA12/HNF4A/SYBU/ADORA1/RIMS2/ABAT/AGTR1/…
GO:0006935	chemotaxis	349	-0.509386	-1.94537	0.000103327	0.00296065	0.00231877	5020	tags=28%, list=15%, signal=24%	NEDD9/SEMA5B/CCR6/LRTM1/NRG3/CCR2/CX3CR1/SLIT2/CCL20/CXCR3/NINJ1/SLAMF8/FGF7/GAS6/VCAM1/SLIT1/L1CAM/CSF1/CCR7/WNT3/IL4/PTPRO/NOD2/ITGA2/PIK3C2G/SEMA4F/BIN2/FLT1/NCKAP1L/VEGFA/PADI2/ATOH7/F2RL1/CDH13/PDGFB/ST6GAL1/F7/CSF1R/PLXNB3/CCL5/TGFB2/ALOX5/IL12A/SEMA3B/GPNMB/DUSP1/HOXB9/NTRK3/ADGRE2/LGALS3/EPHB1/C5AR2/CXCR2/TREM2/PPBP/FPR1/EDN2/RIPOR2/THBS4/ITGA9/SLIT3/SEMA3F/LBP/DEFB1/CXCL3/NRP2/CXCL2/ANGP…
GO:0071621	granulocyte chemotaxis	88	-0.576101	-1.94531	0.000119904	0.00296065	0.00231877	3798	tags=33%, list=12%, signal=29%	CSF1/CCR7/IL4/NOD2/NCKAP1L/CSF1R/CCL5/TGFB2/ADGRE2/LGALS3/C5AR2/CXCR2/PPBP/EDN2/RIPOR2/THBS4/ITGA9/LBP/CXCL3/CXCL2/C3AR1/RAC2/IL1B/CXCL8/CCL24/C5AR1/CCL26/TREM1/CXCL1
GO:0070661	leukocyte proliferation	269	-0.516052	-1.94448	0.000105075	0.00296065	0.00231877	5393	tags=30%, list=17%, signal=26%	RPS6/FOSL2/ZP3/IGFBP2/BCL2L1/JAK2/PLA2G2D/FCRL3/CCR2/CBLB/HES1/CD24/MIR30B/BCL6/VCAM1/CSF1/IL4/FCGR2B/LGALS9C/HLA-A/HLA-E/INPP5D/IL5RA/NPR3/CLU/NCKAP1L/TNFSF13B/LEP/NDP/VTCN1/HLA-DMB/F2RL1/CD55/ST6GAL1/CSF1R/HAVCR2/ARG2/VSIR/CCL5/SPTA1/IL12A/EPHB2/GPNMB/MZB1/TNFSF4/LGALS3/CD274/LGALS9B/CDKN1A/SH2D2A/TREM2/IFNE/HLA-DPA1/ACE/HHLA2/CD79A/HLA-G/PTPRC/CSF2RA/IL12RB1/DOCK2/TNFSF8/ENPP3/TNFRSF9/RAC2/BST…
GO:0071222	cellular response to lipopolysaccharide	165	-0.536595	-1.94356	0.000110607	0.00296065	0.00231877	5383	tags=26%, list=17%, signal=22%	AXL/PPM1E/CD68/PLSCR4/JAK2/MIR128-1/CX3CR1/ZFP36/ASS1/ADAMTS13/MMP8/CAMP/NOD2/SLC7A5/CD55/NR1D1/HAVCR2/MMP3/CD36/EPHB2/TNFSF4/CD274/PPBP/GBP3/LBP/CXCL3/NUGGC/AICDA/CXCL2/SERPINE1/NOS2/IL1B/LY96/GBP5/CXCL8/GBP2/CASP1/PDCD1LG2/NR1H4/PTPN22/CXCL1/TLR4/IL6
GO:0045861	negative regulation of proteolysis	198	-0.52741	-1.9422	0.000108378	0.00296065	0.00231877	5747	tags=28%, list=18%, signal=23%	KLF4/CST3/FHIT/MDM2/OPHN1/CTSZ/SPINK2/TIMP1/PLAUR/NOP53/SERPINA4/SERPINE3/RECK/CAMLG/IFI6/SERPINE2/SERPINB7/GAS6/DNAJC1/EPHA4/SERPINB10/SERPINI1/VEGFA/SERPINB5/TIMP2/CST1/TTC36/TIMP4/SERPINB11/LRP1/TM4SF20/SERPINA10/SERPINA5/ANXA8L1/IFI16/F2/AQP1/ECM1/FETUB/SERPINE1/SERPINA6/IL1R2/SERPINA9/CST7/SNCA/SPOCK3/LAMP3/CHAC1/HRG/SERPINA3/ANXA8/SERPINB3/CSTA/SERPINA1/SPOCK1
GO:0071219	cellular response to molecule of bacterial origin	173	-0.533681	-1.94102	0.000110096	0.00296065	0.00231877	5383	tags=27%, list=17%, signal=22%	AXL/PPM1E/CD68/PLSCR4/JAK2/MIR128-1/CX3CR1/ZFP36/ASS1/ADAMTS13/MMP8/CAMP/FCGR2B/NOD2/SLC7A5/TLR1/CD55/NR1D1/HAVCR2/MMP3/CD36/EPHB2/TNFSF4/CD274/TREM2/PPBP/GBP3/LBP/CXCL3/NUGGC/AICDA/CXCL2/SERPINE1/NOS2/IL1B/LY96/GBP5/CXCL8/GBP2/CASP1/PDCD1LG2/NR1H4/PTPN22/CXCL1/TLR4/IL6
GO:0042742	defense response to bacterium	194	-0.527074	-1.93852	0.000108519	0.00296065	0.00231877	3907	tags=28%, list=12%, signal=25%	KRT6A/ANXA3/WFDC3/RNASE1/CAMP/NOD2/HLA-A/HLA-E/TFEB/GSDMA/TLR3/REG3G/F2RL1/MR1/JCHAIN/HAVCR2/CASP4/ARG2/CD36/GBP6/IL12A/TREM2/PPBP/VGF/F2/OAS2/GBP3/IFNE/AQP1/SYT11/COLEC12/LBP/DEFB1/AICDA/ELANE/SERPINE1/NOS2/TNFSF8/GBP4/NLRP1/IL1B/DMBT1/GBP5/GBP2/GSDMC/C5AR1/CASP1/NR1H4/SLPI/GBP1/LCN2/TREM1/TLR4/IL6
GO:0050900	leukocyte migration	294	-0.511368	-1.93739	0.000104319	0.00296065	0.00231877	5334	tags=31%, list=16%, signal=26%	ZP3/PTK2B/ITGA1/GCSAM/NEDD9/CCR6/MIR128-1/CCR2/CX3CR1/SLIT2/CCL20/CXCR3/GATA3/F11R/ITGA3/NINJ1/SLAMF8/ASB2/GAS6/VCAM1/CSF1/CCR7/IL4/PTPRO/CD34/NOD2/ITGA2/PRTN3/FLT1/NCKAP1L/B4GALT1/LEP/VEGFA/PADI2/F2RL1/PDGFB/F7/CSF1R/ADTRP/CHST4/PECAM1/CCL5/XG/HMOX1/TGFB2/ALOX5/IL12A/DUSP1/ADGRE2/CD200R1/GPR15/LGALS3/C5AR2/GCNT1/CXCR2/TREM2/PPBP/EDN2/RIPOR2/THBS4/ITGA9/SELPLG/ECM1/LBP/CXCL3/BDKRB1/CXCL2/ELANE/CD…
GO:0046883	regulation of hormone secretion	202	-0.524386	-1.93413	0.000108167	0.00296065	0.00231877	6169	tags=30%, list=19%, signal=25%	DAB2/INHBA/PRKN/RFX3/RAPGEF4/FKBP1B/ISL1/MYRIP/KCNB1/SYTL4/FOXO1/ACVR1C/JAK2/ADCY8/CNR1/EPHA5/UCP2/P2RY1/HIF1A/FAM3D/C1QTNF1/GNAZ/INHBB/SOX4/SCG5/NKX6-1/NKX3-1/LEP/TACR2/SPP1/F2RL1/NR1D1/KLF7/PCK2/CCL5/PAX8/BLK/ALOX5/ANO1/F2/GIP/REN/FGF23/CRH/ADCY5/NOS2/GCK/IL1B/CYP19A1/CD38/FGG/ABCA12/HNF4A/SYBU/ADORA1/ABAT/AGTR1/NR1H4/IL11/AGT/IL6
GO:0050878	regulation of body fluid levels	312	-0.508576	-1.93204	0.000103928	0.00296065	0.00231877	5468	tags=29%, list=17%, signal=24%	PLAUR/AQP3/AXL/FOSL2/SLC6A4/TSPAN18/JAK2/SLC4A1/TFPI/VDR/P2RY1/AKR1B1/HEG1/SERPINE2/F11R/AGR2/AK3/GAS6/F2R/HIF1A/ADAMTS13/PTPRO/C1QTNF1/ITGA2/MYO5B/PEAR1/SLC22A2/KCNN4/OPRL1/SLC6A3/MMRN1/NPR3/ENTPD2/FBLN1/XDH/DMTN/SCUBE1/APLNR/VEGFA/F2RL1/CORO2B/PDGFB/F7/CEACAM1/ADTRP/CD36/GUCA1B/ANO1/EPHB2/VWF/P2RY2/C4BPB/PDIA2/DGKA/BTC/NEURL1/TSPAN8/AQP4/NFE2/SERPINA10/KLKB1/F2/OAS2/AQP1/PLEK/ADAMTS18/CYP4F2/ER…
GO:0072593	reactive oxygen species metabolic process	199	-0.52439	-1.93088	0.000108436	0.00296065	0.00231877	7676	tags=39%, list=24%, signal=30%	TIGAR/GPX1/THBS1/CCN1/NCF2/RNF41/ATP7A/RFK/CCN2/TYROBP/NCF1B/PXDN/SLC18A2/IMMP2L/STK17A/PRKN/ACP5/RAB27A/VAV1/GPX3/CCN6/PREX1/CYBB/NAGLU/NNT/PTK2B/FOXO1/BCO2/SH3PXD2B/NOX3/NCF1/UCP2/IFI6/PPARA/SESN1/HIF1A/CBS/PDK4/XDH/AKR1C3/AKR1C1/LEP/F2RL1/PDGFB/PINK1/ARG2/MMP3/CD36/PMAIP1/HVCN1/ALOX5/GADD45A/SESN2/DDIT4/CDKN1A/HBG2/F2/SLC1A1/SH3PXD2A/PXDNL/CD177/DUOXA1/NOS2/ABCD2/DUOX2/NOX5/RAC2/PID1/FYN/DUOXA…
GO:0006821	chloride transport	96	-0.564983	-1.93014	0.00011861	0.00296065	0.00231877	5354	tags=39%, list=17%, signal=32%	NMUR1/SLC1A4/SLC4A1/CLIC6/BEST4/SLC26A9/PRKG2/UCP2/ATP8B1/ANO9/CLCN1/SLC25A27/CLIC4/SLC4A3/GLRB/SLC26A7/GABRA3/SLC4A8/FXYD3/GABRG2/BEST1/SLC17A8/GABRR2/GABRA6/ANO1/CLIC2/GLRA3/SLC1A1/CLDN4/ABCB1/SLC12A8/FXYD1/GABRA2/KCNT2/CLCA2/SLC4A10/GABRG1
GO:0032944	regulation of mononuclear cell proliferation	190	-0.525706	-1.92942	0.000108849	0.00296065	0.00231877	5334	tags=33%, list=16%, signal=27%	ZP3/IGFBP2/BCL2L1/JAK2/PLA2G2D/FCRL3/CCR2/CBLB/HES1/CD24/MIR30B/BCL6/VCAM1/CSF1/IL4/FCGR2B/LGALS9C/HLA-A/HLA-E/INPP5D/NCKAP1L/TNFSF13B/LEP/VTCN1/HLA-DMB/CD55/ST6GAL1/HAVCR2/ARG2/VSIR/CCL5/SPTA1/IL12A/EPHB2/GPNMB/MZB1/TNFSF4/LGALS3/CD274/LGALS9B/CDKN1A/HLA-DPA1/HHLA2/HLA-G/PTPRC/IL12RB1/TNFSF8/TNFRSF9/RAC2/IL20RB/IL1B/CD38/CRTAM/LRRC32/PRLR/PDCD1LG2/IGF2/PTPN22/CD22/LMO1/TLR4/IL6
GO:0097530	granulocyte migration	108	-0.557023	-1.92921	0.000116673	0.00296065	0.00231877	4582	tags=33%, list=14%, signal=29%	SLIT2/CCL20/SLAMF8/CSF1/CCR7/IL4/NOD2/PRTN3/NCKAP1L/CSF1R/PECAM1/CCL5/XG/TGFB2/ADGRE2/LGALS3/C5AR2/CXCR2/PPBP/EDN2/RIPOR2/THBS4/ITGA9/LBP/CXCL3/CXCL2/CD177/C3AR1/RAC2/IL1B/CXCL8/CCL24/C5AR1/CCL26/TREM1/CXCL1
GO:0007204	positive regulation of cytosolic calcium ion concentration	130	-0.544141	-1.9262	0.000113986	0.00296065	0.00231877	5008	tags=34%, list=15%, signal=29%	JAK2/CCR6/ADCY8/CCR2/PTGER3/CX3CR1/LPAR3/CXCR3/CACNA1C/P2RY1/CD24/GATA2/ESR1/F2R/CCR7/C1QTNF1/P2RX3/PTGER2/F2RL1/CD55/CD36/JPH2/S1PR3/C5AR2/RYR2/CXCR2/FPR1/EDN2/EDNRA/ADCYAP1R1/ADCY5/BDKRB1/BDKRB2/TRPC3/C3AR1/CD38/C5AR1/CCR3/CHRNA9/TRPC6/AGTR1/CCRL2/CCR1/ACKR3
GO:0002709	regulation of T cell mediated immunity	80	-0.576429	-1.9247	0.000121566	0.00296065	0.00231877	4718	tags=35%, list=15%, signal=30%	CCR2/B2M/GATA3/IL4/FCGR2B/NOD2/ULBP2/HLA-A/HLA-E/NCKAP1L/ULBP1/MR1/CD55/CEACAM1/HLA-H/IL12A/RAET1G/HLA-F/TNFSF4/HLA-C/HLA-G/PTPRC/HLA-B/IL12RB1/RSAD2/IL20RB/IL1B/IL6
GO:0032963	collagen metabolic process	91	-0.566581	-1.92143	0.000119374	0.00296065	0.00231877	6354	tags=44%, list=20%, signal=35%	MMP24/CST3/INHBA/CTSL/P3H3/ADAM15/MIR149/NAGLU/FOSL2/FURIN/MMP11/SERPINB7/CTSS/CYGB/CTSB/MRC2/RETREG1/F2R/HIF1A/MMP8/ITGA2/MMP13/PRTN3/LARP6/COL1A1/VSIR/MMP3/TNXB/MMP12/F2/COL5A1/MMP1/MMP7/CREB3L1/MMP28/MMP2/ADAMTS3/DDR2/ADAMTS14/IL6
GO:0042129	regulation of T cell proliferation	144	-0.536384	-1.9191	0.000112613	0.00296065	0.00231877	5334	tags=33%, list=16%, signal=28%	ZP3/IGFBP2/JAK2/PLA2G2D/CCR2/CBLB/HES1/CD24/MIR30B/BCL6/VCAM1/IL4/LGALS9C/HLA-A/HLA-E/NCKAP1L/TNFSF13B/LEP/VTCN1/HLA-DMB/CD55/HAVCR2/ARG2/VSIR/CCL5/SPTA1/GPNMB/TNFSF4/LGALS3/CD274/LGALS9B/HLA-DPA1/HHLA2/HLA-G/PTPRC/IL12RB1/TNFSF8/TNFRSF9/RAC2/IL20RB/IL1B/CRTAM/LRRC32/PDCD1LG2/IGF2/PTPN22/LMO1/IL6
GO:0015850	organic hydroxy compound transport	251	-0.51113	-1.91686	0.000105876	0.00296065	0.00231877	6399	tags=33%, list=20%, signal=27%	MAPK15/SLC10A5/SLC18A2/SLC49A4/SLC22A3/DAB2/SOAT2/PRKN/OSBPL3/SLC5A11/RAB3B/LIMA1/SLCO1B3/ABCC11/AQP3/SLC6A4/KCNB1/FURIN/GRM2/CHRNA6/SLC5A1/MIR128-1/CNR1/P2RY1/SLC22A1/NPC1L1/ATP8B1/GRAMD1A/TTC39B/SLC29A3/SLC5A12/C1QTNF1/SLC22A2/ABCC3/SLC6A3/SLC16A3/SYT3/CLU/STRA6/SLC51B/SLCO1C1/SLC44A2/AKR1C1/LEP/SPP1/PINK1/SYT5/CEACAM1/EGF/CD36/OSBPL6/SLCO1A2/LRP1/TREM2/TGM2/ABCG4/AQP1/SYT8/REN/SYT11/CRH/FGF19/…
GO:0032602	chemokine production	75	-0.577902	-1.91536	0.000122354	0.00296065	0.00231877	3721	tags=28%, list=11%, signal=25%	HIF1A/POSTN/NOD2/TLR3/CD84/F2RL1/CSF1R/HAVCR2/ARG2/HMOX1/TNFSF4/TREM2/LBP/ELANE/SNAI2/IL1B/IL33/NR1H4/TREM1/TLR4/IL6
GO:0002532	production of molecular mediator involved in inflammatory response	79	-0.57413	-1.91453	0.000121566	0.00296065	0.00231877	4422	tags=30%, list=14%, signal=26%	PBXIP1/PPARA/SLAMF8/ALOX5AP/HIF1A/NOD2/TLR3/LEP/CD36/ALOX5/EPHB2/TREM2/F2/LBP/RAB44/MIR135A1/SERPINE1/NOS2/ABCD2/IL1R2/IL17B/GBP5/TLR4/IL6
GO:0021782	glial cell development	102	-0.55561	-1.91225	0.000117371	0.00296065	0.00231877	7195	tags=34%, list=22%, signal=27%	ITGB4/ROR1/DLL1/GRN/NCMAP/TSPAN2/LAMB2/PRDM8/HDAC11/NAGLU/GFAP/IFNGR1/MXRA8/KCNJ10/SOX4/CLU/PHGDH/NR1D1/NRROS/ANO1/MYRF/LRP1/TREM2/LGI4/MAG/DRD1/SH3TC2/IL1B/POU3F1/ID4/TENM4/CNTN1/C5AR1/TLR4/IL6
GO:0071216	cellular response to biotic stimulus	196	-0.519106	-1.91049	0.000108378	0.00296065	0.00231877	3709	tags=24%, list=11%, signal=22%	AXL/PPM1E/CD68/PLSCR4/JAK2/MIR128-1/CX3CR1/ZFP36/ASS1/ADAMTS13/MMP8/CAMP/FCGR2B/NOD2/SLC7A5/TLR1/CD55/NR1D1/HAVCR2/MMP3/CD36/DDIT3/EPHB2/TNFSF4/CD274/TREM2/PPBP/GBP3/LBP/CXCL3/NUGGC/AICDA/CXCL2/SERPINE1/NOS2/IL1B/LY96/GBP5/CXCL8/GBP2/CASP1/CDA/PDCD1LG2/NR1H4/PTPN22/CXCL1/TLR4/IL6
GO:0050886	endocrine process	71	-0.581682	-1.91002	0.000123457	0.00296065	0.00231877	4344	tags=32%, list=13%, signal=28%	GATA3/CMA1/F2R/C1QTNF1/INHBB/FOXD1/NKX3-1/PCSK5/LEP/TACR2/SPP1/F2RL1/ENPEP/EDN2/AQP1/REN/CRH/ACE/IL1B/CYP19A1/AGTR1/AGT/RPS6KA2
GO:0050670	regulation of lymphocyte proliferation	187	-0.520307	-1.90742	0.000109004	0.00296065	0.00231877	5008	tags=30%, list=15%, signal=26%	JAK2/PLA2G2D/FCRL3/CCR2/CBLB/HES1/CD24/MIR30B/BCL6/VCAM1/IL4/FCGR2B/LGALS9C/HLA-A/HLA-E/INPP5D/NCKAP1L/TNFSF13B/LEP/VTCN1/HLA-DMB/CD55/HAVCR2/ARG2/VSIR/CCL5/SPTA1/IL12A/EPHB2/GPNMB/MZB1/TNFSF4/LGALS3/CD274/LGALS9B/CDKN1A/HLA-DPA1/HHLA2/HLA-G/PTPRC/IL12RB1/TNFSF8/TNFRSF9/RAC2/IL20RB/IL1B/CD38/CRTAM/LRRC32/PRLR/PDCD1LG2/IGF2/PTPN22/CD22/LMO1/TLR4/IL6
GO:0002718	regulation of cytokine production involved in immune response	98	-0.55589	-1.90651	0.000117758	0.00296065	0.00231877	4718	tags=30%, list=15%, signal=25%	CCR2/B2M/GATA3/BCL6/IRF5/IL4/NOD2/HLA-A/HLA-E/SLC7A5/TLR3/F2RL1/HK1/CD55/TGFB2/CD36/RAET1G/JAK3/HLA-F/TNFSF4/CD96/HLA-G/ANGPT1/BST2/RSAD2/IL1B/LAPTM5/TLR4/IL6
GO:0098656	monoatomic anion transmembrane transport	119	-0.54403	-1.90572	0.000115247	0.00296065	0.00231877	4813	tags=31%, list=15%, signal=27%	SLC4A1/CLIC6/BEST4/SLC26A9/SLC4A4/UCP2/ANO9/CLCN1/SLC25A27/CLIC4/SLC4A3/GLRB/SLC26A7/GABRA3/SLC4A8/FXYD3/ABCC3/GABRG2/BEST1/SLC17A8/GABRR2/GABRA6/ABCC6/ANO1/CLIC2/GLRA3/SLC1A1/CLDN4/ABCB1/SLC12A8/FXYD1/GABRA2/KCNT2/CLCA2/SLC4A10/GABRG1/SLC17A3
GO:0015837	amine transport	84	-0.566905	-1.90517	0.00012038	0.00296065	0.00231877	3307	tags=30%, list=10%, signal=27%	SLC22A2/SLC7A5/SYT3/SLC44A2/LEP/SLC17A8/TACR2/PINK1/SYT5/SLC43A1/RHCG/SYT8/SYT11/CRH/DRD1/VIP/SNCG/GRM7/SNCA/ATP1A2/KCNA2/ADORA1/ABAT/SYT13/SYT1
GO:0050796	regulation of insulin secretion	139	-0.533855	-1.90405	0.000112982	0.00296065	0.00231877	5967	tags=31%, list=18%, signal=25%	PRKN/RFX3/RAPGEF4/FKBP1B/ISL1/MYRIP/KCNB1/SYTL4/FOXO1/ACVR1C/JAK2/ADCY8/CNR1/EPHA5/UCP2/HIF1A/FAM3D/GNAZ/INHBB/SOX4/NKX6-1/LEP/F2RL1/NR1D1/KLF7/PCK2/CCL5/BLK/ALOX5/ANO1/F2/GIP/ADCY5/NOS2/GCK/IL1B/CD38/ABCA12/HNF4A/SYBU/ABAT/NR1H4/IL6
GO:0006805	xenobiotic metabolic process	108	-0.549489	-1.90312	0.000116673	0.00296065	0.00231877	6304	tags=41%, list=19%, signal=33%	ACSL1/GLYAT/ALDH3A1/GSTM4/CYP2J2/FMO5/RORA/SLCO1B3/UGT1A9/CYP2A6/UGT2B28/SLC22A1/CES2/UGT1A3/UGT1A1/SLC29A3/AADAC/ABCC3/CYP2U1/SULT1A1/AKR1C1/UGT2B11/UGT2B7/EPHX1/SULT1C4/BCHE/FMO2/SLCO1A2/CYP2C8/CYP2C9/GSTA2/NR1I2/CYP4F2/GSTA1/AOX1/SLCO2B1/RORC/UGT2B17/ABCB1/ABCB11/SULT1C3/SLCO1B1/UGT1A7/HNF4A
GO:0002688	regulation of leukocyte chemotaxis	99	-0.553758	-1.90283	0.000117481	0.00296065	0.00231877	5301	tags=36%, list=16%, signal=31%	PTK2B/NEDD9/CCR6/CCR2/CX3CR1/SLIT2/SLAMF8/GAS6/CSF1/CCR7/IL4/NOD2/NCKAP1L/VEGFA/PADI2/F2RL1/F7/CSF1R/CCL5/IL12A/DUSP1/C5AR2/CXCR2/EDN2/RIPOR2/THBS4/LBP/SERPINE1/C3AR1/MMP28/RAC2/CYP19A1/CXCL8/C5AR1/CCR1/IL6
GO:0071347	cellular response to interleukin-1	81	-0.567627	-1.90048	0.000120934	0.00296065	0.00231877	3721	tags=28%, list=11%, signal=25%	CCL20/HES1/HIF1A/CAMP/KLF2/INHBB/NKX3-1/NR1D1/CCL5/ST18/PCK1/GBP3/ADAMTS7/IL1R2/IL1B/FGG/MMP2/CXCL8/CCL24/GBP2/CCL26/GBP1/IL6
GO:0032943	mononuclear cell proliferation	240	-0.507926	-1.89928	0.00010627	0.00296065	0.00231877	5716	tags=31%, list=18%, signal=26%	FKBP1B/IFNA8/BTN3A1/RPS6/FOSL2/ZP3/IGFBP2/BCL2L1/JAK2/PLA2G2D/FCRL3/CCR2/CBLB/HES1/CD24/MIR30B/BCL6/VCAM1/CSF1/IL4/FCGR2B/LGALS9C/HLA-A/HLA-E/INPP5D/NCKAP1L/TNFSF13B/LEP/VTCN1/HLA-DMB/CD55/ST6GAL1/HAVCR2/ARG2/VSIR/CCL5/SPTA1/IL12A/EPHB2/GPNMB/MZB1/TNFSF4/LGALS3/CD274/LGALS9B/CDKN1A/SH2D2A/IFNE/HLA-DPA1/ACE/HHLA2/CD79A/HLA-G/PTPRC/IL12RB1/DOCK2/TNFSF8/TNFRSF9/RAC2/IL20RB/FYN/IL1B/CD38/CRTAM/LRRC32…
GO:1902476	chloride transmembrane transport	83	-0.564717	-1.89757	0.000120221	0.00296065	0.00231877	4813	tags=39%, list=15%, signal=33%	SLC1A4/SLC4A1/CLIC6/BEST4/SLC26A9/UCP2/ANO9/CLCN1/SLC25A27/CLIC4/SLC4A3/GLRB/SLC26A7/GABRA3/SLC4A8/FXYD3/GABRG2/BEST1/SLC17A8/GABRR2/GABRA6/ANO1/CLIC2/GLRA3/SLC1A1/CLDN4/SLC12A8/FXYD1/GABRA2/KCNT2/CLCA2/GABRG1
GO:0006575	cellular modified amino acid metabolic process	115	-0.543546	-1.8974	0.000115433	0.00296065	0.00231877	5256	tags=32%, list=16%, signal=27%	ABHD12/SERINC1/MTHFD2/MBOAT2/ASS1/CPT1C/SLC16A2/SLC27A1/GATA3/CRYM/CROT/VNN1/SLC22A4/CTSB/CBS/SLC26A7/DIO2/SLC16A10/SLCO1C1/PAX8/HPN/PLA1A/ALDH1L2/HOGA1/DUOXA1/SARDH/VNN2/DUOX2/TG/BHMT2/ACADL/DUOXA2/CPQ/BHMT/DMGDH/FOLR1/IYD
GO:0030073	insulin secretion	167	-0.521862	-1.8936	0.000110314	0.00296065	0.00231877	5967	tags=29%, list=18%, signal=24%	PRKN/RFX3/RAPGEF4/FKBP1B/ISL1/PTPRN/MYRIP/KCNB1/SYTL4/FOXO1/ACVR1C/JAK2/ADCY8/CNR1/EPHA5/UCP2/HIF1A/FAM3D/GNAZ/INHBB/SOX4/NKX6-1/LEP/F2RL1/NR1D1/KLF7/PCK2/CCL5/BLK/ALOX5/ANO1/ILDR2/MC4R/VGF/F2/GIP/ADCY5/NOS2/GCK/IL1B/CD38/ABCA12/HNF4A/SYBU/RIMS2/ABAT/NR1H4/IL6
GO:0042116	macrophage activation	87	-0.561359	-1.89332	0.000119976	0.00296065	0.00231877	5486	tags=38%, list=17%, signal=32%	RORA/NAGLU/FOXP1/JAK2/MIR128-1/CX3CR1/IFNGR1/GPR137B/MMP8/IL4/FCGR2B/MIR130A/CLU/TLR3/TLR1/CD84/IL31RA/NR1D1/HAVCR2/TMEM229B/TREM2/EDN2/SYT11/LBP/PTPRC/ADGRF5/CST7/SNCA/IL33/C5AR1/DYSF/TLR4/IL6
GO:0030072	peptide hormone secretion	198	-0.513572	-1.89124	0.000108378	0.00296065	0.00231877	5788	tags=28%, list=18%, signal=23%	RFX3/RAPGEF4/FKBP1B/ISL1/PTPRN/MYRIP/KCNB1/SYTL4/FOXO1/ACVR1C/JAK2/ADCY8/CNR1/EPHA5/UCP2/SLC16A2/HIF1A/FAM3D/GNAZ/INHBB/SOX4/NKX6-1/CPE/SLC16A10/LEP/TACR2/F2RL1/NR1D1/KLF7/PCK2/CCL5/PAX8/BLK/ALOX5/ANO1/ILDR2/MC4R/VGF/F2/GIP/AQP1/CRH/ADCY5/VIP/NOS2/GCK/IL1B/CD38/FGG/ABCA12/HNF4A/SYBU/RIMS2/ABAT/NR1H4/IL6
GO:0015718	monocarboxylic acid transport	139	-0.53023	-1.89112	0.000112982	0.00296065	0.00231877	5484	tags=36%, list=17%, signal=30%	SLCO1B3/ABCC11/SLC22A11/SLC6A13/PLA2G2D/SLC6A12/SLC16A4/SLC16A2/SLC22A1/SLC27A1/PPARA/ATP8B1/CROT/UGT1A3/PTGES/RBP2/SLC16A9/SLC26A7/SLC5A12/SLC22A2/ABCC3/SLC16A3/MAP2K6/SLC16A10/SLC51B/SLCO1C1/AKR1C1/LEP/SLC16A14/CEACAM1/CD36/SPX/SLC27A2/SLCO1A2/SLC43A3/CYP4F2/FGF19/ACE/SLCO2B1/RBP1/BDKRB2/NOS2/ABCD2/ABCB11/FABP6/IL1B/SLCO1B1/SLC16A12/PLA2R1/ACSL5
GO:0051952	regulation of amine transport	78	-0.56609	-1.88464	0.000121803	0.00296065	0.00231877	3101	tags=28%, list=10%, signal=26%	SLC7A5/SYT3/LEP/SLC17A8/TACR2/PINK1/SYT5/SLC43A1/SYT8/SYT11/CRH/DRD1/VIP/SNCG/GRM7/SNCA/ATP1A2/KCNA2/ADORA1/ABAT/SYT13/SYT1
GO:2000377	regulation of reactive oxygen species metabolic process	133	-0.531203	-1.88418	0.000113792	0.00296065	0.00231877	2902	tags=21%, list=9%, signal=19%	XDH/AKR1C3/AKR1C1/LEP/F2RL1/PDGFB/PINK1/ARG2/MMP3/CD36/HVCN1/ALOX5/GADD45A/CDKN1A/F2/CD177/DUOXA1/ABCD2/RAC2/PID1/FYN/DUOXA2/SNCA/CRYAB/PDGFRB/AGTR1/AGT/TLR4
GO:0052548	regulation of endopeptidase activity	243	-0.503351	-1.8836	0.00010618	0.00296065	0.00231877	5642	tags=27%, list=17%, signal=23%	KHDC1L/SPINK2/TIMP1/PLAUR/FURIN/ACVR1C/JAK2/SERPINA4/FASLG/SERPINE3/RECK/IFI6/SERPINE2/BBC3/SERPINB7/RPS27L/GAS6/F2R/EPHA4/SERPINB10/RFPL1/SERPINI1/SLC22A2/ATP2A3/NKX3-1/XDH/ACER2/CYFIP2/VEGFA/SERPINB5/TIMP2/CTSD/FAS/VSIR/PMAIP1/CST1/TIMP4/SERPINB11/GSN/ST18/PSMB8/SERPINA10/SERPINA5/ANXA8L1/IFI16/AQP1/SOX7/FETUB/SERPINE1/SERPINA6/DLC1/NLRP1/SERPINA9/FYN/CST7/SNCA/SPOCK3/LAMP3/LAPTM5/HRG/SERPINA3/…
GO:0070555	response to interleukin-1	102	-0.546949	-1.88244	0.000117371	0.00296065	0.00231877	3721	tags=24%, list=11%, signal=21%	HIF1A/CAMP/KLF2/INHBB/NKX3-1/NR1D1/CCL5/ST18/PCK1/GBP3/ADAMTS7/PCSK1/IL1R2/IL1B/CD38/FGG/MMP2/SNCA/CXCL8/CCL24/GBP2/CCL26/GBP1/IL6
GO:0002702	positive regulation of production of molecular mediator of immune response	108	-0.543517	-1.88243	0.000116673	0.00296065	0.00231877	3859	tags=26%, list=12%, signal=23%	B2M/GATA3/IRF5/IL4/NOD2/HLA-A/HLA-E/SLC7A5/TLR3/F2RL1/HK1/CD55/CD36/EPHB2/RAET1G/MZB1/HLA-F/TNFSF4/HPX/HLA-G/PTPRC/RSAD2/IL1B/IL33/LAPTM5/PTPN22/TLR4/IL6
GO:0043270	positive regulation of monoatomic ion transport	170	-0.518039	-1.88152	0.000110241	0.00296065	0.00231877	4898	tags=32%, list=15%, signal=27%	ADRB2/CCR2/STAC2/MYLK/NKX2-5/SCN5A/P2RY1/CTSS/GPD1L/CASQ1/SCN1B/CASK/STIM1/F2R/TRPV3/FHL1/CEMIP/AKAP6/KCNN4/ANK2/P2RX3/LEP/APLNR/TACR2/TRPV2/PDGFB/SCN3B/FGF13/CCL5/NOS1AP/EPHB2/JPH2/SCN4B/FGF12/FXYD2/LGALS3/RYR2/TREM2/F2/RELN/EDNRA/CACNA1D/ADCYAP1R1/DRD1/BDKRB1/ABCB1/FXYD1/TRPC3/SNCA/CNTN1/ADORA1/PDGFRB/TRPC6/CCR1
GO:0008037	cell recognition	117	-0.537325	-1.87995	0.000115168	0.00296065	0.00231877	5020	tags=33%, list=15%, signal=28%	NEDD9/CD5/CRISP1/CNR1/IZUMO1R/ZP1/CCR7/EPHA4/SFTPA1/GAP43/FUT3/PEAR1/B4GALT1/OPCML/NCAM2/HAVCR2/EPHB3/PECAM1/CD36/ZAN/EPHB2/C4BPB/OVGP1/CNTNAP2/LGALS3/EPHB1/ROBO4/TREM2/COLEC12/LBP/IZUMO1/FETUB/VCAN/CLGN/DOCK2/CRTAM/FOLR1/NRCAM/CNTN4
GO:0097696	receptor signaling pathway via STAT	136	-0.527531	-1.87845	0.00011302	0.00296065	0.00231877	5666	tags=29%, list=17%, signal=24%	IFNA8/ISL1/RET/MIR149/NAGLU/SOCS5/PTK2B/CRLF2/JAK2/MIR99A/CCR2/OCIAD2/GBP7/HES1/F2R/GH2/IL4/HCLS1/LEP/IL31RA/CSF1R/EGF/CCL5/IL12A/EPHB2/GADD45A/JAK3/F2/IFNE/HPX/PTPRC/ERBB4/CSF2RA/FYN/STAT4/PRLR/IFNA1/AGT/IL6
GO:0001508	action potential	122	-0.5342	-1.87834	0.000114679	0.00296065	0.00231877	4919	tags=33%, list=15%, signal=28%	CHRNA1/CNR1/SCN5A/CACNA1C/GPD1L/CLCN1/SCN1B/SLC4A3/KCNMB2/GNA14/AKAP6/ANK2/KCNJ5/NDP/KCNAB2/KCNE2/KCNE4/HCN4/DSP/SCN3B/FGF13/NOS1AP/CD36/CHRNB4/SCN4B/FGF12/HCN1/RYR2/CACNA1I/CACNA1D/SCN4A/DRD1/KCNMB4/KCNE3/KCNQ3/ATP1A2/KCNA2/CTNNA3/GJA5/NRCAM
GO:0042098	T cell proliferation	172	-0.516016	-1.87586	0.000110181	0.00296065	0.00231877	5716	tags=31%, list=18%, signal=26%	FKBP1B/BTN3A1/RPS6/ZP3/IGFBP2/JAK2/PLA2G2D/CCR2/CBLB/HES1/CD24/MIR30B/BCL6/VCAM1/IL4/LGALS9C/HLA-A/HLA-E/NCKAP1L/TNFSF13B/LEP/VTCN1/HLA-DMB/CD55/HAVCR2/ARG2/VSIR/CCL5/SPTA1/GPNMB/TNFSF4/LGALS3/CD274/LGALS9B/SH2D2A/HLA-DPA1/HHLA2/HLA-G/PTPRC/IL12RB1/DOCK2/TNFSF8/TNFRSF9/RAC2/IL20RB/FYN/IL1B/CRTAM/LRRC32/PDCD1LG2/IGF2/PTPN22/LMO1/IL6
GO:0070374	positive regulation of ERK1 and ERK2 cascade	160	-0.518059	-1.87218	0.000111086	0.00296065	0.00231877	3972	tags=24%, list=12%, signal=21%	GAS6/F2R/CCR7/MIR23A/NOD2/NDRG4/F2RL1/PDGFB/CSF1R/HAVCR2/NTRK1/CCL5/ACTA2/CD36/GPNMB/GPR55/GLIPR2/TNFAIP8L3/TREM2/FGF23/FGF19/PTPRC/ERBB4/ANGPT1/FGF1/FGG/BMPER/ITGB3/CCL24/C5AR1/PDGFRB/TEK/CCL26/FGF21/PTPN22/CCR1/ACKR3/TLR4
GO:0010595	positive regulation of endothelial cell migration	104	-0.542568	-1.87035	0.000117192	0.00296065	0.00231877	5789	tags=33%, list=18%, signal=27%	PLK2/MIR31/FGF2/BCAS3/RIN2/HDAC9/FOXC2/FOXP1/PTK2B/GATA3/GATA2/ANXA3/HIF1A/MIR23A/RHOJ/VEGFA/PDGFB/EGF/PROX1/SRPX2/HMOX1/JCAD/SPARC/MIR30A/RHOB/NRP2/ANGPT1/FGF1/ANGPT4/ITGB3/TEK/CCBE1/AGT/FUT1
GO:0006954	inflammatory response	674	-0.477816	-1.86792	0.000100614	0.00296065	0.00231877	5634	tags=28%, list=17%, signal=24%	ISL1/MIR31/IL37/MIR149/TIMP1/CYBB/RORA/IL1RAP/NAGLU/AXL/FOSL2/HDAC9/ZP3/SOCS5/FOXP1/ABHD12/NR1D2/TSPAN18/CD68/FURIN/MIR30C2/JAK2/CCR6/PLA2G2D/MIR128-1/NCF1/ADCY8/ORM2/CCR2/GGT3P/PTGER3/CNR1/CX3CR1/ZFP36/CCL20/ASS1/CXCR3/MEP1B/PBXIP1/IFNGR1/GATA3/PPARA/PXK/F11R/NINJ1/SLAMF8/CMA1/AGR2/VNN1/ITGB6/BCL6/UGT1A1/IRF5/PTGES/VCAM1/ESR1/KRT16/CSF1/F2R/CCR7/ALOX5AP/HIF1A/ELF3/MMP8/CD200R1L/IL4/FCGR2B/CSRP3/…
GO:0046651	lymphocyte proliferation	234	-0.500309	-1.8677	0.000106406	0.00296065	0.00231877	5716	tags=30%, list=18%, signal=25%	FKBP1B/IFNA8/BTN3A1/RPS6/FOSL2/ZP3/IGFBP2/JAK2/PLA2G2D/FCRL3/CCR2/CBLB/HES1/CD24/MIR30B/BCL6/VCAM1/IL4/FCGR2B/LGALS9C/HLA-A/HLA-E/INPP5D/NCKAP1L/TNFSF13B/LEP/VTCN1/HLA-DMB/CD55/HAVCR2/ARG2/VSIR/CCL5/SPTA1/IL12A/EPHB2/GPNMB/MZB1/TNFSF4/LGALS3/CD274/LGALS9B/CDKN1A/SH2D2A/IFNE/HLA-DPA1/HHLA2/CD79A/HLA-G/PTPRC/IL12RB1/DOCK2/TNFSF8/TNFRSF9/RAC2/IL20RB/FYN/IL1B/CD38/CRTAM/LRRC32/PRLR/PDCD1LG2/IGF2/IFNA…
GO:0071466	cellular response to xenobiotic stimulus	163	-0.515853	-1.86743	0.000110754	0.00296065	0.00231877	6304	tags=36%, list=19%, signal=29%	ACSL1/GLYAT/ALDH3A1/GSTM4/VAV1/CYP2J2/FMO5/RORA/SLCO1B3/UGT1A9/PPM1E/CYP2A6/UGT2B28/SLC22A1/CES2/UGT1A3/GAS6/UGT1A1/SLC29A3/ADSS1/AADAC/ABCC3/TLR3/CYP2U1/NKX3-1/ACER2/SULT1A1/AKR1C1/UGT2B11/KCNE2/UGT2B7/EPHX1/SULT1C4/BCHE/FMO2/SLCO1A2/CYP2C8/CYP2C9/GSTA2/REN/NR1I2/CYP4F2/GSTA1/AOX1/SLCO2B1/RORC/UGT2B17/ABCB1/NOS2/ABCB11/SULT1C3/IL1B/SLCO1B1/UGT1A7/HNF4A/KCNQ3/ITGB3/FGF21
GO:0002703	regulation of leukocyte mediated immunity	196	-0.507033	-1.86605	0.000108378	0.00296065	0.00231877	4718	tags=28%, list=15%, signal=24%	CCR2/CX3CR1/B2M/GATA3/GATA2/BCL6/IL4/FCGR2B/NOD2/ULBP2/HLA-A/HLA-E/IL13RA2/TLR3/UNC13D/NCKAP1L/LEP/CD84/F2RL1/ULBP1/MR1/CD55/DNASE1L3/CEACAM1/HAVCR2/C3/HLA-H/APLF/IL12A/RAET1G/C4BPB/JAK3/HLA-F/ADGRE2/TNFSF4/TREM2/HLA-C/HPX/CD96/HLA-G/PTPRC/CD177/HLA-B/NOS2/IL12RB1/RAC2/BST2/RSAD2/IL20RB/IL1B/CRTAM/SUSD4/SVEP1/TLR4/IL6
GO:0002790	peptide secretion	202	-0.505577	-1.86475	0.000108167	0.00296065	0.00231877	5788	tags=28%, list=18%, signal=23%	RFX3/RAPGEF4/FKBP1B/ISL1/PTPRN/MYRIP/KCNB1/SYTL4/FOXO1/ACVR1C/JAK2/ADCY8/CNR1/EPHA5/UCP2/SLC16A2/HIF1A/FAM3D/GNAZ/INHBB/SOX4/NKX6-1/CPE/SLC16A10/LEP/TACR2/F2RL1/NR1D1/KLF7/PCK2/CCL5/PAX8/BLK/ALOX5/ANO1/ILDR2/MC4R/VGF/F2/GIP/AQP1/CRH/ADCY5/VIP/NOS2/GCK/IL1B/CD38/FGG/ABCA12/HNF4A/SYBU/ADORA1/RIMS2/ABAT/NR1H4/IL6
GO:0018108	peptidyl-tyrosine phosphorylation	227	-0.500054	-1.86155	0.000106963	0.00296065	0.00231877	5435	tags=27%, list=17%, signal=23%	BANK1/SOCS5/PTK2B/SH3BP5/MIR106B/NEDD9/JAK2/NCF1/ARHGEF2/CBLB/HES1/CASS4/CADM4/FGF7/EPHA4/GH2/IL4/HCLS1/NOD2/EPHA1/FLT1/DMTN/LEP/VEGFA/IL31RA/TGFA/PDGFB/CSF1R/EGF/PKDCC/NTRK1/PECAM1/CCL5/CD36/BLK/IL12A/EPHB2/JAK3/TREM2/RELN/THBS4/DLG3/ACE/HPX/PTPRC/ERBB4/ANGPT1/ENPP2/FYN/EFEMP1/ANGPT4/ITGB3/HRG/PDGFRB/PRLR/TEK/DDR2/IGF2/IL11/AGT/IL6
GO:0002237	response to molecule of bacterial origin	280	-0.492408	-1.86083	0.000104668	0.00296065	0.00231877	5463	tags=27%, list=17%, signal=23%	NAGLU/AXL/FOSL2/PPM1E/FOXP1/CD68/PLSCR4/JAK2/MIR128-1/LOXL1/FASLG/CNR1/CX3CR1/ZFP36/B2M/ASS1/CD24/UGT1A1/IRF5/VCAM1/C2/F2R/CCR7/ADAMTS13/MMP8/CAMP/FCGR2B/NOD2/SLC7A5/PTGER2/CPS1/DIO2/TLR1/CD55/NR1D1/HAVCR2/PCK2/MMP3/CD36/IL12A/EPHB2/TNFSF4/CD274/PCK1/TREM2/PPBP/GBP3/REN/ACE/CD96/LBP/CXCL3/NUGGC/AICDA/BDKRB1/CXCL2/ELANE/SERPINE1/NOS2/PCSK1/THBD/IL1B/SNCA/LY96/GBP5/CXCL8/GBP2/C5AR1/CASP1/PDCD1LG2/N…
GO:0002697	regulation of immune effector process	293	-0.490283	-1.85737	0.000104362	0.00296065	0.00231877	7169	tags=35%, list=22%, signal=28%	NFKBIZ/JUNB/TMBIM6/GRN/PARP3/TYROBP/CD86/CCL19/KLRC1/SERPINB4/XCL1/TNFRSF1B/DNAJB9/FOXF1/LACC1/NDFIP1/SHB/ACP5/VAV1/CD59/FGL2/RAET1E/KLRB1/AXL/ZP3/SOCS5/FCRL3/NCF1/CCR2/CX3CR1/B2M/GATA3/GATA2/SLAMF8/BCL6/IRF5/IL4/FCGR2B/NOD2/ULBP2/HLA-A/HLA-E/SLC7A5/IL13RA2/TLR3/UNC13D/NCKAP1L/LEP/CD84/HLA-DMB/F2RL1/HK1/ULBP1/MR1/CD55/DNASE1L3/CEACAM1/HAVCR2/C3/HLA-H/APLF/TGFB2/CD36/IL12A/EPHB2/RAET1G/C4BPB/JAK3/…
GO:0018212	peptidyl-tyrosine modification	229	-0.498337	-1.85609	0.000106849	0.00296065	0.00231877	5435	tags=27%, list=17%, signal=22%	BANK1/SOCS5/PTK2B/SH3BP5/MIR106B/NEDD9/JAK2/NCF1/ARHGEF2/CBLB/HES1/CASS4/CADM4/FGF7/EPHA4/GH2/IL4/HCLS1/NOD2/EPHA1/FLT1/DMTN/LEP/VEGFA/IL31RA/TGFA/PDGFB/CSF1R/EGF/PKDCC/NTRK1/PECAM1/CCL5/CD36/BLK/IL12A/EPHB2/JAK3/TREM2/RELN/THBS4/DLG3/ACE/HPX/PTPRC/ERBB4/ANGPT1/ENPP2/FYN/EFEMP1/ANGPT4/ITGB3/HRG/PDGFRB/PRLR/TEK/DDR2/IGF2/IL11/AGT/IL6
GO:0002252	immune effector process	483	-0.478595	-1.85347	0.000101368	0.00296065	0.00231877	7179	tags=34%, list=22%, signal=27%	ATP7A/NFKBIZ/DLL1/LYST/JUNB/TMBIM6/DOCK11/GRN/PARP3/TYROBP/CD86/CCL19/KLRC1/SERPINB4/XCL1/TNFRSF1B/CD2/DNAJB9/JAG1/FOXF1/SLC18A2/LGALS1/LACC1/CFHR3/NDFIP1/SHB/BCL3/ACP5/RAB27A/VAV1/CD59/FGL2/RAET1E/IFNA8/KLRB1/RORA/RPS6/AXL/C1S/ZP3/SOCS5/FOXP1/PTK2B/IGHV7-81/CEBPG/CCR6/FCRL3/NCF1/CCR2/CX3CR1/B2M/CTSH/C1R/MASP1/GATA3/BTN3A2/GATA2/SLAMF8/TCIM/BCL6/IRF5/C2/CD8A/ANXA3/SFTPA1/IL4/FCGR2B/NOD2/ULBP2/HLA…
GO:0007259	receptor signaling pathway via JAK-STAT	126	-0.525499	-1.85303	0.00011443	0.00296065	0.00231877	5666	tags=38%, list=17%, signal=32%	IL15/IL18/NMI/STAT1/PKD2/IL23R/IFNK/PKD1/STAT2/TSLP/PRL/IL22RA2/BCL3/IFNA8/ISL1/RET/SOCS5/PTK2B/JAK2/CCR2/OCIAD2/GBP7/HES1/F2R/GH2/IL4/HCLS1/LEP/IL31RA/CSF1R/EGF/CCL5/IL12A/EPHB2/GADD45A/JAK3/F2/IFNE/HPX/PTPRC/ERBB4/CSF2RA/FYN/STAT4/PRLR/IFNA1/AGT/IL6
GO:0002700	regulation of production of molecular mediator of immune response	149	-0.515877	-1.85199	0.000112095	0.00296065	0.00231877	3966	tags=26%, list=12%, signal=23%	CCR2/B2M/GATA3/BCL6/IRF5/IL4/FCGR2B/NOD2/HLA-A/HLA-E/SLC7A5/IL13RA2/TLR3/F2RL1/HK1/CD55/APLF/TGFB2/CD36/EPHB2/RAET1G/JAK3/MZB1/HLA-F/TNFSF4/HPX/CD96/HLA-G/PTPRC/ANGPT1/BST2/RSAD2/IL1B/IL33/LAPTM5/PTPN22/CD22/TLR4/IL6
GO:0098661	inorganic anion transmembrane transport	103	-0.537498	-1.8517	0.000117288	0.00296065	0.00231877	4813	tags=34%, list=15%, signal=29%	SLC4A1/CLIC6/BEST4/SLC26A9/VDR/UCP2/ANO9/CLCN1/SLC25A27/CLIC4/SLC4A3/GLRB/SLC26A7/GABRA3/SLC4A8/FXYD3/GABRG2/BEST1/SLC17A8/GABRR2/SLC37A1/GABRA6/ANO1/CLIC2/GLRA3/SLC1A1/SLC34A1/CLDN4/SLC12A8/FXYD1/GABRA2/KCNT2/CLCA2/GABRG1/SLC17A1
GO:0050954	sensory perception of mechanical stimulus	144	-0.517465	-1.85141	0.000112613	0.00296065	0.00231877	6176	tags=35%, list=19%, signal=28%	GJC3/USH1G/TECTA/PGAP1/HOMER2/TRPA1/MARVELD2/PDZD7/SCARB2/TSPEAR/PCDH15/TMC1/SERPINE2/CRYM/ATP8B1/COCH/LHFPL4/ITGA2/ATP6V0A4/CEMIP/CDH23/GRXCR2/CLRN3/SLC52A3/SLC17A8/SCN9A/COL1A1/ANKRD24/NTRK1/DDIT3/HPN/EPS8L2/ESPN/GSDME/THRB/TMIE/SLITRK6/RIPOR2/LHFPL5/CACNA1D/NAV2/ESPNL/MYO7B/SNAI2/FYN/GRM7/KCNQ3/MYO3B/CHRNA9/USH1C
GO:0050920	regulation of chemotaxis	188	-0.504049	-1.84867	0.00010898	0.00296065	0.00231877	5020	tags=30%, list=15%, signal=25%	NEDD9/SEMA5B/CCR6/CCR2/CX3CR1/SLIT2/SLAMF8/GAS6/SLIT1/CSF1/CCR7/WNT3/IL4/PTPRO/NOD2/ITGA2/SEMA4F/NCKAP1L/VEGFA/PADI2/ATOH7/F2RL1/CDH13/PDGFB/ST6GAL1/F7/CSF1R/CCL5/IL12A/SEMA3B/DUSP1/NTRK3/C5AR2/CXCR2/TREM2/EDN2/RIPOR2/THBS4/SEMA3F/LBP/ELANE/FGF1/SERPINE1/NOVA2/C3AR1/MMP28/RAC2/PLXNA4/CYP19A1/CXCL8/C5AR1/HRG/PDGFRB/CCL26/CCR1/IL6
GO:0002690	positive regulation of leukocyte chemotaxis	76	-0.556563	-1.84857	0.00012207	0.00296065	0.00231877	6946	tags=45%, list=21%, signal=35%	CCL19/XCL1/MSTN/S100A14/GPSM3/CAMK1D/PTK2B/NEDD9/CCR6/CCR2/CX3CR1/GAS6/CSF1/CCR7/IL4/NCKAP1L/VEGFA/F2RL1/F7/CSF1R/CCL5/IL12A/CXCR2/EDN2/RIPOR2/THBS4/LBP/SERPINE1/C3AR1/RAC2/CXCL8/C5AR1/CCR1/IL6
GO:0001659	temperature homeostasis	153	-0.512764	-1.84606	0.000111732	0.00296065	0.00231877	5339	tags=27%, list=16%, signal=23%	FOXC2/FOXO1/JAK2/NOX3/ADRB2/CCR2/PTGER3/CNR1/ESRRG/LEPR/UCP2/SLC27A1/PTGES/IL4/NOD2/NPR3/DIO2/MAP2K6/LEP/VEGFA/PTH2R/TRPV2/NR1D1/CD36/DDIT3/KSR2/ZNF423/EDN2/ID1/DRD1/NOVA2/PLCL1/IL1B/ACADL/LAMA4/ADORA1/PRLR/PPARGC1A/ABAT/FGF21/LCN2/TLR4
GO:0070372	regulation of ERK1 and ERK2 cascade	240	-0.49346	-1.84519	0.00010627	0.00296065	0.00231877	3783	tags=24%, list=12%, signal=21%	CCL20/SPRY3/P2RY1/RGS14/GAS6/F2R/CCR7/EPHA4/MIR23A/NOD2/FBLN1/NDRG4/DUSP4/PTPRR/F2RL1/SPRED3/PDGFB/CSF1R/CEACAM1/HAVCR2/NTRK1/CRYBA1/CCL5/ACTA2/CD36/EPHB2/GPNMB/NDRG2/MIR503/GPR55/GLIPR2/EPHB1/TNFAIP8L3/FN1/TREM2/FGF23/FGF19/PTPRC/ERBB4/ANGPT1/FGF1/ROS1/IL1B/FGG/BMPER/ITGB3/CCL24/C5AR1/PDGFRB/TEK/CCL26/GBP1/FGF21/PTPN22/CCR1/ACKR3/TLR4
GO:0009617	response to bacterium	503	-0.475783	-1.84478	0.000101256	0.00296065	0.00231877	5463	tags=28%, list=17%, signal=24%	NAGLU/BANK1/AXL/FOSL2/PPM1E/FOXP1/CD68/PLSCR4/JAK2/RNASE4/REG4/MIR128-1/LOXL1/PI3/FASLG/CNR1/CX3CR1/ZFP36/B2M/CCL20/ASS1/OCIAD2/GBP7/CD24/SLAMF8/CEACAM20/KRT6A/UGT1A1/IRF5/VCAM1/C2/SLC22A5/F2R/CCR7/ANXA3/FER1L6/NAALADL2/ADAMTS13/WFDC3/MMP8/RNASE1/CAMP/FCGR2B/NOD2/HLA-A/HLA-E/TFEB/GSDMA/SLC7A5/MIR421/PTGER2/TLR3/CPS1/DIO2/MACROD2/TLR1/REG3G/F2RL1/MR1/CD55/NR1D1/JCHAIN/HAVCR2/PCK2/CASP4/C3/ARG2/MMP…
GO:0032496	response to lipopolysaccharide	265	-0.489863	-1.84469	0.000105175	0.00296065	0.00231877	5463	tags=26%, list=17%, signal=22%	NAGLU/AXL/FOSL2/PPM1E/FOXP1/CD68/PLSCR4/JAK2/MIR128-1/LOXL1/FASLG/CNR1/CX3CR1/ZFP36/ASS1/UGT1A1/VCAM1/C2/F2R/CCR7/ADAMTS13/MMP8/CAMP/NOD2/SLC7A5/PTGER2/CPS1/DIO2/CD55/NR1D1/HAVCR2/PCK2/MMP3/CD36/IL12A/EPHB2/TNFSF4/CD274/PCK1/TREM2/PPBP/GBP3/REN/ACE/CD96/LBP/CXCL3/NUGGC/AICDA/BDKRB1/CXCL2/ELANE/SERPINE1/NOS2/PCSK1/THBD/IL1B/SNCA/LY96/GBP5/CXCL8/GBP2/CASP1/PDCD1LG2/NR1H4/SLPI/PTPN22/CXCL1/TLR4/IL6
GO:0042445	hormone metabolic process	201	-0.500382	-1.8444	0.000108237	0.00296065	0.00231877	5972	tags=38%, list=18%, signal=31%	CTSL/RETSAT/CTSZ/ADH1C/NAGLU/UGT1A9/ADH6/RDH12/BCO2/FURIN/UGT2B28/SRD5A2/SLC16A2/AKR1B1/GATA3/CRYM/CMA1/UGT1A3/CYP11A1/DISP1/CTSB/SDR9C7/UGT1A1/DHRS7/ESR1/PCSK1N/HIF1A/SLC26A7/MBOAT4/PLB1/SCG5/CPE/AKR1C3/DIO2/PCSK5/STC2/SLC16A10/SLCO1C1/SULT1A1/HSD17B6/AKR1C1/LEP/SPP1/UGT2B11/UGT2B7/ENPEP/PAX8/BCHE/HPN/DGAT2/HSD17B3/CYP2C8/DHRS3/ALDH8A1/CYP2C9/CACNA1H/UGT2A3/REN/ACE/DHRS9/UGT2B17/RBP1/RDH16/DKK3/…
GO:0032370	positive regulation of lipid transport	73	-0.559199	-1.84345	0.000123062	0.00296065	0.00231877	3847	tags=25%, list=12%, signal=22%	PTGES/C1QTNF1/NKX3-1/MAP2K6/SPP1/LRP1/TREM2/ABCG4/CYP4F2/CRH/ABCG1/ABCA13/IL1B/CYP19A1/ABCA12/PLA2R1/ACSL5/ABCA8
GO:0050729	positive regulation of inflammatory response	116	-0.527098	-1.84188	0.000115221	0.00296065	0.00231877	4915	tags=28%, list=15%, signal=23%	MIR128-1/CCR2/PTGER3/CNR1/NINJ1/CCR7/ALOX5AP/MMP8/HLA-E/NUPR1/TLR3/LGALS2/C2CD4A/CASP4/C3/TNFSF4/TREM2/LBP/SERPINE1/NLRP1/CCN4/IL1B/PDE2A/SNCA/CCL24/IL33/CAMK2N1/CASP1/AGTR1/AGT/TLR4/IL6
GO:0009611	response to wounding	485	-0.475276	-1.8409	0.000101348	0.00296065	0.00231877	6317	tags=29%, list=19%, signal=24%	RAP2B/FOXF1/DGKD/PROC/F10/ZFP36L1/KLF4/SMPD1/ABHD2/CHMP5/EPPK1/ACVRL1/PROS1/LAMB2/RAB27A/VAV1/CD59/KCNK2/FKBP1B/TIMP1/FGF2/CD109/DPYSL3/PLAUR/NAGLU/AXL/SLC6A4/FOXC2/KCNB1/SYTL4/MORN4/JAK2/SLC4A1/CCR2/CX3CR1/ZFP36/TFPI/MYLK/P2RY1/SERPINE2/PPARA/GATA2/F11R/AK3/TGFBR1/CADM4/FGF7/ITGB6/PHLDB2/GAS6/CASK/KRT6A/F2R/EPHA4/HIF1A/ADAMTS13/GAP43/CD34/C1QTNF1/ITGA2/PEAR1/INHBB/MMRN1/ENTPD2/FBLN1/TLR3/INSL3/D…
GO:0051588	regulation of neurotransmitter transport	83	-0.547841	-1.84086	0.000120221	0.00296065	0.00231877	2873	tags=25%, list=9%, signal=23%	P2RY1/CASK/SLC4A8/RIMS3/CPLX2/SV2B/SLC17A8/TACR2/CHRNB4/GPR158/NLGN1/SYT11/DRD1/KCNMB4/SNCG/SNCA/ITGB3/ATP1A2/RIMS2/DYSF/SYT1
GO:0051897	positive regulation of phosphatidylinositol 3-kinase/protein kinase B signal transduction	141	-0.515379	-1.84035	0.000112905	0.00296065	0.00231877	7664	tags=41%, list=24%, signal=32%	GPX1/THBS1/ITGB1/MEIS3/TPBG/GPER1/SOX9/MYORG/RTN4/PTPRJ/ROR1/CCL19/FAM110C/MIR126/INSR/F10/RET/FGF2/AXL/JAK2/NCF1/CX3CR1/GATA3/CASS4/TGFBR1/GDF15/GAS6/F2R/CCR7/HCLS1/C1QTNF1/NKX3-1/FLT1/AKR1C3/LEP/MUSK/F2RL1/PDGFB/RASD2/PINK1/F7/CSF1R/EGF/NTRK1/CCL5/TGFB2/NTRK3/FN1/TREM2/IGFBP5/ANGPT1/PIK3AP1/PDGFRB/TEK/DDR2/IGF2/UNC5B/AGT
GO:0023061	signal release	399	-0.478386	-1.83959	0.000102291	0.00296065	0.00231877	5342	tags=27%, list=16%, signal=23%	DAB2/INHBA/SLC30A1/PRKN/STX11/RFX3/RAPGEF4/FKBP1B/ISL1/PTPRN/SLC6A4/MYRIP/KCNB1/SYTL4/FOXO1/GRM2/CHRNA6/ACVR1C/JAK2/ADCY8/CNR1/EPHA5/UCP2/P2RY1/SLC16A2/GATA3/CASK/PTGES/F2R/HIF1A/PORCN/FAM3D/SLC4A8/C1QTNF1/GNAZ/INHBB/SOX4/SCG5/FOXD1/SYT3/NKX6-1/NKX3-1/CPE/RIMS3/PCSK5/MAP2K6/SLC16A10/CPLX2/SV2B/LEP/TACR2/SPP1/F2RL1/PINK1/NR1D1/SYT5/KLF7/PCK2/CCL5/PAX8/BLK/ALOX5/ANO1/CHRNB4/NRXN1/ILDR2/MC4R/GPR158/…
GO:0030216	keratinocyte differentiation	126	-0.52168	-1.83957	0.00011443	0.00296065	0.00231877	5535	tags=38%, list=17%, signal=32%	JAG1/ZFP36L1/IFT74/ASAH1/CD109/AQP3/FOSL2/KRT17/IRF6/KRT14/LCE3E/KRT85/ZFP36/VDR/KRT6B/TP63/CLIC4/KRT6A/CDSN/KRT16/LIPM/LIPK/KRT4/AKR1C3/REG3G/KRT80/POU2F3/GRHL2/DSP/EXPH5/LCE1C/CDH3/KRT83/ST14/CDKN1A/LCE1E/KRT7/TGM3/LCE3D/HRNR/PLAAT4/FLG/MAFB/POU3F1/ABCA12/ZBED2/KRT81/CSTA
GO:0042060	wound healing	370	-0.480014	-1.83879	0.000102669	0.00296065	0.00231877	6393	tags=29%, list=20%, signal=23%	CHMP4C/RAP2B/DGKD/PROC/F10/SMPD1/CHMP5/EPPK1/ACVRL1/PROS1/RAB27A/VAV1/CD59/TIMP1/FGF2/CD109/PLAUR/AXL/SLC6A4/FOXC2/SYTL4/JAK2/SLC4A1/TFPI/MYLK/P2RY1/SERPINE2/PPARA/GATA2/F11R/AK3/TGFBR1/CADM4/ITGB6/PHLDB2/GAS6/CASK/KRT6A/F2R/HIF1A/ADAMTS13/CD34/C1QTNF1/ITGA2/PEAR1/MMRN1/ENTPD2/FBLN1/INSL3/DMTN/B4GALT1/SCUBE1/VEGFA/REG3G/F2RL1/POU2F3/PDGFB/DSP/F7/CEACAM1/GRHL3/ADTRP/HMOX1/TGFB2/CD36/MMP12/ALOX5/EP…
GO:0002791	regulation of peptide secretion	161	-0.508311	-1.83763	0.000111062	0.00296065	0.00231877	5967	tags=29%, list=18%, signal=24%	PRKN/RFX3/RAPGEF4/FKBP1B/ISL1/MYRIP/KCNB1/SYTL4/FOXO1/ACVR1C/JAK2/ADCY8/CNR1/EPHA5/UCP2/HIF1A/FAM3D/GNAZ/INHBB/SOX4/NKX6-1/LEP/F2RL1/NR1D1/KLF7/PCK2/CCL5/PAX8/BLK/ALOX5/ANO1/F2/GIP/CRH/ADCY5/NOS2/GCK/IL1B/CD38/FGG/ABCA12/HNF4A/SYBU/ADORA1/ABAT/NR1H4/IL6
GO:0098742	cell-cell adhesion via plasma-membrane adhesion molecules	231	-0.492087	-1.83528	0.000106519	0.00296065	0.00231877	5126	tags=33%, list=16%, signal=28%	HMCN2/PCDHGC5/PCDH9/ESAM/PCDH15/CDH6/PCDHA5/DCHS1/NTNG2/FXYD5/CDH10/ITGA3/PCDH19/PCDHGB5/CDH26/FAT3/CADM4/VCAM1/PCDHGA8/L1CAM/LRRC4B/CDH19/ADGRL3/PCDHA4/CDH23/PCDHA2/PCDHB16/CLDN14/PCDHB15/AMIGO2/DSG3/CD84/PSG5/MPZL2/CDH13/CLDN11/SLITRK3/PLXNB3/CEACAM1/TRO/PECAM1/TGFB2/MPZ/PCDHB12/PCDHGB6/PCDHA9/CDH3/CDH20/CDH1/NECTIN4/ROBO4/GPC4/HMCN1/NLGN1/PCDH1/PCDHA8/PCDHGB7/MAG/TENM1/CLDN4/CD177/CLDN2/CDH17/…
GO:0021675	nerve development	83	-0.545833	-1.83411	0.000120221	0.00296065	0.00231877	4448	tags=33%, list=14%, signal=28%	NTF4/HES1/SERPINE2/ATP8B1/HOXB2/VCAM1/NDP/NGF/ATOH7/NTRK1/EPHB2/EPHB1/SULF2/SULF1/SLITRK6/EDNRA/NAV2/SEMA3F/NRP2/SLC24A4/MAFB/PLXNA4/ITGA4/SCN2A/KCNQ3/KCNA2/ACKR3
GO:0090276	regulation of peptide hormone secretion	159	-0.507424	-1.83327	0.000111099	0.00296065	0.00231877	5967	tags=29%, list=18%, signal=24%	PRKN/RFX3/RAPGEF4/FKBP1B/ISL1/MYRIP/KCNB1/SYTL4/FOXO1/ACVR1C/JAK2/ADCY8/CNR1/EPHA5/UCP2/HIF1A/FAM3D/GNAZ/INHBB/SOX4/NKX6-1/LEP/F2RL1/NR1D1/KLF7/PCK2/CCL5/PAX8/BLK/ALOX5/ANO1/F2/GIP/CRH/ADCY5/NOS2/GCK/IL1B/CD38/FGG/ABCA12/HNF4A/SYBU/ABAT/NR1H4/IL6
GO:0032642	regulation of chemokine production	74	-0.55482	-1.83279	0.000122895	0.00296065	0.00231877	3721	tags=27%, list=11%, signal=24%	HIF1A/POSTN/NOD2/TLR3/CD84/F2RL1/CSF1R/HAVCR2/ARG2/HMOX1/TNFSF4/TREM2/LBP/ELANE/SNAI2/IL1B/IL33/NR1H4/TLR4/IL6
GO:0015833	peptide transport	215	-0.493781	-1.83069	0.000107262	0.00296065	0.00231877	5788	tags=28%, list=18%, signal=23%	RFX3/RAPGEF4/FKBP1B/ISL1/PTPRN/MYRIP/KCNB1/SYTL4/FOXO1/ACVR1C/JAK2/ADCY8/CNR1/EPHA5/UCP2/SLC16A2/DISP1/HIF1A/FAM3D/GNAZ/INHBB/SOX4/NKX6-1/CPE/SLC16A10/LEP/SLC15A5/TACR2/F2RL1/NR1D1/KLF7/PCK2/CCL5/PAX8/BLK/ALOX5/ANO1/ILDR2/MC4R/VGF/F2/GIP/AQP1/CRH/ADCY5/VIP/NOS2/GCK/CDH17/IL1B/CD38/FGG/ABCA12/HNF4A/SYBU/ADORA1/RIMS2/ABAT/NR1H4/IL6
GO:0042886	amide transport	288	-0.483632	-1.83039	0.000104417	0.00296065	0.00231877	6205	tags=28%, list=19%, signal=23%	TAP1/PRAF2/PSAP/PRKN/RFX3/RAPGEF4/FKBP1B/ISL1/PTPRN/AQP3/MYRIP/KCNB1/SYTL4/FOXO1/SLC1A4/GRM2/ACVR1C/JAK2/ADCY8/POU3F3/CNR1/EPHA5/UCP2/SLC16A2/SLC27A1/SLC38A5/DISP1/HIF1A/FAM3D/KCNJ10/GNAZ/INHBB/SOX4/NKX6-1/CPE/SLC16A10/APBA1/LEP/SLC15A5/SLC17A8/TACR2/F2RL1/NR1D1/KLF7/PCK2/CCL5/PAX8/BLK/ALOX5/ANO1/ILDR2/MC4R/VGF/F2/GIP/AQP1/CRH/ADCY5/SLC1A1/SLC14A1/VIP/ABCB1/NOS2/GCK/CDH17/ABCA13/IL1B/CD38/FGG/GRM…
GO:0007200	phospholipase C-activating G protein-coupled receptor signaling pathway	75	-0.552254	-1.83035	0.000122354	0.00296065	0.00231877	4705	tags=35%, list=15%, signal=30%	PTGER3/CX3CR1/P2RY1/ESR1/F2R/GNA14/OPRL1/F2RL1/P2RY10/ANO1/P2RY2/GPR55/C5AR2/CXCR2/FPR1/LPAR4/F2/TGM2/P2RY8/DRD1/VIP/C3AR1/GPR65/C5AR1/AGTR1/AGT
GO:0009913	epidermal cell differentiation	182	-0.500687	-1.82959	0.000109637	0.00296065	0.00231877	6216	tags=35%, list=19%, signal=28%	ZFP36L1/IFT74/KLF4/TECTA/ASAH1/FGF2/CD109/AQP3/FOSL2/KRT17/PDZD7/IRF6/KRT14/LCE3E/KRT85/ZFP36/VDR/TMC1/HES1/KRT6B/TP63/CLIC4/KRT6A/CDSN/KRT16/LIPM/LIPK/CDH23/KRT4/AKR1C3/MCOLN3/GRXCR2/REG3G/KRT80/POU2F3/GRHL2/ANKRD24/DSP/KLF7/EXPH5/LCE1C/GSDME/CDH3/KRT83/ST14/CDKN1A/LCE1E/KRT7/SLITRK6/LHFPL5/TGM3/LCE3D/HRNR/PLAAT4/FLG/MAFB/POU3F1/ABCA12/ZBED2/ESRP1/USH1C/KRT81/CSTA
GO:0072006	nephron development	137	-0.513832	-1.82958	0.000113122	0.00296065	0.00231877	7452	tags=42%, list=23%, signal=32%	FOXJ1/SOX9/PBX1/PKD1/PPP3CA/DLL1/BMP2/GDNF/JAG1/LAMB2/RET/HS3ST3A1/NOTCH3/FGF2/OSR1/FOXC2/HOXA11/POU3F3/DCHS1/SLC22A1/HES1/GATA3/CALB1/CD24/SERPINB7/ITGA3/LHX1/PTPRO/CD34/KLHL3/COL4A4/FOXD1/VEGFA/PDGFB/ENPEP/PECAM1/PAX8/ACTA2/KLF15/NID1/MTSS1/HS3ST3B1/SULF2/FMN1/AQP1/SULF1/EDNRA/ERBB4/ANGPT1/FGF1/PROM1/KIF26B/TMEM59L/ITGB3/PDGFRB/TEK/AGT
GO:0002685	regulation of leukocyte migration	185	-0.499329	-1.82853	0.000109314	0.00296065	0.00231877	5334	tags=31%, list=16%, signal=26%	ZP3/PTK2B/GCSAM/NEDD9/CCR6/MIR128-1/CCR2/CX3CR1/SLIT2/CCL20/CXCR3/SLAMF8/GAS6/CSF1/CCR7/IL4/NOD2/ITGA2/NCKAP1L/VEGFA/PADI2/F2RL1/F7/CSF1R/ADTRP/CHST4/CCL5/XG/HMOX1/IL12A/DUSP1/CD200R1/LGALS3/C5AR2/GCNT1/CXCR2/TREM2/EDN2/RIPOR2/THBS4/ECM1/LBP/BDKRB1/ELANE/SERPINE1/C3AR1/MMP28/RAC2/CYP19A1/ITGA4/CXCL8/ITGB3/CCL24/IL33/ADORA1/C5AR1/CCR1/IL6
GO:0007160	cell-matrix adhesion	217	-0.492782	-1.82785	0.000107296	0.00296065	0.00231877	7654	tags=36%, list=24%, signal=28%	ITGA5/WNT4/THBS1/ITGB1/TLN1/PKD1/ADAMTS12/PTPRJ/APOD/ITGB4/CCN2/STRCP1/LYVE1/JAG1/COL13A1/ITGA10/ACVRL1/TECTA/ONECUT2/BCL2L11/ADAM15/MSLN/PLEKHA2/DISC1/RIN2/CD63/PTK2B/ITGA1/BCAM/ITGA3/VWA2/ITGB6/PHLDB2/BCL6/CASK/VCAM1/L1CAM/CSF1/LYPD3/CCR7/ADAMTS13/POSTN/ARHGAP6/CD34/ITGA2/EPHA1/ACER2/DMTN/SKAP1/VEGFA/CDH13/CORO2B/COL17A1/CD36/TNXB/MMP12/NID1/EDA/FN1/FMN1/TMEM8B/COL5A3/ITGA9/CD96/NID2/SERPINE1/C…
GO:0002699	positive regulation of immune effector process	206	-0.494418	-1.82755	0.00010777	0.00296065	0.00231877	3574	tags=23%, list=11%, signal=21%	IL4/NOD2/ULBP2/HLA-A/HLA-E/SLC7A5/IL13RA2/TLR3/UNC13D/CD84/HLA-DMB/F2RL1/HK1/ULBP1/MR1/CD55/C3/HLA-H/CD36/IL12A/EPHB2/RAET1G/MZB1/HLA-F/ADGRE2/TNFSF4/PCK1/TREM2/HLA-C/HLX/HPX/HLA-G/LBP/PTPRC/CD177/HLA-B/NOS2/IL12RB1/ENPP3/RAC2/RSAD2/IL1B/CRTAM/IL33/LAPTM5/PTPN22/TLR4/IL6
GO:0070665	positive regulation of leukocyte proliferation	135	-0.513524	-1.82673	0.000113109	0.00296065	0.00231877	5334	tags=35%, list=16%, signal=29%	ZP3/IGFBP2/BCL2L1/JAK2/FCRL3/CCR2/HES1/CD24/MIR30B/BCL6/VCAM1/CSF1/IL4/HLA-A/HLA-E/IL5RA/NCKAP1L/TNFSF13B/LEP/VTCN1/HLA-DMB/CD55/ST6GAL1/CSF1R/HAVCR2/CCL5/SPTA1/IL12A/EPHB2/TNFSF4/CD274/CDKN1A/HLA-DPA1/HHLA2/PTPRC/CSF2RA/IL12RB1/RAC2/BST2/IL1B/CD38/PRLR/PDCD1LG2/IGF2/PTPN22/TLR4/IL6
GO:0002822	regulation of adaptive immune response based on somatic recombination of immune receptors built from immunoglobulin superfamily domains	155	-0.506779	-1.82661	0.00011157	0.00296065	0.00231877	3574	tags=25%, list=11%, signal=22%	IL4/FCGR2B/NOD2/ULBP2/HLA-A/HLA-E/NCKAP1L/TNFSF13B/ULBP1/MR1/CD55/CEACAM1/HAVCR2/C3/HLA-H/APLF/IL12A/EPHB2/RAET1G/C4BPB/JAK3/HLA-F/TNFSF4/CD274/TREM2/HLA-C/HLX/HPX/HLA-G/PTPRC/HLA-B/IL12RB1/RSAD2/IL20RB/IL1B/SUSD4/IL33/SVEP1/IL6
GO:0002274	myeloid leukocyte activation	190	-0.497115	-1.82449	0.000108849	0.00296065	0.00231877	5552	tags=32%, list=17%, signal=26%	PREX1/BATF2/RORA/NAGLU/FOXP1/CRLF2/JAK2/MIR128-1/CCR2/CNR1/CX3CR1/IFNGR1/GATA2/ITGB6/CSF1/ANXA3/GPR137B/MMP8/IL4/CAMP/FCGR2B/IL13RA2/MIR130A/CLU/TLR3/UNC13D/CPLX2/TLR1/CD84/IL31RA/F2RL1/DNASE1L3/NR1D1/HAVCR2/CCL5/ADGRE2/TMEM229B/FN1/CXCR2/TREM2/EDN2/SYT11/LBP/RAB44/PTPRC/CD177/DOCK2/ENPP3/RHOH/RAC2/ADGRF5/CST7/SNCA/CXCL8/IL33/C5AR1/MILR1/DYSF/TLR4/IL6
GO:0051896	regulation of phosphatidylinositol 3-kinase/protein kinase B signal transduction	198	-0.49402	-1.81924	0.000108378	0.00296065	0.00231877	7715	tags=38%, list=24%, signal=29%	EPHA2/GPX1/THBS1/ITGB1/MEIS3/TPBG/GPER1/SOX9/MYORG/RTN4/PTPRJ/PPP1R16B/RNF41/ROR1/CCL19/FAM110C/MIR126/MSTN/INSR/F10/PHLDA3/RAPGEF3/PTPN13/RET/FGF2/BANK1/AXL/GRM2/JAK2/NOP53/NCF1/CX3CR1/GATA3/PPARA/CASS4/TGFBR1/GDF15/GAS6/F2R/CCR7/HCLS1/C1QTNF1/NKX3-1/FLT1/XDH/AKR1C3/LEP/MUSK/PIK3IP1/F2RL1/PDGFB/RASD2/PINK1/F7/CSF1R/CEACAM1/EGF/NTRK1/CRYBA1/CCL5/TGFB2/DDIT3/NTRK3/FN1/TREM2/IGFBP5/HLA-G/ANGPT1/PIK…
GO:0050730	regulation of peptidyl-tyrosine phosphorylation	187	-0.496055	-1.81852	0.000109004	0.00296065	0.00231877	5435	tags=26%, list=17%, signal=22%	BANK1/SOCS5/PTK2B/SH3BP5/MIR106B/NEDD9/JAK2/NCF1/ARHGEF2/CBLB/HES1/CASS4/CADM4/FGF7/EPHA4/GH2/IL4/HCLS1/NOD2/DMTN/LEP/VEGFA/IL31RA/TGFA/PDGFB/CSF1R/EGF/PECAM1/CCL5/CD36/IL12A/TREM2/RELN/THBS4/DLG3/ACE/HPX/PTPRC/ERBB4/ANGPT1/ENPP2/FYN/ANGPT4/ITGB3/HRG/IGF2/IL11/AGT/IL6
GO:0034341	response to type II interferon	113	-0.52182	-1.81826	0.000115848	0.00296065	0.00231877	5008	tags=26%, list=15%, signal=22%	JAK2/FASLG/CCL20/ASS1/IFNGR1/GBP7/RAB43/SLC22A5/ADAMTS13/TLR3/CCL5/GBP6/GSN/AQP4/GBP3/HLA-DPA1/HPX/NOS2/IL12RB1/GBP4/BST2/SNCA/GBP5/CCL24/GBP2/CASP1/CCL26/GBP1/TLR4
GO:0022612	gland morphogenesis	110	-0.523377	-1.81755	0.000116333	0.00296065	0.00231877	4812	tags=28%, list=15%, signal=24%	NRG3/VDR/PLAG1/NTN4/TP63/FGF7/ESR1/CSF1/ELF3/NKX3-1/SERPINB5/LIMS2/TGFA/CSF1R/CEACAM1/PROX1/TGFB2/HPN/LAMA1/EDA/SULF2/TGM2/SULF1/IGFBP5/FGF1/SNAI2/FGL1/MMP2/TNC/ID4/IL6
GO:0001936	regulation of endothelial cell proliferation	135	-0.510669	-1.81658	0.000113109	0.00296065	0.00231877	4320	tags=28%, list=13%, signal=24%	GATA2/MIR30B/TGFBR1/FGF7/HIF1A/MIR23A/MIR130A/FLT1/XDH/LEP/APLNR/VEGFA/CDH13/PDGFB/PLXNB3/EGF/PROX1/HMOX1/JCAD/SPARC/ALOX5/IL12A/MIR503/HSPG2/SULF1/THBS4/ECM1/NRP2/VIP/ITGA4/ITGB3/CCL24/CCR3/TEK/CCL26/IGF2/AGTR1/FUT1
[truncated: 1,256 more rows]

## Sheet: GoEnrichmentResults_rho0vUk_CC_
ID	Description	setSize	enrichmentScore	NES	pvalue	p.adjust	qvalue	rank	leading_edge	core_enrichment
[truncated: 183 more rows]

## Sheet: GoEnrichmentResults_WTvUk_MF_
ID	Description	setSize	enrichmentScore	NES	pvalue	p.adjust	qvalue	rank	leading_edge	core_enrichment
[truncated: 20 more rows]

[truncated: 2 more sheets: GoEnrichmentResults_WTvUk_BP_, GoEnrichmentResults_WTvUk_CC_]
