# Supplementary material for: Mitochondrial OXPHOS restricts SARS-CoV-2 replication
Source: Sci Adv. 2026 Jun 3;12(23):eadz3081. doi: 10.1126/sciadv.adz3081 (PMC13232578; doi:10.1126/sciadv.adz3081)
Supplement: Supplementary file 2 — Tables S1 to S5 [file sciadv.adz3081_tables_s1_to_s5.zip › sciadv.adz3081_table_s3.xlsx]

## Sheet: OXPHOS.WTvCAP
HumanGene	baseMean	log2FoldChange	lfcSE	stat	pvalue	padj	Type
ACO1	2570.46	0.48636	0.0586815	8.28814	1.15e-16	6.89e-15	OXPHOS
AIFM1	1394.83	-0.13315	0.0495811	-2.68551	0.007242	0.0394139	OXPHOS
ALDH3A1	8777.26	2.09188	0.0714236	29.2883	1.46e-188	4.26e-184	OXPHOS
ATP5MC3	948.036	-0.39325	0.100778	-3.90215	9.53e-05	0.000923812	OXPHOS
ATP5MF	1539.3	-0.324213	0.10151	-3.1939	0.00140365	0.00990885	OXPHOS
ATPAF2	249.455	0.344019	0.0961355	3.57848	0.000345599	0.0029138	OXPHOS
COA3	956.196	-0.171789	0.0550779	-3.11902	0.00181452	0.0122771	OXPHOS
COX10	1145.18	0.391758	0.12997	3.01421	0.00257648	0.0164948	OXPHOS
COX18	350.933	0.35125	0.108496	3.23745	0.00120604	0.00866702	OXPHOS
CPT2	345.568	-0.265799	0.0955199	-2.78265	0.00539162	0.0307678	OXPHOS
FH	1121.77	-0.349528	0.116118	-3.01012	0.00261141	0.0166744	OXPHOS
GRPEL2	1729.29	0.579299	0.0831474	6.96713	3.23e-12	1.15e-10	OXPHOS
IDH1	5037.19	0.472948	0.0843107	5.60958	2.03e-08	4.16e-07	OXPHOS
IDH2	759.187	0.341514	0.0783004	4.36159	1.29e-05	0.000153781	OXPHOS
MRPL16	558.731	-0.355716	0.0755984	-4.70534	2.53e-06	3.51e-05	OXPHOS
MRPL35	812.288	-0.228204	0.0739516	-3.08586	0.00202966	0.0134886	OXPHOS
MRPL45	2005.36	0.19759	0.0638012	3.09697	0.00195509	0.0130735	OXPHOS
MRPL49	1835.52	-0.397515	0.0656174	-6.05808	1.38e-09	3.39e-08	OXPHOS
MRPL53	53.4516	-0.623878	0.215022	-2.90146	0.00371432	0.022467	OXPHOS
MRPS2	820.466	-0.33764	0.0716026	-4.71547	2.41e-06	3.35e-05	OXPHOS
MRPS6	407.542	-0.267717	0.0884774	-3.02582	0.00247962	0.0159694	OXPHOS
MT-ATP6	44117.8	1.12702	0.24794	4.54554	5.48e-06	7.08e-05	OXPHOS
MT-ATP8	22876.1	1.47558	0.27303	5.40448	6.5e-08	1.22e-06	OXPHOS
MT-CO2	47032.9	0.611546	0.140837	4.34222	1.41e-05	0.00016582	OXPHOS
MT-CO3	54624	1.28301	0.131529	9.7546	1.76e-22	1.86e-20	OXPHOS
MT-CYB	36407.2	1.26445	0.202265	6.25146	4.07e-10	1.06e-08	OXPHOS
MT-ND1	51413.1	1.35654	0.220518	6.15159	7.67e-10	1.93e-08	OXPHOS
MT-ND2	38864	1.62783	0.129343	12.5853	2.54e-36	7.8e-34	OXPHOS
MT-ND3	7450.39	1.03588	0.314567	3.29302	0.000991157	0.0073028	OXPHOS
MT-ND4L	14068.8	1.39632	0.233369	5.9833	2.19e-09	5.23e-08	OXPHOS
MT-TC	782.837	1.09827	0.0984805	11.1522	6.99e-29	1.25e-26	OXPHOS
MT-TN	3284.28	0.957865	0.0995622	9.62076	6.53e-22	6.55e-20	OXPHOS
MT-TQ	37.6414	-0.628951	0.228221	-2.75589	0.00585326	0.0329571	OXPHOS
MT-TY	129.373	1.1747	0.214149	5.48543	4.12e-08	8.04e-07	OXPHOS
NDUFB5	1645.44	0.405402	0.124923	3.24523	0.00117357	0.00845244	OXPHOS
NRF1	203.435	-0.342899	0.120813	-2.83825	0.00453613	0.0266603	OXPHOS
OGDH	1319.94	0.333043	0.0943051	3.53155	0.000413139	0.0033968	OXPHOS
PAM	1003.43	0.590459	0.0850975	6.93862	3.96e-12	1.38e-10	OXPHOS
PDK1	697.12	0.324568	0.0994806	3.26263	0.00110384	0.00801556	OXPHOS
PDSS2	458.63	0.353546	0.0978269	3.61399	0.000301521	0.0025825	OXPHOS
PMPCA	613.277	-0.484775	0.170468	-2.84379	0.00445798	0.0262677	OXPHOS
PNKD	305.185	-0.68188	0.17633	-3.86707	0.000110149	0.00104982	OXPHOS
PRC1	1582.31	-0.346784	0.0632606	-5.48183	4.21e-08	8.19e-07	OXPHOS
SCO1	756.822	-0.225552	0.0802846	-2.80941	0.00496326	0.0287396	OXPHOS
SDHA	985.718	-0.407515	0.129273	-3.15236	0.00161955	0.0111838	OXPHOS
SDHAF4	91.466	1.01469	0.160278	6.33082	2.44e-10	6.53e-09	OXPHOS
SDHC	4364.87	0.230989	0.0616141	3.74897	0.000177563	0.00160274	OXPHOS
TFAM	1684.71	-0.311763	0.0627133	-4.97124	6.65e-07	1.04e-05	OXPHOS
TIMM23	1442.66	-0.302725	0.0865359	-3.49826	0.000468297	0.00379678	OXPHOS
TMEM126B	853.224	0.358041	0.130163	2.75072	0.00594653	0.0334048	OXPHOS
TOMM20	8269.77	0.359945	0.070347	5.11671	3.11e-07	5.18e-06	OXPHOS
TOMM22	2164.46	-0.206408	0.0569278	-3.62579	0.000288085	0.00247981	OXPHOS
TOMM40	1457.89	-0.521858	0.131672	-3.96332	7.39e-05	0.000738498	OXPHOS
UQCC2	556.928	0.306318	0.0768534	3.98574	6.73e-05	0.000678646	OXPHOS
UQCC3	194.702	-0.46393	0.156013	-2.97365	0.00294277	0.0184827	OXPHOS
UQCRFS1	2817.55	-0.317038	0.106506	-2.97671	0.00291356	0.0183189	OXPHOS

## Sheet: OXPHOS.WTvrho0
HumanGene	baseMean	log2FoldChange	lfcSE	stat	pvalue	padj	Type
AADAT	192.614	-0.2848	0.099936	-2.84983	0.00437431	0.0208802	OXPHOS
ACAA2	1400.68	-0.314776	0.0777749	-4.04726	5.18e-05	0.000380723	OXPHOS
ACADM	597.573	0.301601	0.111407	2.70721	0.00678521	0.0305066	OXPHOS
ACADVL	1085.19	-0.193552	0.0750856	-2.57775	0.0099445	0.0426375	OXPHOS
ACO1	3687.57	1.04442	0.0765905	13.6363	2.43e-42	4.64e-40	OXPHOS
ACO2	1163.77	-0.205153	0.0812629	-2.52456	0.0115844	0.0487421	OXPHOS
AIFM1	1229.47	-0.338994	0.071341	-4.75175	2.02e-06	1.9e-05	OXPHOS
ALDH3A1	5358.36	1.06855	0.10195	10.4812	1.05e-25	7.45e-24	OXPHOS
ATP5IF1	716.699	0.304488	0.0847998	3.59067	0.000329831	0.00205128	OXPHOS
ATP5MC1	1335.47	-0.30426	0.115016	-2.64536	0.00816039	0.0359625	OXPHOS
ATP5MC3	937.871	-0.307623	0.0995445	-3.0903	0.00199951	0.0103709	OXPHOS
ATP5PD	1769.75	0.311697	0.0679655	4.58611	4.52e-06	4.01e-05	OXPHOS
ATPAF1	703.951	-0.339206	0.0702091	-4.83137	1.36e-06	1.31e-05	OXPHOS
BCS1L	338.846	-0.275272	0.098793	-2.78635	0.00533048	0.0247173	OXPHOS
COA3	860.363	-0.3284	0.110855	-2.96243	0.00305222	0.0151752	OXPHOS
COX11	1303.07	0.236988	0.0891513	2.65827	0.00785441	0.0347392	OXPHOS
COX15	1582.05	-0.225899	0.0628567	-3.59387	0.000325805	0.00202942	OXPHOS
COX7A1	5.17354	-1.5763	0.545523	-2.88952	0.00385828	0.0186437	OXPHOS
COX7C	581.463	0.289647	0.0969823	2.9866	0.00282099	0.0141272	OXPHOS
CPT1A	1153.79	-0.551733	0.115363	-4.78259	1.73e-06	1.65e-05	OXPHOS
CPT2	308.926	-0.41749	0.0754885	-5.53051	3.19e-08	4.01e-07	OXPHOS
CS	5398	-0.283848	0.0425732	-6.6673	2.61e-11	4.92e-10	OXPHOS
DECR1	387.646	0.368505	0.108352	3.40101	0.000671378	0.00390084	OXPHOS
DMAC2	1324.39	-0.227754	0.0842963	-2.70182	0.00689601	0.030961	OXPHOS
ETFB	337.172	0.412072	0.136769	3.01291	0.00258756	0.0130797	OXPHOS
FH	991.504	-0.508031	0.1078	-4.71272	2.44e-06	2.27e-05	OXPHOS
FOXRED1	219.801	-0.778199	0.13694	-5.68278	1.33e-08	1.76e-07	OXPHOS
GRPEL2	2076.85	0.81783	0.071682	11.4091	3.76e-30	3.63e-28	OXPHOS
HADH	728.551	-0.252559	0.0574695	-4.39466	1.11e-05	9.21e-05	OXPHOS
IDH1	4466.28	0.186654	0.0642561	2.90485	0.00367434	0.0178661	OXPHOS
LRPPRC	7956.54	-0.284782	0.0648374	-4.39224	1.12e-05	9.31e-05	OXPHOS
LYRM7	704.151	0.415557	0.0993446	4.18298	2.88e-05	0.000221995	OXPHOS
MRPL16	498.88	-0.49158	0.0815418	-6.02856	1.65e-09	2.48e-08	OXPHOS
MRPL19	1789.42	0.224277	0.059866	3.74632	0.000179446	0.00118236	OXPHOS
MRPL2	430.187	-0.342678	0.117728	-2.91076	0.00360547	0.0175823	OXPHOS
MRPL35	746.664	-0.330071	0.0790712	-4.17435	2.99e-05	0.000229522	OXPHOS
MRPL4	211.212	-0.585618	0.136109	-4.30256	1.69e-05	0.000135912	OXPHOS
MRPL44	510.897	-0.447201	0.0989108	-4.52126	6.15e-06	5.33e-05	OXPHOS
MRPL49	1608.36	-0.565198	0.0739955	-7.63828	2.2e-14	5.98e-13	OXPHOS
MRPL53	50.21	-0.58871	0.181906	-3.23633	0.00121076	0.00663823	OXPHOS
MRPS11	601.71	-0.38242	0.091035	-4.2008	2.66e-05	0.000206674	OXPHOS
MRPS18B	642.532	-0.282702	0.0945603	-2.98965	0.00279298	0.0140001	OXPHOS
MRPS2	685.114	-0.621123	0.0761903	-8.15226	3.57e-16	1.14e-14	OXPHOS
MRPS26	113.485	-0.405217	0.15806	-2.56368	0.0103568	0.0442444	OXPHOS
MRPS30	2268.35	0.194004	0.0583504	3.32481	0.000884787	0.00500545	OXPHOS
MRPS34	394.488	-0.345964	0.123226	-2.80757	0.00499167	0.0233746	OXPHOS
MRPS7	785.286	-0.273611	0.0915936	-2.98723	0.00281517	0.0141025	OXPHOS
MRPS9	265.853	-0.3263	0.0942181	-3.46324	0.000533708	0.00317757	OXPHOS
MT-ATP6	6700.83	-5.92844	0.547135	-10.8354	2.34e-27	1.87e-25	OXPHOS
MT-ATP8	2877.8	-5.8798	0.541805	-10.8522	1.95e-27	1.57e-25	OXPHOS
MT-CO2	9219.91	-6.13992	0.529246	-11.6013	4.06e-31	4.14e-29	OXPHOS
MT-CO3	7728.29	-5.57665	0.564814	-9.87343	5.43e-23	3.09e-21	OXPHOS
MT-CYB	5098.44	-6.17102	0.508708	-12.1308	7.26e-34	8.88e-32	OXPHOS
MT-ND1	6844.1	-6.18759	0.527625	-11.7273	9.24e-32	9.76e-30	OXPHOS
MT-ND2	4497.4	-5.80234	0.538378	-10.7775	4.4e-27	3.43e-25	OXPHOS
MT-ND3	1185.08	-5.97432	0.551215	-10.8385	2.26e-27	1.82e-25	OXPHOS
MT-ND4L	1837.56	-6.08603	0.555838	-10.9493	6.7e-28	5.56e-26	OXPHOS
MT-ND5	7452.53	-6.19152	0.501209	-12.3532	4.68e-35	6.28e-33	OXPHOS
MT-ND6	2561.58	-6.28127	0.541802	-11.5933	4.46e-31	4.51e-29	OXPHOS
MT-TA	6.03954	-5.28158	0.680497	-7.76137	8.4e-15	2.37e-13	OXPHOS
MT-TC	120.215	-6.07254	0.229568	-26.4521	3.46e-154	1.37e-150	OXPHOS
MT-TE	3.13946	-5.30066	0.855718	-6.19441	5.85e-10	9.3e-09	OXPHOS
MT-TI	2.21703	-5.3267	0.92398	-5.76495	8.17e-09	1.11e-07	OXPHOS
MT-TL1	1.66798	-4.00364	0.98469	-4.06589	4.78e-05	0.000354163	OXPHOS
MT-TL2	5.97587	-5.26425	0.674797	-7.80123	6.13e-15	1.76e-13	OXPHOS
MT-TM	2.76588	-4.55446	0.888328	-5.127	2.94e-07	3.19e-06	OXPHOS
MT-TN	544.332	-5.96782	0.570242	-10.4654	1.25e-25	8.74e-24	OXPHOS
MT-TP	50.775	-5.17572	0.323623	-15.9931	1.43e-57	6.14e-55	OXPHOS
MT-TQ	12.0149	-7.30209	0.661582	-11.0373	2.52e-28	2.14e-26	OXPHOS
MT-TT	1.66686	-4.60336	0.978998	-4.70212	2.57e-06	2.38e-05	OXPHOS
MT-TW	1.78119	-4.70863	1.01233	-4.65127	3.3e-06	2.99e-05	OXPHOS
MT-TY	19.5621	-5.39957	0.410602	-13.1504	1.69e-39	2.79e-37	OXPHOS
NDUFA1	948.671	0.462668	0.118902	3.89116	9.98e-05	0.000691438	OXPHOS
NDUFA13	126.771	0.444595	0.172786	2.5731	0.0100791	0.0431566	OXPHOS
NDUFA4	1638.07	0.29567	0.0902636	3.27563	0.00105428	0.00586829	OXPHOS
NDUFAB1	324.437	-0.385998	0.108973	-3.54215	0.000396883	0.00242467	OXPHOS
NDUFAF2	105.187	0.569816	0.135607	4.20196	2.65e-05	0.000205721	OXPHOS
NDUFAF6	145.365	0.313697	0.11478	2.73303	0.00627554	0.0285011	OXPHOS
NDUFB3	319.207	0.273327	0.10396	2.62915	0.00855983	0.0374942	OXPHOS
NDUFB5	1635.47	0.339182	0.089124	3.80573	0.000141385	0.00095169	OXPHOS
NDUFS1	2195.19	-0.172839	0.064595	-2.67573	0.0074566	0.0331688	OXPHOS
NDUFS3	552.732	-0.311794	0.122621	-2.54274	0.0109988	0.0466236	OXPHOS
NDUFS4	379.55	0.386123	0.126049	3.06328	0.00218922	0.0112448	OXPHOS
NDUFS8	914.16	0.391685	0.110341	3.54977	0.000385564	0.00236233	OXPHOS
NDUFV1	1100.63	0.356112	0.0719136	4.95194	7.35e-07	7.46e-06	OXPHOS
NUBPL	431.583	0.27003	0.0850201	3.17607	0.00149286	0.00799197	OXPHOS
PAM	1143.14	0.73626	0.0946791	7.77637	7.46e-15	2.12e-13	OXPHOS
PDHB	214.862	-0.46625	0.13482	-3.45831	0.000543566	0.00323021	OXPHOS
PDK1	484.755	-0.425181	0.138824	-3.06272	0.00219332	0.0112641	OXPHOS
PDSS1	312.286	-0.403534	0.121461	-3.32234	0.000892654	0.00504726	OXPHOS
PDSS2	493.294	0.439166	0.11068	3.96791	7.25e-05	0.000515898	OXPHOS
PMPCA	529.656	-0.665446	0.113827	-5.8461	5.03e-09	7.02e-08	OXPHOS
PNKD	257.511	-0.873035	0.138905	-6.28514	3.28e-10	5.38e-09	OXPHOS
RCHY1	376.563	0.331364	0.0854959	3.87579	0.000106279	0.000731645	OXPHOS
SCO1	609.103	-0.608035	0.126626	-4.80181	1.57e-06	1.51e-05	OXPHOS
SDHA	847.567	-0.613743	0.0950488	-6.45714	1.07e-10	1.86e-09	OXPHOS
SDHAF2	209.689	-0.387293	0.0985082	-3.93158	8.44e-05	0.000593007	OXPHOS
SDHAF3	237.247	-0.351321	0.10161	-3.45753	0.000545158	0.00323786	OXPHOS
SDHAF4	85.9681	0.771202	0.148358	5.19824	2.01e-07	2.24e-06	OXPHOS
SDHC	4465.06	0.247701	0.0746577	3.31783	0.000907204	0.00512134	OXPHOS
SLC22A5	485.046	0.589472	0.138793	4.24713	2.17e-05	0.000171009	OXPHOS
SUCLA2	573.475	-0.295161	0.0866955	-3.40458	0.000662667	0.00385657	OXPHOS
TACO1	356.958	-0.241087	0.0871641	-2.7659	0.00567654	0.0261012	OXPHOS
TFAM	1559.15	-0.382144	0.0675192	-5.65979	1.52e-08	1.99e-07	OXPHOS
TFB2M	509.339	-0.376128	0.0930117	-4.04388	5.26e-05	0.000385365	OXPHOS
TIMM10	446.593	-0.411402	0.0994645	-4.13617	3.53e-05	0.000268194	OXPHOS
TIMM22	478.413	-0.565358	0.142152	-3.97713	6.98e-05	0.00049797	OXPHOS
TIMM23	1363.66	-0.331454	0.0750733	-4.41507	1.01e-05	8.43e-05	OXPHOS
TIMM44	280.987	-0.376178	0.0994488	-3.78263	0.000155179	0.00103643	OXPHOS
TIMM50	2180.77	-0.253769	0.0655854	-3.8693	0.00010915	0.000750434	OXPHOS
TIMM9	480.722	0.269412	0.0971929	2.77193	0.00557254	0.0256973	OXPHOS
TMEM17	118.701	0.478472	0.14012	3.41472	0.000638467	0.00373611	OXPHOS
TMEM70	158.588	-0.53427	0.104963	-5.09007	3.58e-07	3.82e-06	OXPHOS
TOMM20	8932.46	0.452178	0.0533391	8.47742	2.3e-17	8.12e-16	OXPHOS
TOMM22	2034.16	-0.267605	0.0758848	-3.52646	0.000421155	0.00256262	OXPHOS
TOMM40	1282.72	-0.653982	0.08889	-7.3572	1.88e-13	4.6e-12	OXPHOS
TOMM5	327.69	-0.585403	0.125961	-4.64748	3.36e-06	3.05e-05	OXPHOS
UQCRB	663.954	0.551351	0.0815543	6.76054	1.37e-11	2.68e-10	OXPHOS
UQCRC2	3062.88	-0.193538	0.0762049	-2.53971	0.0110945	0.0469791	OXPHOS
UQCRFS1	2622.66	-0.374064	0.0999642	-3.74198	0.000182573	0.00120098	OXPHOS
UQCRQ	458.16	0.557418	0.168583	3.3065	0.000944703	0.0053001	OXPHOS

## Sheet: OXPHOS.rho0vUk
HumanGene	baseMean	log2FoldChange	lfcSE	stat	pvalue	padj	Type
AADAT	227.1	0.684624	0.0831533	8.23327	1.82e-16	3.42e-15	OXPHOS
ACAA2	1436.08	0.284676	0.0689058	4.13138	3.61e-05	0.000201058	OXPHOS
ACADS	112.455	-0.37025	0.131738	-2.81051	0.00494636	0.0180116	OXPHOS
ACADVL	973.17	-0.283168	0.0626559	-4.51942	6.2e-06	3.87e-05	OXPHOS
ACO1	3248.88	-1.25714	0.0888764	-14.1448	2.01e-45	1.94e-43	OXPHOS
ACO2	1251.3	0.366799	0.0758119	4.83828	1.31e-06	8.98e-06	OXPHOS
AIFM1	1224.27	0.205415	0.0588366	3.49128	0.000480717	0.00219289	OXPHOS
ALDH3A1	5178.72	-0.738396	0.106389	-6.94055	3.91e-12	4.96e-11	OXPHOS
ATP5F1A	3301.51	0.393281	0.123139	3.19379	0.00140417	0.0057922	OXPHOS
ATP5F1B	12617.9	0.406543	0.0943367	4.30949	1.64e-05	9.64e-05	OXPHOS
ATP5F1D	790.577	0.556924	0.0978839	5.68964	1.27e-08	1.13e-07	OXPHOS
ATP5IF1	711.177	-0.214165	0.0829453	-2.58201	0.0098228	0.0330703	OXPHOS
ATP5MC1	1442.46	0.440521	0.103339	4.26285	2.02e-05	0.00011735	OXPHOS
ATP5MC3	1056.43	0.567518	0.101147	5.61084	2.01e-08	1.74e-07	OXPHOS
ATP5MF	1583.76	0.299752	0.0997421	3.00527	0.00265344	0.010299	OXPHOS
ATP5MPL	735.564	0.264699	0.0945884	2.79843	0.00513512	0.0186076	OXPHOS
ATP5PB	1343.84	0.304595	0.101537	2.99983	0.00270131	0.0104685	OXPHOS
ATP5PF	226.995	0.247325	0.100496	2.46103	0.0138538	0.044732	OXPHOS
ATPAF1	714.569	0.268863	0.0478122	5.6233	1.87e-08	1.63e-07	OXPHOS
BCS1L	352.511	0.305683	0.0762816	4.0073	6.14e-05	0.000330208	OXPHOS
COA6	478.86	0.356367	0.0879412	4.05233	5.07e-05	0.000276662	OXPHOS
COX10	858.761	0.405518	0.117602	3.44823	0.000564265	0.00253176	OXPHOS
COX16	588.984	0.491909	0.0741969	6.62978	3.36e-11	3.87e-10	OXPHOS
COX7A1	5.93196	1.47844	0.358831	4.12016	3.79e-05	0.000210498	OXPHOS
CPT1A	1367.67	0.854295	0.0962509	8.87571	6.95e-19	1.56e-17	OXPHOS
CPT2	333.612	0.511312	0.0643429	7.94667	1.92e-15	3.3e-14	OXPHOS
CS	5593.88	0.299482	0.0395711	7.5682	3.78e-14	5.75e-13	OXPHOS
CYC1	2633.21	0.476968	0.0841625	5.66722	1.45e-08	1.28e-07	OXPHOS
DECR1	374.587	-0.360372	0.091527	-3.93733	8.24e-05	0.000433786	OXPHOS
DMAC1	603.456	-0.473437	0.0880125	-5.3792	7.48e-08	6.03e-07	OXPHOS
ETFA	1914.09	0.253817	0.0737553	3.44133	0.000578856	0.00259349	OXPHOS
ETFB	329.998	-0.332721	0.132129	-2.51816	0.0117969	0.0387828	OXPHOS
FH	1135.05	0.733207	0.0965958	7.59046	3.19e-14	4.87e-13	OXPHOS
FOXRED1	233.696	0.70565	0.105443	6.69227	2.2e-11	2.58e-10	OXPHOS
GRPEL1	457.024	0.193904	0.065865	2.94396	0.00324038	0.0123555	OXPHOS
GRPEL2	2104.04	-0.400214	0.0554006	-7.22399	5.05e-13	6.95e-12	OXPHOS
HADH	824.836	0.550525	0.0578096	9.52308	1.68e-21	4.58e-20	OXPHOS
IDH1	4091.22	-0.474734	0.0509417	-9.31915	1.17e-20	2.99e-19	OXPHOS
IDH2	629.444	-0.437104	0.0778785	-5.61264	1.99e-08	1.72e-07	OXPHOS
IDH3A	431.78	0.352082	0.0823856	4.27359	1.92e-05	0.000112277	OXPHOS
LRPPRC	8572.52	0.421408	0.0507979	8.29579	1.08e-16	2.06e-15	OXPHOS
MDH2	3420.34	0.363149	0.0856111	4.24184	2.22e-05	0.000127964	OXPHOS
MRPL11	1498.86	0.558955	0.0692832	8.06769	7.16e-16	1.28e-14	OXPHOS
MRPL12	110.853	0.619759	0.170925	3.62591	0.000287948	0.00136949	OXPHOS
MRPL16	538.965	0.559239	0.0707732	7.90185	2.75e-15	4.64e-14	OXPHOS
MRPL2	465.248	0.468772	0.108075	4.33746	1.44e-05	8.56e-05	OXPHOS
MRPL30	569.241	0.448709	0.0586992	7.64421	2.1e-14	3.26e-13	OXPHOS
MRPL35	826.017	0.528367	0.0564254	9.36399	7.68e-21	1.98e-19	OXPHOS
MRPL4	228.687	0.627149	0.133115	4.71132	2.46e-06	1.63e-05	OXPHOS
MRPL44	530.756	0.413378	0.0860473	4.80408	1.55e-06	1.06e-05	OXPHOS
MRPL47	643.333	0.189291	0.0645896	2.93068	0.00338222	0.0128226	OXPHOS
MRPL49	1717.49	0.573601	0.0735254	7.80139	6.12e-15	9.95e-14	OXPHOS
MRPS10	640.266	-0.255727	0.0916	-2.79178	0.00524183	0.0189326	OXPHOS
MRPS11	643.81	0.461019	0.082228	5.6066	2.06e-08	1.78e-07	OXPHOS
MRPS16	1933.58	0.376837	0.0760943	4.95224	7.34e-07	5.22e-06	OXPHOS
MRPS17	157.653	0.368977	0.098191	3.75775	0.000171447	0.000854411	OXPHOS
MRPS2	735.478	0.626394	0.0564315	11.1001	1.25e-28	5.18e-27	OXPHOS
MRPS26	118.842	0.41057	0.156017	2.63157	0.00849908	0.0291012	OXPHOS
MRPS30	2260.06	-0.133474	0.0405806	-3.28912	0.00100501	0.00427064	OXPHOS
MRPS31	251.831	0.408274	0.0862946	4.73116	2.23e-06	1.48e-05	OXPHOS
MRPS34	429.985	0.494085	0.120299	4.10715	4.01e-05	0.000221719	OXPHOS
MRPS6	441.941	0.295302	0.0775522	3.80778	0.000140218	0.00071153	OXPHOS
MRPS7	836.656	0.3798	0.0909769	4.17468	2.98e-05	0.000168922	OXPHOS
MRPS9	283.488	0.415514	0.0754709	5.50561	3.68e-08	3.07e-07	OXPHOS
MT-ATP6	15919.5	6.54428	0.413782	15.8158	2.42e-56	3.77e-54	OXPHOS
MT-ATP8	6591.85	6.44381	0.413787	15.5728	1.11e-54	1.59e-52	OXPHOS
MT-CO2	18257.6	6.48298	0.39286	16.502	3.55e-61	6.62e-59	OXPHOS
MT-CO3	20395	6.35974	0.409288	15.5385	1.9e-54	2.68e-52	OXPHOS
MT-CYB	8067.73	6.18383	0.38258	16.1635	9.13e-59	1.55e-56	OXPHOS
MT-ND1	12241.2	6.38012	0.394317	16.1802	6.96e-59	1.2e-56	OXPHOS
MT-ND2	9214.87	6.20516	0.397227	15.6212	5.22e-55	7.6e-53	OXPHOS
MT-ND3	1471.25	5.63214	0.388095	14.5123	1.01e-47	1.08e-45	OXPHOS
MT-ND4L	3151.56	6.21909	0.416462	14.9332	2.01e-50	2.43e-48	OXPHOS
MT-ND5	14592.7	6.51675	0.390291	16.6972	1.37e-62	2.71e-60	OXPHOS
MT-ND6	5079.18	6.62272	0.433876	15.2641	1.33e-52	1.71e-50	OXPHOS
MT-TA	8.31337	5.1099	0.598757	8.53417	1.41e-17	2.87e-16	OXPHOS
MT-TC	191.665	6.09896	0.198597	30.7102	4.16e-207	3.24e-203	OXPHOS
MT-TE	5.3289	5.43303	0.735322	7.38863	1.48e-13	2.12e-12	OXPHOS
MT-TH	1.72687	4.56949	0.984152	4.64307	3.43e-06	2.23e-05	OXPHOS
MT-TI	4.34338	5.64329	0.722757	7.80799	5.81e-15	9.48e-14	OXPHOS
MT-TL1	2.7673	4.18099	0.750624	5.57001	2.55e-08	2.17e-07	OXPHOS
MT-TL2	11.1744	5.55219	0.598981	9.26939	1.87e-20	4.71e-19	OXPHOS
MT-TM	5.00049	4.82702	0.667695	7.22937	4.85e-13	6.69e-12	OXPHOS
MT-TN	937.006	6.10922	0.395759	15.4367	9.27e-54	1.26e-51	OXPHOS
MT-TP	108.095	5.6599	0.227085	24.9241	4.07e-137	7.05e-134	OXPHOS
MT-TQ	20.865	7.43234	0.612246	12.1395	6.52e-34	3.6e-32	OXPHOS
MT-TT	3.94791	5.24479	0.773517	6.78046	1.2e-11	1.45e-10	OXPHOS
MT-TV	0.742844	3.35159	1.20669	2.77752	0.00547756	0.0196859	OXPHOS
MT-TW	1.77596	4.04735	0.829402	4.87984	1.06e-06	7.37e-06	OXPHOS
MT-TY	30.9977	5.43569	0.355149	15.3054	7.04e-53	9.21e-51	OXPHOS
NDUFA1	941.204	-0.305644	0.0995478	-3.07033	0.00213824	0.0084811	OXPHOS
NDUFA5	495.251	0.171471	0.0506483	3.38553	0.0007104	0.00312223	OXPHOS
NDUFA6	492.768	0.276701	0.0918659	3.01201	0.0025952	0.0100994	OXPHOS
NDUFA9	1493.57	0.154543	0.0633622	2.43905	0.0147261	0.0470992	OXPHOS
NDUFAB1	350.908	0.495932	0.115604	4.2899	1.79e-05	0.00010469	OXPHOS
NDUFAF4	568.66	0.237839	0.0796842	2.98477	0.00283796	0.0109538	OXPHOS
NDUFAF5	206.872	0.345429	0.101975	3.38738	0.000705632	0.00310347	OXPHOS
NDUFAF6	166.813	0.296299	0.0916545	3.23278	0.00122591	0.00512201	OXPHOS
NDUFB10	928.108	0.492561	0.106233	4.6366	3.54e-06	2.29e-05	OXPHOS
NDUFB6	272.219	-0.546221	0.144281	-3.7858	0.000153214	0.000771693	OXPHOS
NDUFB9	1545.99	0.185634	0.0766705	2.42119	0.0154698	0.049155	OXPHOS
NDUFS1	2313.33	0.283845	0.0477353	5.94621	2.74e-09	2.63e-08	OXPHOS
NDUFS3	595.29	0.436782	0.112581	3.87971	0.00010458	0.000541355	OXPHOS
NDUFS4	361.456	-0.434252	0.119444	-3.63561	0.000277327	0.00132663	OXPHOS
NDUFS8	908.421	-0.258629	0.105576	-2.44969	0.0142979	0.0459373	OXPHOS
NDUFV1	1097.89	-0.223318	0.058687	-3.80523	0.000141672	0.000718438	OXPHOS
NDUFV2	86.1429	0.488199	0.138625	3.52172	0.000428763	0.00197323	OXPHOS
NRF1	211.887	0.311953	0.0815228	3.82657	0.000129941	0.000663161	OXPHOS
NUBPL	410.68	-0.365274	0.0652658	-5.59672	2.18e-08	1.87e-07	OXPHOS
PAM	1132.63	-0.455596	0.0768259	-5.93025	3.02e-09	2.88e-08	OXPHOS
PDHA1	413.704	0.310017	0.0988894	3.13498	0.00171864	0.00695584	OXPHOS
PDSS1	370.446	0.767865	0.0895932	8.57057	1.03e-17	2.12e-16	OXPHOS
PDSS2	458.809	-0.573916	0.0759714	-7.55437	4.21e-14	6.36e-13	OXPHOS
PMPCA	547.669	0.548024	0.095595	5.73277	9.88e-09	8.85e-08	OXPHOS
PMPCB	1083.88	0.117495	0.044442	2.64379	0.00819838	0.0282174	OXPHOS
RCHY1	417.141	0.171698	0.0617116	2.78226	0.0053982	0.0194455	OXPHOS
SCO1	659.364	0.642485	0.0912583	7.04029	1.92e-12	2.5e-11	OXPHOS
SDHA	874.668	0.506592	0.0811283	6.24434	4.26e-10	4.45e-09	OXPHOS
SDHAF2	214.424	0.324451	0.0784113	4.13781	3.51e-05	0.00019582	OXPHOS
SDHAF3	264.894	0.567851	0.0727233	7.80837	5.79e-15	9.45e-14	OXPHOS
SDHAF4	78.4613	-0.876897	0.130393	-6.72502	1.76e-11	2.09e-10	OXPHOS
SDHB	1031.98	0.361866	0.0788681	4.58825	4.47e-06	2.85e-05	OXPHOS
SDHC	4336.61	-0.266781	0.0583793	-4.56978	4.88e-06	3.1e-05	OXPHOS
SDHD	1099.7	0.365228	0.070863	5.154	2.55e-07	1.92e-06	OXPHOS
SLC22A5	413.169	-1.1533	0.106074	-10.8726	1.56e-27	6.05e-26	OXPHOS
SUCLA2	572.491	0.184662	0.0692315	2.66731	0.0076462	0.0265327	OXPHOS
SUCLG1	1242.32	0.3844	0.106297	3.61628	0.000298866	0.00141666	OXPHOS
TACO1	382.446	0.377436	0.0783834	4.81525	1.47e-06	1e-05	OXPHOS
TFAM	1767.59	0.630396	0.054555	11.5552	6.95e-31	3.24e-29	OXPHOS
TFB2M	530.551	0.374848	0.0698955	5.36298	8.19e-08	6.56e-07	OXPHOS
TIMM10	467.929	0.415796	0.0921164	4.51381	6.37e-06	3.97e-05	OXPHOS
TIMM10B	884.894	0.302282	0.0790541	3.82374	0.000131442	0.000669943	OXPHOS
TIMM22	506.009	0.547207	0.103221	5.30132	1.15e-07	9.04e-07	OXPHOS
TIMM23	1478.54	0.469145	0.0629104	7.45735	8.83e-14	1.29e-12	OXPHOS
TIMM44	301.448	0.465225	0.080455	5.78243	7.36e-09	6.7e-08	OXPHOS
TIMM50	2373.61	0.433593	0.0464373	9.33716	9.9e-21	2.53e-19	OXPHOS
TIMM8A	118.516	0.295902	0.0809582	3.65499	0.000257188	0.00123851	OXPHOS
TMEM17	117.267	-0.33187	0.115337	-2.87739	0.00400984	0.0149419	OXPHOS
TMEM186	76.8896	0.363237	0.122811	2.95769	0.00309951	0.0118706	OXPHOS
TMEM70	181.214	0.744334	0.0969672	7.67614	1.64e-14	2.57e-13	OXPHOS
TOMM20	8796.87	-0.330198	0.0403327	-8.18684	2.68e-16	4.95e-15	OXPHOS
TOMM22	2259.34	0.502701	0.0694041	7.2431	4.39e-13	6.08e-12	OXPHOS
TOMM40	1400.22	0.694847	0.074879	9.27959	1.7e-20	4.29e-19	OXPHOS
TOMM40L	238.418	0.261257	0.0749557	3.48549	0.000491241	0.00223698	OXPHOS
TTC19	820.374	0.278359	0.111337	2.50015	0.0124141	0.0405413	OXPHOS
UQCC1	617.264	0.234907	0.0624489	3.76159	0.00016884	0.000843035	OXPHOS
UQCC2	488.456	-0.214152	0.0852497	-2.51206	0.0120029	0.0393553	OXPHOS
UQCR10	567.743	0.282914	0.107831	2.62368	0.00869852	0.0297058	OXPHOS
UQCRB	651.424	-0.401221	0.068667	-5.84299	5.13e-09	4.76e-08	OXPHOS
UQCRC1	1690.9	0.255196	0.0840372	3.0367	0.00239185	0.00937951	OXPHOS
UQCRC2	3252.74	0.320787	0.0630665	5.08649	3.65e-07	2.7e-06	OXPHOS
UQCRFS1	2832.73	0.484492	0.0940895	5.14927	2.62e-07	1.97e-06	OXPHOS
UQCRQ	445.195	-0.448171	0.165216	-2.71263	0.0066751	0.0235309	OXPHOS

## Sheet: OXPHOS.WTvUk
HumanGene	baseMean	log2FoldChange	lfcSE	stat	pvalue	padj	Type
AADAT	271.228	0.392974	0.102734	3.82517	0.000130682	0.00193994	OXPHOS
ACAD9	419.669	-0.223424	0.0680664	-3.28245	0.00102909	0.0114671	OXPHOS
ACADM	597.395	0.31806	0.0952448	3.33939	0.000839611	0.00965488	OXPHOS
ACADS	110.374	-0.533058	0.152473	-3.49607	0.000472159	0.00594219	OXPHOS
ACADVL	978.895	-0.483524	0.0781639	-6.18602	6.17e-10	2.53e-08	OXPHOS
ATP5MG	333.758	0.383593	0.117443	3.26622	0.00108995	0.0120642	OXPHOS
ATP5PO	830.287	0.27816	0.0965962	2.87961	0.00398163	0.0362156	OXPHOS
COX11	1318.44	0.271302	0.0694074	3.90884	9.27e-05	0.00144873	OXPHOS
COX15	1603.87	-0.244812	0.0659658	-3.71119	0.000206287	0.00291007	OXPHOS
COX16	644.557	0.503084	0.081222	6.19394	5.87e-10	2.42e-08	OXPHOS
DMAC1	564.896	-0.534954	0.125395	-4.26616	1.99e-05	0.000363088	OXPHOS
GRPEL2	1625.19	0.411454	0.068875	5.97392	2.32e-09	8.92e-08	OXPHOS
HADH	960.124	0.291717	0.0846919	3.44444	0.000572235	0.00703557	OXPHOS
IDH1	3578.95	-0.294149	0.0670307	-4.38827	1.14e-05	0.000222196	OXPHOS
IDH2	565.342	-0.326409	0.0966686	-3.37658	0.000733924	0.00866171	OXPHOS
LYRM7	659.899	0.314189	0.0940028	3.34234	0.000830748	0.00958249	OXPHOS
MRPL11	1724.69	0.36582	0.090326	4.04999	5.12e-05	0.000849436	OXPHOS
MRPL30	640.662	0.277174	0.0612171	4.52772	5.96e-06	0.000124293	OXPHOS
MT-CO3	43242.9	0.775561	0.165335	4.69084	2.72e-06	6.1e-05	OXPHOS
MT-TP	238.784	0.478265	0.156626	3.05354	0.00226156	0.022489	OXPHOS
NDUFA5	502.878	0.264763	0.0792521	3.34077	0.000835462	0.00962943	OXPHOS
NDUFAF4	577.517	0.395889	0.0781009	5.06895	4e-07	1.07e-05	OXPHOS
NDUFAF6	166.908	0.602744	0.130033	4.63533	3.56e-06	7.79e-05	OXPHOS
PAM	875.655	0.273172	0.0808205	3.37998	0.000724918	0.00857039	OXPHOS
PDK1	477.877	-0.545038	0.0945091	-5.76704	8.07e-09	2.87e-07	OXPHOS
PDSS1	457.901	0.358259	0.0736386	4.86509	1.14e-06	2.76e-05	OXPHOS
PMPCB	1091.77	0.20117	0.0604493	3.32791	0.000874991	0.00998098	OXPHOS
PNKD	286.88	-0.754721	0.109502	-6.89229	5.49e-12	2.97e-10	OXPHOS
PPARGC1A	3.38814	-3.84588	0.907592	-4.23745	2.26e-05	0.000409257	OXPHOS
RCHY1	405.315	0.496918	0.0881346	5.63818	1.72e-08	5.85e-07	OXPHOS
SDHB	1118.94	0.306532	0.101411	3.02267	0.00250559	0.0246529	OXPHOS
SDHD	1191.12	0.317369	0.103253	3.07371	0.00211413	0.0212782	OXPHOS
SLC22A5	277.519	-0.570399	0.0987595	-5.77564	7.67e-09	2.74e-07	OXPHOS
TFAM	2136.62	0.242028	0.0683132	3.54292	0.000395723	0.00514003	OXPHOS
TIMM10B	936.491	0.311109	0.0690234	4.5073	6.57e-06	0.000134985	OXPHOS
TIMM50	2714.97	0.173449	0.0587727	2.95118	0.00316565	0.0300671	OXPHOS
TIMMDC1	650.32	0.289994	0.0963621	3.00942	0.0026175	0.0256021	OXPHOS
TOMM20	7451.34	0.11554	0.0394368	2.92975	0.00339238	0.0318457	OXPHOS
TOMM40L	248.764	0.305188	0.0941129	3.24279	0.00118366	0.0129716	OXPHOS
TOMM5	361.118	-0.456298	0.155636	-2.93182	0.00336978	0.0316734	OXPHOS
TOMM70	2324.2	0.234921	0.0540867	4.34342	1.4e-05	0.000264872	OXPHOS
TTC19	845.784	0.399518	0.0729246	5.47851	4.29e-08	1.38e-06	OXPHOS

## Sheet: Glycolysis.WTvCAP
HumanGene	baseMean	log2FoldChange	lfcSE	stat	pvalue	padj	Type
ADM	450.399	-1.20244	0.310089	-3.87773	0.000105438	0.00100953	HIF/GLYCOLYSIS
ANGPT1	12.9908	1.79737	0.486851	3.69183	0.000222645	0.00196525	HIF/GLYCOLYSIS
CTSC	3673.39	0.114651	0.0424382	2.70159	0.00690088	0.0378257	HIF/GLYCOLYSIS
EDN1	178.577	-1.12475	0.134199	-8.38123	5.24e-17	3.24e-15	HIF/GLYCOLYSIS
GADD45A	169.069	1.34989	0.145613	9.27039	1.85e-20	1.64e-18	HIF/GLYCOLYSIS
GPI	16140.1	-0.244898	0.0784023	-3.12361	0.00178646	0.0121226	HIF/GLYCOLYSIS
ID2	512.654	-0.402268	0.10298	-3.90629	9.37e-05	0.000909333	HIF/GLYCOLYSIS
IGF2	288.685	2.27181	0.422313	5.37945	7.47e-08	1.39e-06	HIF/GLYCOLYSIS
L1CAM	91.0647	1.05777	0.149646	7.06853	1.57e-12	5.75e-11	HIF/GLYCOLYSIS
LGALS1	3393.84	0.741358	0.0878581	8.43813	3.22e-17	2.05e-15	HIF/GLYCOLYSIS
LOXL2	1170.8	0.401124	0.102677	3.90664	9.36e-05	0.000908304	HIF/GLYCOLYSIS
MCL1	2590.54	0.307225	0.072484	4.23852	2.25e-05	0.000253174	HIF/GLYCOLYSIS
MET	5292.67	0.216	0.056852	3.79933	0.000145087	0.0013371	HIF/GLYCOLYSIS
MMP1	2.48106	3.71676	1.31559	2.82517	0.00472561	0.0275826	HIF/GLYCOLYSIS
NR4A1	426.428	-1.20754	0.0911368	-13.2497	4.53e-40	1.65e-37	HIF/GLYCOLYSIS
PC	581.594	-0.858784	0.102448	-8.38266	5.17e-17	3.21e-15	HIF/GLYCOLYSIS
PLAUR	255.149	0.554537	0.12325	4.49929	6.82e-06	8.66e-05	HIF/GLYCOLYSIS
SERPINE1	1116.89	1.87521	0.110802	16.924	3e-64	3.97e-61	HIF/GLYCOLYSIS
SLC16A1	2627.84	0.358893	0.053279	6.7361	1.63e-11	5.12e-10	HIF/GLYCOLYSIS
STC2	1331.33	1.11957	0.0577656	19.3813	1.11e-83	5.4e-80	HIF/GLYCOLYSIS
TCF3	1502.29	-0.317243	0.0515883	-6.14951	7.77e-10	1.95e-08	HIF/GLYCOLYSIS
TERT	9.16165	-1.93637	0.558834	-3.46503	0.000530182	0.00423376	HIF/GLYCOLYSIS
VHL	307.36	-0.455723	0.107762	-4.229	2.35e-05	0.000263424	HIF/GLYCOLYSIS

## Sheet: Glycolysis.WTvrho0
HumanGene	baseMean	log2FoldChange	lfcSE	stat	pvalue	padj	Type
ADM	466.911	-0.763507	0.164243	-4.64865	3.34e-06	3.03e-05	HIF/GLYCOLYSIS
ALDOA	28951.3	-0.325427	0.0759428	-4.28516	1.83e-05	0.000146223	HIF/GLYCOLYSIS
ANGPT1	34.6791	3.10431	0.768357	4.04019	5.34e-05	0.000390851	HIF/GLYCOLYSIS
ANGPTL4	81.5377	-1.02712	0.185935	-5.52406	3.31e-08	4.15e-07	HIF/GLYCOLYSIS
CP	13.9257	-1.73326	0.44692	-3.87825	0.000105213	0.000725404	HIF/GLYCOLYSIS
EDN1	185.985	-0.705056	0.140862	-5.00529	5.58e-07	5.77e-06	HIF/GLYCOLYSIS
GADD45A	232.206	1.69326	0.156443	10.8235	2.66e-27	2.1e-25	HIF/GLYCOLYSIS
GPI	13899.4	-0.478889	0.0780926	-6.13232	8.66e-10	1.34e-08	HIF/GLYCOLYSIS
GPX3	55.6756	1.45315	0.244007	5.95538	2.59e-09	3.77e-08	HIF/GLYCOLYSIS
HIF1A	12557.2	0.360474	0.0859735	4.19285	2.75e-05	0.000213379	HIF/GLYCOLYSIS
ID2	993.401	0.921797	0.140349	6.56788	5.1e-11	9.28e-10	HIF/GLYCOLYSIS
IGF2	604.116	3.16251	0.176924	17.875	1.85e-71	1.33e-68	HIF/GLYCOLYSIS
IGFBP3	2708.1	-0.933322	0.0755768	-12.3493	4.91e-35	6.54e-33	HIF/GLYCOLYSIS
LDHA	33410.6	-0.566414	0.0932591	-6.07356	1.25e-09	1.9e-08	HIF/GLYCOLYSIS
LGALS1	3928.67	0.890157	0.132217	6.73254	1.67e-11	3.22e-10	HIF/GLYCOLYSIS
LOX	49.1681	0.767343	0.292715	2.62147	0.00875522	0.0381766	HIF/GLYCOLYSIS
LOXL2	1394.41	0.659008	0.170328	3.86904	0.000109263	0.00075105	HIF/GLYCOLYSIS
MCL1	2883.86	0.463336	0.0718449	6.44912	1.13e-10	1.96e-09	HIF/GLYCOLYSIS
MET	5736.14	0.3416	0.0637153	5.36134	8.26e-08	9.73e-07	HIF/GLYCOLYSIS
NR4A1	390.177	-1.06054	0.152455	-6.95639	3.49e-12	7.31e-11	HIF/GLYCOLYSIS
PC	470.169	-1.11361	0.153118	-7.27285	3.52e-13	8.35e-12	HIF/GLYCOLYSIS
PFKL	901.614	-0.526692	0.099425	-5.29738	1.17e-07	1.35e-06	HIF/GLYCOLYSIS
PGK1	7126.31	-0.337087	0.0718597	-4.69091	2.72e-06	2.5e-05	HIF/GLYCOLYSIS
SERPINE1	1304.36	1.90971	0.155463	12.284	1.1e-34	1.42e-32	HIF/GLYCOLYSIS
SLC16A1	2754.09	0.397042	0.0706629	5.61882	1.92e-08	2.49e-07	HIF/GLYCOLYSIS
STC2	1553.82	1.22874	0.124743	9.85016	6.84e-23	3.87e-21	HIF/GLYCOLYSIS
TCF3	1400.77	-0.370919	0.0754853	-4.91379	8.93e-07	8.94e-06	HIF/GLYCOLYSIS
TERT	4.25945	-5.76389	0.772764	-7.45879	8.73e-14	2.21e-12	HIF/GLYCOLYSIS
TWIST1	49.0816	0.732558	0.261296	2.80356	0.00505421	0.0236187	HIF/GLYCOLYSIS
VHL	294.449	-0.421359	0.148475	-2.83791	0.00454094	0.0215559	HIF/GLYCOLYSIS
WT1	181.146	-0.485333	0.132646	-3.65886	0.000253336	0.001616	HIF/GLYCOLYSIS
ZEB1	1191.64	0.322107	0.0719515	4.47673	7.58e-06	6.46e-05	HIF/GLYCOLYSIS
ZEB2	184.405	4.07778	0.875277	4.65884	3.18e-06	2.9e-05	HIF/GLYCOLYSIS

## Sheet: Glycolysis.rho0vUk
HumanGene	baseMean	log2FoldChange	lfcSE	stat	pvalue	padj	Type
ADM	606.133	1.20886	0.115868	10.433	1.75e-25	6.11e-24	HIF/GLYCOLYSIS
ALDOA	30378.9	0.365357	0.0671041	5.44464	5.19e-08	4.26e-07	HIF/GLYCOLYSIS
ANGPT1	29.7434	-2.5327	0.537256	-4.71415	2.43e-06	1.6e-05	HIF/GLYCOLYSIS
ANGPTL4	84.5857	0.819175	0.159103	5.1487	2.62e-07	1.97e-06	HIF/GLYCOLYSIS
GADD45A	203.417	-1.6841	0.124082	-13.5724	5.84e-42	4.87e-40	HIF/GLYCOLYSIS
GPI	13722.8	0.275036	0.0568344	4.83925	1.3e-06	8.94e-06	HIF/GLYCOLYSIS
GPX3	54.8771	-0.8023	0.180641	-4.44141	8.94e-06	5.47e-05	HIF/GLYCOLYSIS
HIF1A	10315.8	-1.18668	0.0671224	-17.6793	6.06e-70	1.64e-67	HIF/GLYCOLYSIS
HMOX1	219.366	-1.61803	0.18677	-8.66319	4.59e-18	9.7e-17	HIF/GLYCOLYSIS
IGF2	480.376	-4.43755	0.175572	-25.2748	6.05e-141	1.11e-137	HIF/GLYCOLYSIS
IGFBP3	2853.52	0.792798	0.093704	8.46066	2.66e-17	5.28e-16	HIF/GLYCOLYSIS
L1CAM	29.0164	-1.15712	0.23668	-4.88896	1.01e-06	7.07e-06	HIF/GLYCOLYSIS
LDHA	35545.8	0.563714	0.0900182	6.26223	3.8e-10	3.98e-09	HIF/GLYCOLYSIS
LGALS1	3713.72	-0.758564	0.122238	-6.20565	5.45e-10	5.62e-09	HIF/GLYCOLYSIS
LOX	47.067	-0.628983	0.22758	-2.76379	0.00571348	0.0204347	HIF/GLYCOLYSIS
LOXL4	24.8617	-1.59184	0.401132	-3.96838	7.24e-05	0.000383971	HIF/GLYCOLYSIS
MCL1	2882.24	-0.274746	0.0612163	-4.48813	7.19e-06	4.45e-05	HIF/GLYCOLYSIS
MET	5807.66	-0.156402	0.0570543	-2.74129	0.00611989	0.0217633	HIF/GLYCOLYSIS
MMP2	1.73138	-3.17988	1.00101	-3.17668	0.00148972	0.00612239	HIF/GLYCOLYSIS
NOS3	142.202	-0.419046	0.10954	-3.82551	0.0001305	0.000665795	HIF/GLYCOLYSIS
NR4A1	409.176	0.872916	0.142145	6.14101	8.2e-10	8.31e-09	HIF/GLYCOLYSIS
PC	437.976	0.589543	0.115526	5.1031	3.34e-07	2.48e-06	HIF/GLYCOLYSIS
PCK1	3.16411	-2.02551	0.690467	-2.93354	0.00335125	0.0127191	HIF/GLYCOLYSIS
PGK1	7189.35	0.24726	0.0731344	3.3809	0.000722494	0.00316779	HIF/GLYCOLYSIS
PLAUR	141.12	-0.868601	0.114066	-7.6149	2.64e-14	4.06e-13	HIF/GLYCOLYSIS
SERPINE1	1060.59	-2.64838	0.155307	-17.0526	3.34e-65	7.29e-63	HIF/GLYCOLYSIS
SLC16A1	2649.67	-0.396774	0.0545198	-7.27762	3.4e-13	4.73e-12	HIF/GLYCOLYSIS
SLC16A3	21.4119	-1.30379	0.264957	-4.92077	8.62e-07	6.07e-06	HIF/GLYCOLYSIS
STC2	1366.54	-1.38443	0.0963041	-14.3756	7.36e-47	7.62e-45	HIF/GLYCOLYSIS
TCF3	1473.43	0.402525	0.0562988	7.1498	8.69e-13	1.17e-11	HIF/GLYCOLYSIS
TERT	5.93967	5.59303	0.653933	8.5529	1.2e-17	2.45e-16	HIF/GLYCOLYSIS
VHL	320.46	0.537108	0.125944	4.26464	2e-05	0.000116474	HIF/GLYCOLYSIS
ZEB1	1185.95	-0.212603	0.0712574	-2.98359	0.00284885	0.010989	HIF/GLYCOLYSIS

## Sheet: Glycolysis.WTvUk
HumanGene	baseMean	log2FoldChange	lfcSE	stat	pvalue	padj	Type
ADM	841.933	0.438317	0.1099	3.98834	6.65e-05	0.00107718	HIF/GLYCOLYSIS
CP	16.5704	-1.55433	0.34182	-4.54722	5.44e-06	0.000114679	HIF/GLYCOLYSIS
EDN1	183.245	-0.887003	0.0983947	-9.01474	1.97e-19	2.25e-17	HIF/GLYCOLYSIS
GPI	16177	-0.210416	0.0476085	-4.41971	9.88e-06	0.000195006	HIF/GLYCOLYSIS
HIF1A	7385.64	-0.833083	0.0869416	-9.5821	9.51e-22	1.35e-19	HIF/GLYCOLYSIS
HMOX1	141.262	-1.2116	0.122144	-9.91939	3.43e-23	5.35e-21	HIF/GLYCOLYSIS
ID2	844.738	0.690468	0.0742306	9.30165	1.38e-20	1.75e-18	HIF/GLYCOLYSIS
IGF2	53.0637	-1.28359	0.300661	-4.2692	1.96e-05	0.00035883	HIF/GLYCOLYSIS
L1CAM	29.5316	-1.72008	0.262233	-6.55935	5.4e-11	2.6e-09	HIF/GLYCOLYSIS
PC	631.769	-0.530452	0.0901073	-5.88689	3.94e-09	1.45e-07	HIF/GLYCOLYSIS
PFKL	1008.93	-0.35406	0.0987306	-3.58612	0.00033563	0.00444383	HIF/GLYCOLYSIS
PLAUR	129.415	-1.07053	0.124661	-8.5875	8.89e-18	8.45e-16	HIF/GLYCOLYSIS
SERPINE1	313.269	-0.747332	0.203233	-3.67722	0.000235792	0.00327542	HIF/GLYCOLYSIS
SLC16A3	22.0342	-1.92072	0.293834	-6.53677	6.29e-11	2.97e-09	HIF/GLYCOLYSIS
TWIST1	46.3753	0.681019	0.189215	3.59918	0.000319224	0.00426757	HIF/GLYCOLYSIS
ZEB2	176.914	4.16361	0.275326	15.1225	1.15e-51	6.74e-49	HIF/GLYCOLYSIS
