# Supplementary material for: Mitochondrial OXPHOS restricts SARS-CoV-2 replication
Source: Sci Adv. 2026 Jun 3;12(23):eadz3081. doi: 10.1126/sciadv.adz3081 (PMC13232578; doi:10.1126/sciadv.adz3081)
Supplement: Supplementary file 2 — Tables S1 to S5 [file sciadv.adz3081_tables_s1_to_s5.zip › sciadv.adz3081_table_s4.xlsx]

## Sheet: Key
SampleID	Biological_Replicates	Batch	Group	Haplogroup				Comparison	Condition	Conditions
WT1-mock-Exp161	GroupAA	1	Group1	H				C1	WTvCAP	Group1	Group2
CAP1-mock-Exp161	GroupAB	1	Group2	CAP				C2	WTvUk	Group1	Group4
WT2-mock-Exp161	GroupAA	1	Group1	H				C3	WTvrho0	Group1	Group6
CAP2-mock-Exp161	GroupAB	1	Group2	CAP				C4	rho0vUk	Group6	Group4
UK-3-1-mock-Exp161	GroupAE	1	Group4	Uk
UK-8-1-mock-Exp161	GroupAF	1	Group4	UK
UK-3-2-mock-Exp161	GroupAE	1	Group4	Uk
UK-8-2-mock-Exp161	GroupAF	1	Group4	UK
rhozero-6-1-mock-Exp161	GroupAI	1	Group6	p0
rhozero-7-1-mock-Exp161	GroupAJ	1	Group6	p0
rhozero-11-1-mock-Exp161	GroupAK	1	Group6	p0
rhozero-6-2-mock-Exp161	GroupAI	1	Group6	p0
rhozero-7-2-mock-Exp161	GroupAJ	1	Group6	p0
rhozero-11-2-mock-Exp161	GroupAK	1	Group6	p0
WT1-mock-Exp162	GroupAA	2	Group1	H
CAP1-mock-Exp162	GroupAB	2	Group2	CAP
WT2-mock-Exp162	GroupAA	2	Group1	H
CAP2-mock-Exp162	GroupAB	2	Group2	CAP
UK-3-1-mock-Exp162	GroupAE	2	Group4	Uk
UK-8-1-mock-Exp162	GroupAF	2	Group4	UK
UK-3-2-mock-Exp162	GroupAE	2	Group4	Uk
UK-8-2-mock-Exp162	GroupAF	2	Group4	UK
rhozero-6-1-mock-Exp162	GroupAI	2	Group6	p0
rhozero-7-1-mock-Exp162	GroupAJ	2	Group6	p0
rhozero-11-1-mock-Exp162	GroupAK	2	Group6	p0
rhozero-6-2-mock-Exp162	GroupAI	2	Group6	p0
rhozero-7-2-mock-Exp162	GroupAJ	2	Group6	p0
rhozero-11-2-mock-Exp162	GroupAK	2	Group6	p0
Exp161	Batch 1
Exp162	Batch 2

## Sheet: WTvCAP
HumanGene	baseMean	log2FoldChange	lfcSE	stat	pvalue	padj
ALDH3A1	8777.26	2.09188	0.0714236	29.2883	1.46e-188	4.26e-184
MUC5B	1498.39	3.72524	0.164538	22.6406	1.73e-113	2.52e-109
ABCC3	4073.3	0.921468	0.0437882	21.0438	2.61e-98	2.53e-94
CLGN	382.285	2.63198	0.132391	19.8804	6.02e-88	4.38e-84
ITGA3	4337.93	1.21304	0.0618659	19.6076	1.33e-85	7.77e-82
STC2	1331.33	1.11957	0.0577656	19.3813	1.11e-83	5.4e-80
MOCOS	750.106	1.34837	0.0718543	18.7654	1.45e-78	6.04e-75
INSIG1	877.095	-1.20206	0.0643507	-18.6799	7.22e-78	2.63e-74
DDIT4	4023.68	1.40201	0.0754632	18.5788	4.77e-77	1.55e-73
SCD	22390.3	-1.66889	0.0909691	-18.3457	3.57e-75	1.04e-71
ADGRF4	225.702	2.31468	0.1271	18.2115	4.18e-74	1.11e-70
SLFN5	1719.35	2.19542	0.122009	17.9939	2.17e-72	5.28e-69
SEL1L3	1591.57	1.15297	0.0645346	17.8659	2.18e-71	4.88e-68
NIBAN1	3336.47	2.0779	0.116485	17.8383	3.56e-71	7.42e-68
FUT1	155.172	4.33048	0.242956	17.8241	4.59e-71	8.93e-68
SLC6A9	374.464	1.77004	0.1013	17.4732	2.29e-68	4.18e-65
VGF	618.472	3.15265	0.181977	17.3244	3.08e-67	5.28e-64
MORC4	2130.86	1.0243	0.0593159	17.2686	8.11e-67	1.31e-63
QSOX1	2270.17	1.54978	0.0904148	17.1408	7.36e-66	1.13e-62
FADS1	9729.99	-0.667785	0.0391884	-17.0404	4.12e-65	6.01e-62
KRT81	306.289	1.80123	0.106082	16.9796	1.16e-64	1.61e-61
SERPINE1	1116.89	1.87521	0.110802	16.924	3e-64	3.97e-61
IL20RB	344.707	1.84834	0.109464	16.8854	5.77e-64	7.31e-61
PLXND1	1960.59	-0.853303	0.0514285	-16.592	7.96e-62	9.67e-59
TNFRSF9	288.375	3.12994	0.188928	16.5668	1.21e-61	1.41e-58
INHBE	113.615	3.28673	0.199754	16.4539	7.86e-61	8.81e-58
ECM1	298.361	2.56322	0.156355	16.3936	2.13e-60	2.3e-57
CEMIP	186.772	2.76138	0.168757	16.3631	3.51e-60	3.66e-57
LDLR	1625.64	-0.911202	0.0560121	-16.2679	1.67e-59	1.68e-56
SREBF1	2727.34	-1.1713	0.0721003	-16.2454	2.41e-59	2.34e-56
SCNN1A	287.585	-1.75917	0.109101	-16.1242	1.72e-58	1.62e-55
ALDH1L2	4853.33	1.42968	0.089321	16.0061	1.16e-57	1.06e-54
JAG1	4562.06	1.34122	0.0839246	15.9813	1.73e-57	1.53e-54
GABRG1	373.808	3.03224	0.190647	15.905	5.85e-57	5.02e-54
UNC5B	482.756	5.46852	0.346383	15.7875	3.79e-56	3.16e-53
CEBPG	1495.22	0.901997	0.0571466	15.7839	4.01e-56	3.25e-53
GPRC5A	3464.95	-1.46591	0.0929506	-15.7708	4.94e-56	3.89e-53
PRNP	2863.07	0.824501	0.0523903	15.7377	8.35e-56	6.4e-53
TRIB3	3866.17	1.27811	0.0821466	15.5588	1.39e-54	1.04e-51
VLDLR	790.903	1.22742	0.0792252	15.4928	3.88e-54	2.83e-51
THBD	429.836	2.00832	0.12982	15.47	5.53e-54	3.93e-51
BICC1	2527.84	-0.640513	0.0417762	-15.332	4.67e-53	3.24e-50
CLDN2	1243.37	1.54585	0.102997	15.0086	6.45e-51	4.37e-48
ANK2	442.786	1.19932	0.0801895	14.9561	1.42e-50	9.41e-48
INCENP	1703.96	-0.710667	0.0479175	-14.831	9.23e-50	5.98e-47
TIA1	1162.27	-0.754834	0.0509176	-14.8246	1.02e-49	6.44e-47
SMAD3	2036.92	-0.699243	0.0473408	-14.7704	2.27e-49	1.41e-46
CYP1B1	2744.2	0.775999	0.0525487	14.7672	2.38e-49	1.45e-46
DUSP4	1580.78	0.944193	0.0639594	14.7624	2.56e-49	1.52e-46
HLA-A	1146.1	0.985779	0.0669158	14.7316	4.04e-49	2.35e-46
PNPO	2523.48	1.26034	0.0864112	14.5854	3.48e-48	1.99e-45
SLC43A1	206.823	1.76892	0.121404	14.5705	4.32e-48	2.42e-45
OLFML3	1217.01	1.16516	0.0806075	14.4548	2.34e-47	1.29e-44
E2F8	339.698	-1.23114	0.0854067	-14.415	4.16e-47	2.25e-44
LPIN1	344.18	-1.22021	0.0855686	-14.26	3.89e-46	2.06e-43
HGD	564.849	1.37567	0.0968818	14.1995	9.22e-46	4.8e-43
CLIP4	1303.54	0.83192	0.0586014	14.1962	9.67e-46	4.94e-43
GFPT1	3946.8	0.871739	0.0614576	14.1844	1.14e-45	5.75e-43
ITIH2	254.57	2.16002	0.154045	14.022	1.14e-44	5.65e-42
ABCA12	384.512	1.75302	0.125221	13.9994	1.57e-44	7.63e-42
SHTN1	1360.83	-0.785087	0.0564319	-13.9121	5.35e-44	2.56e-41
UPK3B	112.678	-2.11741	0.152252	-13.9073	5.72e-44	2.69e-41
AHCYL2	1185.54	1.74141	0.125547	13.8706	9.55e-44	4.42e-41
TRAK2	1763	0.7798	0.0562911	13.853	1.22e-43	5.56e-41
GTSE1	797.275	-0.937251	0.0677139	-13.8413	1.43e-43	6.44e-41
B3GALT5	319.06	2.14081	0.155107	13.8022	2.47e-43	1.09e-40
SERPINE2	1668.69	2.19041	0.159027	13.7739	3.66e-43	1.59e-40
STARD4	2248.45	-0.702837	0.0510676	-13.7629	4.26e-43	1.83e-40
AKNA	526.39	1.88485	0.137244	13.7335	6.4e-43	2.7e-40
GLIPR1	650.567	1.9121	0.139815	13.676	1.41e-42	5.89e-40
TIMP1	3642.63	0.733508	0.0536696	13.6671	1.6e-42	6.55e-40
SPX	1905.99	2.13923	0.156983	13.6271	2.76e-42	1.12e-39
CCNB1	3012.01	-0.648626	0.0477915	-13.572	5.87e-42	2.34e-39
WARS1	5308.11	1.18799	0.087966	13.5051	1.46e-41	5.75e-39
PAPPA2	191.897	3.81827	0.283101	13.4873	1.86e-41	7.22e-39
MUC5AC	139.86	5.2034	0.385829	13.4863	1.88e-41	7.22e-39
CCNYL1	2763.84	-1.04925	0.0779826	-13.455	2.88e-41	1.09e-38
SESN2	839.698	1.20797	0.0897893	13.4534	2.94e-41	1.1e-38
FADS2	8004.97	-1.19247	0.089159	-13.3746	8.51e-41	3.14e-38
NR4A1	426.428	-1.20754	0.0911368	-13.2497	4.53e-40	1.65e-37
BMP5	493.723	-1.09429	0.082717	-13.2293	5.94e-40	2.14e-37
C5AR1	329.296	1.41652	0.10773	13.1489	1.73e-39	6.14e-37
SLC22A18	488.643	1.1234	0.0862701	13.0219	9.19e-39	3.23e-36
FASN	11474.3	-1.47537	0.113397	-13.0106	1.06e-38	3.69e-36
SPAG5	1223.86	-0.834279	0.0642715	-12.9805	1.58e-38	5.41e-36
CACNA1H	465.254	1.02078	0.0787149	12.9681	1.86e-38	6.29e-36
IDI1	2152.63	-1.18712	0.0917175	-12.9432	2.57e-38	8.6e-36
LAMP3	94.3658	4.3012	0.33312	12.9118	3.86e-38	1.28e-35
RBM25	1712.04	-1.03259	0.0802255	-12.8711	6.55e-38	2.14e-35
CDCA3	675.223	-0.775063	0.060359	-12.8409	9.68e-38	3.13e-35
AURKA	2094.71	-0.683793	0.0534032	-12.8044	1.55e-37	4.97e-35
PMAIP1	321.586	1.36778	0.107198	12.7593	2.77e-37	8.76e-35
ITGAX	83.5898	3.14053	0.248362	12.645	1.19e-36	3.74e-34
DACT2	481.481	-1.31874	0.104547	-12.6138	1.77e-36	5.49e-34
MT-ND2	38864	1.62783	0.129343	12.5853	2.54e-36	7.8e-34
RHOBTB1	2037.3	0.694889	0.055393	12.5447	4.25e-36	1.29e-33
SPP1	4044.57	0.643076	0.0513699	12.5185	5.91e-36	1.78e-33
KCNMA1	188.377	3.26061	0.261635	12.4624	1.2e-35	3.56e-33
ITGB4	595.764	1.60232	0.128851	12.4354	1.68e-35	4.94e-33
TCOF1	625.964	-0.79342	0.06385	-12.4263	1.88e-35	5.48e-33
KIF18B	955.958	-0.77491	0.0628078	-12.3378	5.67e-35	1.64e-32
TPBG	710.761	0.876971	0.071151	12.3255	6.6e-35	1.89e-32
HNRNPA2B1	3902.87	-0.546863	0.0445021	-12.2885	1.04e-34	2.96e-32
SH3BP2	461.752	1.28515	0.104651	12.2803	1.16e-34	3.24e-32
RNF187	2547.07	0.590928	0.0481487	12.273	1.27e-34	3.51e-32
NCAPD3	2170.7	-0.554415	0.0451959	-12.2669	1.36e-34	3.75e-32
ST6GAL1	510.561	1.8472	0.150932	12.2386	1.93e-34	5.27e-32
BCAT1	7566.9	0.846493	0.0691795	12.2362	1.99e-34	5.38e-32
LBR	3985.1	-0.610306	0.0503165	-12.1293	7.38e-34	1.97e-31
SLC38A1	12998.5	0.363444	0.0300677	12.0875	1.23e-33	3.26e-31
ERBB3	321.34	1.78315	0.147701	12.0727	1.47e-33	3.87e-31
LGALS3	1018.68	0.906717	0.075111	12.0717	1.49e-33	3.88e-31
AC245100.3	89.6329	2.9179	0.241902	12.0623	1.67e-33	4.31e-31
HHIPL2	657.981	0.967595	0.0803121	12.0479	1.99e-33	5.09e-31
ACAT2	812.948	-1.02333	0.0849551	-12.0455	2.05e-33	5.19e-31
CRTAP	3963.68	0.757638	0.0635686	11.9184	9.49e-33	2.38e-30
FUBP1	2420	-0.510214	0.0428748	-11.9001	1.18e-32	2.95e-30
F2RL1	3775.67	1.12635	0.0947435	11.8884	1.36e-32	3.36e-30
DHCR7	1596.34	-1.1609	0.097746	-11.8767	1.56e-32	3.83e-30
ST6GAL2	134.862	2.2454	0.189437	11.853	2.08e-32	5.04e-30
GPD1L	786.455	1.27394	0.107553	11.8448	2.29e-32	5.49e-30
SARS1	2359.54	0.916166	0.0773489	11.8446	2.3e-32	5.49e-30
VAT1	2408.22	0.786296	0.0664543	11.8321	2.66e-32	6.31e-30
IGFBP1	93.8914	2.20741	0.186592	11.8302	2.73e-32	6.41e-30
SF1	4459.68	-0.579657	0.0490641	-11.8143	3.29e-32	7.68e-30
HOXA3	853.547	-1.03548	0.0877103	-11.8056	3.65e-32	8.45e-30
ARHGEF2	1592.04	0.780304	0.0661588	11.7944	4.17e-32	9.58e-30
SLC4A4	404.663	1.59818	0.136692	11.6918	1.4e-31	3.2e-29
DBF4B	363.849	-0.874031	0.0749122	-11.6674	1.87e-31	4.23e-29
NR4A3	123.862	-1.65547	0.142218	-11.6404	2.57e-31	5.76e-29
GSDME	289.664	1.55961	0.133998	11.639	2.61e-31	5.81e-29
DGAT2	81.998	2.40762	0.206991	11.6316	2.85e-31	6.29e-29
MR1	730.451	1.17406	0.101211	11.6001	4.12e-31	9.02e-29
LSS	650.066	-1.46584	0.126586	-11.5798	5.22e-31	1.14e-28
EPHB2	1019.34	0.852007	0.0735852	11.5785	5.3e-31	1.14e-28
RBM14	1485.31	-0.94189	0.0815709	-11.5469	7.65e-31	1.64e-28
TICRR	813.211	-1.12092	0.0971708	-11.5356	8.73e-31	1.86e-28
PLK1	2680.5	-0.756366	0.0655891	-11.5319	9.11e-31	1.93e-28
HOXA5	182.17	-1.42367	0.123473	-11.5302	9.29e-31	1.95e-28
DOT1L	637.708	-0.964127	0.0838469	-11.4987	1.34e-30	2.79e-28
CALB2	72.265	3.51486	0.305964	11.4878	1.52e-30	3.14e-28
SRPX2	170.514	1.33074	0.116151	11.457	2.17e-30	4.45e-28
VDR	422.42	1.62172	0.142093	11.4131	3.6e-30	7.3e-28
KCNE4	172.604	1.60365	0.140513	11.4128	3.61e-30	7.3e-28
CA12	3077.6	0.934434	0.0819428	11.4035	4.02e-30	8.08e-28
AXL	5173.73	0.75794	0.0665231	11.3936	4.5e-30	8.98e-28
ARHGAP23	420.586	-0.86571	0.0764789	-11.3196	1.05e-29	2.08e-27
SYTL3	223.619	1.55247	0.137252	11.3111	1.16e-29	2.28e-27
KCNG1	285.843	1.32928	0.117917	11.273	1.78e-29	3.49e-27
CYFIP2	1316.02	0.711186	0.0631009	11.2706	1.83e-29	3.56e-27
NCAPD2	5131.66	-0.407989	0.0362121	-11.2667	1.92e-29	3.7e-27
CDC42EP3	666.93	1.10187	0.0978701	11.2585	2.1e-29	4.03e-27
SLC48A1	1661.98	0.94577	0.0841713	11.2363	2.71e-29	5.16e-27
KIF23	1672.01	-0.620701	0.0552548	-11.2334	2.79e-29	5.29e-27
FIBCD1	304.256	1.05851	0.0942837	11.2269	3.01e-29	5.66e-27
ARRDC3	2053.15	0.960944	0.085692	11.2139	3.48e-29	6.51e-27
CIDEC	165.596	2.83618	0.253765	11.1764	5.32e-29	9.88e-27
SNHG8	329.038	0.963694	0.0862424	11.1742	5.45e-29	1.01e-26
RAP1GAP	456.108	0.829545	0.0742426	11.1734	5.5e-29	1.01e-26
LTBP2	601.643	1.37654	0.12329	11.1651	6.04e-29	1.1e-26
ARSD	311.433	1.11254	0.0996998	11.1589	6.48e-29	1.17e-26
RAB31	2749.55	0.726694	0.0651278	11.158	6.55e-29	1.18e-26
MT-TC	782.837	1.09827	0.0984805	11.1522	6.99e-29	1.25e-26
GARS1	6368.37	0.719096	0.0647303	11.1091	1.13e-28	2.01e-26
FAS	600.676	1.00486	0.0904943	11.1041	1.2e-28	2.12e-26
AKAP12	1122.25	-1.43394	0.12941	-11.0806	1.56e-28	2.74e-26
RAB39B	210.575	1.56012	0.140989	11.0655	1.84e-28	3.22e-26
AL590617.2	117.304	1.98473	0.179414	11.0623	1.91e-28	3.32e-26
NT5E	2103.77	2.96375	0.268279	11.0473	2.26e-28	3.9e-26
PCNX2	967.908	1.28415	0.116775	10.9968	3.96e-28	6.79e-26
TRMU	312.707	-1.00198	0.0914119	-10.9612	5.87e-28	1e-25
ZNF185	1235.22	1.92174	0.175333	10.9605	5.91e-28	1e-25
UGT2B7	342.747	1.18757	0.108386	10.9569	6.16e-28	1.04e-25
MCM4	3788.3	-0.694011	0.0633423	-10.9565	6.18e-28	1.04e-25
KANK2	874.974	-0.791047	0.0723538	-10.933	8.01e-28	1.33e-25
ERCC6L	517.58	-0.799688	0.0731912	-10.926	8.66e-28	1.43e-25
ANPEP	112.345	4.00462	0.367135	10.9078	1.06e-27	1.74e-25
KPNA2	9500.49	-0.552285	0.0507814	-10.8757	1.5e-27	2.46e-25
KLHDC7B	54.21	4.2854	0.394402	10.8656	1.68e-27	2.74e-25
LINC00460	208.367	1.5287	0.140758	10.8605	1.78e-27	2.88e-25
TSC22D3	113.35	1.70873	0.157654	10.8385	2.26e-27	3.64e-25
QPCT	1750.39	1.14374	0.10589	10.8012	3.4e-27	5.44e-25
ZDHHC9	1231.54	0.590373	0.05496	10.7419	6.47e-27	1.03e-24
MYO1B	2203.36	-0.620516	0.0579129	-10.7146	8.69e-27	1.38e-24
DOCK4	636.482	0.928595	0.0867151	10.7086	9.28e-27	1.46e-24
ANTXR2	196.672	1.58643	0.148262	10.7002	1.02e-26	1.59e-24
FBLIM1	191.914	1.51366	0.141678	10.6838	1.21e-26	1.89e-24
DDIT3	127.777	1.61848	0.151723	10.6673	1.45e-26	2.24e-24
CD99L2	3331.52	0.549944	0.0518251	10.6115	2.63e-26	4.06e-24
TBC1D16	1041.69	0.782425	0.07374	10.6106	2.66e-26	4.08e-24
HMGCS1	1138.14	-1.24493	0.117405	-10.6037	2.87e-26	4.37e-24
HSP90AA1	31974.4	-0.487418	0.046005	-10.5949	3.15e-26	4.78e-24
SEZ6L2	594.948	0.893014	0.0843544	10.5865	3.44e-26	5.2e-24
SLC12A8	65.3468	2.36989	0.224183	10.5712	4.05e-26	6.06e-24
SNHG29	15678.4	1.17555	0.111204	10.5712	4.05e-26	6.06e-24
TCN1	69.0247	2.35352	0.222649	10.5706	4.08e-26	6.07e-24
COL4A1	1011.94	-0.799497	0.0756604	-10.5669	4.24e-26	6.28e-24
NAMPT	3123.39	1.23178	0.116694	10.5557	4.78e-26	7.02e-24
TCN2	201.097	1.23077	0.1166	10.5555	4.79e-26	7.02e-24
ALDH2	1269.93	0.985936	0.0935116	10.5435	5.45e-26	7.94e-24
CLMP	119.455	2.93983	0.279029	10.5359	5.9e-26	8.56e-24
SLC1A4	1312.1	0.847287	0.0805896	10.5136	7.48e-26	1.08e-23
ZFP36	660.16	0.828617	0.0788575	10.5078	7.96e-26	1.14e-23
TCEA1	3348.79	0.905115	0.0862545	10.4935	9.25e-26	1.32e-23
EIF4G1	7492.73	-0.499258	0.0476491	-10.4778	1.09e-25	1.55e-23
SLC22A18AS	145.327	1.30078	0.124256	10.4686	1.2e-25	1.7e-23
FKBP10	3579.91	0.636748	0.0608823	10.4587	1.34e-25	1.88e-23
GPT2	775.799	0.904188	0.0868607	10.4096	2.24e-25	3.14e-23
ROR1	324.956	1.72408	0.165994	10.3864	2.86e-25	3.99e-23
TNS4	431.652	1.14984	0.110784	10.3791	3.09e-25	4.28e-23
CXCL2	163.426	2.00425	0.19317	10.3756	3.2e-25	4.43e-23
ASNS	4053.48	1.41537	0.136488	10.3699	3.4e-25	4.67e-23
HPGD	942.615	1.76533	0.170694	10.342	4.55e-25	6.23e-23
EFR3B	538.956	1.36443	0.132157	10.3243	5.47e-25	7.46e-23
CCNB1IP1	756.771	0.787136	0.0764506	10.296	7.34e-25	9.96e-23
CXCL8	46.2022	3.22025	0.313262	10.2797	8.7e-25	1.17e-22
XPOT	7067.96	0.59917	0.0583054	10.2764	9e-25	1.21e-22
ELL2	1960.27	1.26086	0.122836	10.2646	1.02e-24	1.36e-22
FGF13	373.999	1.02604	0.0999614	10.2644	1.02e-24	1.36e-22
SLC16A4	5531.95	0.81063	0.0790259	10.2578	1.09e-24	1.45e-22
SQLE	1115.47	-0.923474	0.0901754	-10.2409	1.3e-24	1.72e-22
CLU	7567.6	0.518757	0.0506706	10.2378	1.34e-24	1.76e-22
DGKA	268.954	1.44428	0.141161	10.2314	1.43e-24	1.87e-22
SNTB1	344.88	1.09555	0.107234	10.2165	1.67e-24	2.18e-22
PDE2A	108.911	3.79943	0.372483	10.2003	1.98e-24	2.56e-22
TMCC1	1722.83	0.459557	0.0451185	10.1856	2.3e-24	2.97e-22
SF3B4	3282.97	-0.549235	0.053928	-10.1846	2.32e-24	2.98e-22
NPC2	1055.9	0.684214	0.0672268	10.1777	2.49e-24	3.19e-22
NPTXR	915.225	1.44549	0.142209	10.1645	2.85e-24	3.63e-22
ZMAT3	1286.13	0.741676	0.0731162	10.1438	3.53e-24	4.48e-22
PTPRU	602.78	0.862364	0.0850521	10.1392	3.7e-24	4.67e-22
DHCR24	1415.04	-1.49942	0.147899	-10.1381	3.74e-24	4.7e-22
KIF21B	136.024	1.77476	0.175159	10.1323	3.97e-24	4.97e-22
FAM83D	1375.67	-0.699625	0.0690831	-10.1273	4.18e-24	5.21e-22
UBE2O	937.007	-0.61021	0.0602569	-10.1268	4.2e-24	5.21e-22
CENPI	592.003	-0.813149	0.0803407	-10.1213	4.45e-24	5.49e-22
ADGRG2	425.021	-0.947865	0.0937194	-10.1139	4.8e-24	5.9e-22
EDIL3	1095.44	1.14	0.112746	10.1113	4.93e-24	6.03e-22
SLC20A1	2015.38	0.783584	0.0775282	10.1071	5.14e-24	6.27e-22
GREB1	168.386	1.1972	0.118487	10.1041	5.3e-24	6.44e-22
CD44	23526.3	0.938071	0.0929109	10.0965	5.73e-24	6.93e-22
SLC16A9	261.559	1.6293	0.161767	10.0719	7.35e-24	8.86e-22
IL6ST	6316.21	0.417996	0.0415146	10.0687	7.6e-24	9.12e-22
FLVCR1	1388.19	-0.470999	0.0468102	-10.0619	8.14e-24	9.73e-22
PAXIP1	659.827	-0.639105	0.0635277	-10.0602	8.28e-24	9.85e-22
RBM20	1058.82	-0.749999	0.0745631	-10.0586	8.42e-24	9.98e-22
CRYBG1	605.363	1.4946	0.148601	10.0578	8.49e-24	1e-21
TMPO	7838.87	-0.54173	0.0538891	-10.0527	8.94e-24	1.05e-21
AC003092.1	1477.74	1.69959	0.169262	10.0412	1e-23	1.18e-21
FAM167A	222.612	1.15977	0.115716	10.0226	1.21e-23	1.41e-21
HSPG2	1588.63	1.03589	0.103574	10.0015	1.5e-23	1.74e-21
ANLN	3144.67	-0.626289	0.0626217	-10.0011	1.51e-23	1.74e-21
SHMT2	5136.25	0.700809	0.0700978	9.99759	1.56e-23	1.8e-21
STEAP1	351.037	1.37242	0.137366	9.9909	1.67e-23	1.92e-21
CHML	2800.61	-0.909456	0.0912353	-9.96825	2.1e-23	2.4e-21
KIFC1	402.871	-1.03904	0.104407	-9.95176	2.48e-23	2.82e-21
ADM2	128.337	1.74372	0.175802	9.91863	3.45e-23	3.92e-21
UPF2	611.127	-0.789235	0.0795815	-9.91732	3.5e-23	3.96e-21
DAPK1	1351.84	-0.787616	0.0795025	-9.9068	3.89e-23	4.38e-21
MARCHF4	154.61	1.63165	0.165011	9.88813	4.69e-23	5.26e-21
HK1	479.05	0.797555	0.0807742	9.87388	5.4e-23	6.04e-21
HNRNPU	14558.7	-0.521602	0.0528582	-9.86795	5.73e-23	6.38e-21
CD22	66.2896	3.92548	0.399109	9.83563	7.91e-23	8.77e-21
CRYL1	246.551	1.15778	0.117964	9.81472	9.73e-23	1.07e-20
DLGAP5	884.484	-0.624578	0.0637273	-9.80078	1.12e-22	1.23e-20
OLMALINC	305.608	-1.35397	0.138217	-9.79598	1.17e-22	1.28e-20
FDFT1	1318.98	-0.734003	0.074935	-9.7952	1.18e-22	1.29e-20
S100A16	2159.48	0.633057	0.0646302	9.79506	1.18e-22	1.29e-20
TSPAN14	5447.4	0.401574	0.0410198	9.78976	1.25e-22	1.35e-20
HMGCR	1177.5	-0.701995	0.0717194	-9.78808	1.27e-22	1.36e-20
CSTA	63.4888	2.63021	0.268717	9.78801	1.27e-22	1.36e-20
MLLT1	702.867	-0.713954	0.0729475	-9.78723	1.28e-22	1.37e-20
FAM136A	1640.08	-0.511259	0.0522394	-9.78686	1.28e-22	1.37e-20
NGEF	130.516	1.70239	0.174144	9.77576	1.43e-22	1.52e-20
CHORDC1	1597.78	-0.613518	0.0628432	-9.76268	1.63e-22	1.73e-20
MT-CO3	54624	1.28301	0.131529	9.7546	1.76e-22	1.86e-20
GPR35	43.541	2.85067	0.292447	9.74765	1.89e-22	1.99e-20
SKP2	1940.36	-0.573468	0.0588349	-9.74707	1.9e-22	1.99e-20
LAMB3	549.183	1.15698	0.118964	9.72543	2.35e-22	2.45e-20
SCARB2	2023.13	0.714077	0.0734976	9.71566	2.59e-22	2.69e-20
CREB3L2	1944.63	0.464232	0.0478538	9.70106	2.98e-22	3.1e-20
TTC39A	82.2223	1.87601	0.193463	9.69701	3.1e-22	3.21e-20
RAB3B	1324.32	1.23983	0.127996	9.68645	3.44e-22	3.55e-20
GINS1	2119.4	-0.541902	0.0560208	-9.67324	3.92e-22	4.02e-20
PMEPA1	5125.56	0.627935	0.0649263	9.67149	3.99e-22	4.08e-20
GPRC5B	173.284	-1.22342	0.126743	-9.65279	4.78e-22	4.88e-20
DNMT3B	428.261	-1.17953	0.122253	-9.64831	5e-22	5.08e-20
ILF3	4543.69	-0.458673	0.0475584	-9.64442	5.19e-22	5.25e-20
PSAT1	10967.4	1.04941	0.108814	9.6441	5.21e-22	5.25e-20
LAMC2	163.271	2.29621	0.238113	9.64334	5.25e-22	5.27e-20
MT-TN	3284.28	0.957865	0.0995622	9.62076	6.53e-22	6.55e-20
HNRNPR	2183.32	-0.541344	0.0562849	-9.61793	6.72e-22	6.71e-20
NCAPG	1612.69	-0.538874	0.056038	-9.61622	6.83e-22	6.8e-20
PANK3	2811.81	-0.507986	0.0528389	-9.61386	6.99e-22	6.93e-20
ABCA3	1389.98	0.826609	0.0860834	9.60242	7.81e-22	7.72e-20
ENDOD1	668.647	0.896187	0.0934842	9.58651	9.11e-22	8.97e-20
ANKS4B	68.7377	1.86239	0.194561	9.57227	1.05e-21	1.03e-19
ORC1	600.455	-0.622915	0.0651164	-9.56618	1.11e-21	1.09e-19
TMEM268	781.796	1.05397	0.110193	9.56474	1.12e-21	1.1e-19
ECT2	3750.8	-0.501691	0.052458	-9.56367	1.14e-21	1.1e-19
INTS3	1344.62	-0.525131	0.0550103	-9.54604	1.35e-21	1.31e-19
LUC7L	349.39	-0.901316	0.0945285	-9.53486	1.5e-21	1.45e-19
CYP39A1	100.094	1.51697	0.159114	9.5339	1.51e-21	1.46e-19
CARS1	1632.57	0.615493	0.0647011	9.51286	1.85e-21	1.78e-19
SH3PXD2A	254.136	2.05032	0.215829	9.49977	2.1e-21	2.01e-19
SLC7A11	8278.79	0.459534	0.048436	9.48744	2.37e-21	2.26e-19
EDEM1	1454.6	0.524858	0.0553412	9.48403	2.45e-21	2.32e-19
HIBADH	964.898	0.543202	0.0572981	9.48027	2.54e-21	2.4e-19
DHFR	1013.62	-0.652731	0.0691564	-9.43848	3.78e-21	3.57e-19
LARP6	692.935	1.59135	0.168947	9.41924	4.54e-21	4.27e-19
DHX34	684.081	-1.17267	0.124564	-9.41422	4.77e-21	4.47e-19
KIF11	3332.72	-0.647975	0.068881	-9.40717	5.1e-21	4.76e-19
NAV3	546.14	0.945637	0.100612	9.39884	5.52e-21	5.13e-19
SLC6A15	597.143	1.27996	0.136186	9.39863	5.53e-21	5.13e-19
MALT1	1192.27	-0.623255	0.0664996	-9.37231	7.1e-21	6.57e-19
TES	1494.85	0.540974	0.0577523	9.36716	7.45e-21	6.87e-19
CLMN	947.606	1.0428	0.111354	9.36471	7.63e-21	7.01e-19
SMPDL3B	248.708	1.17364	0.125335	9.36396	7.68e-21	7.04e-19
FBN1	940.337	0.768485	0.0821188	9.35821	8.11e-21	7.41e-19
MTHFD2	4456.12	0.789977	0.0844507	9.3543	8.42e-21	7.67e-19
CHST9	1306.89	-0.560861	0.0599697	-9.35241	8.57e-21	7.76e-19
LUC7L3	366.409	-0.746695	0.0798405	-9.35233	8.57e-21	7.76e-19
PRPF4B	1089.7	-0.618898	0.0661958	-9.3495	8.81e-21	7.95e-19
SERPINA1	79.2139	2.35208	0.251624	9.34758	8.97e-21	8.07e-19
STIP1	5500.53	-0.582762	0.0625351	-9.31895	1.17e-20	1.05e-18
OCRL	1474.15	0.491833	0.0527842	9.31781	1.19e-20	1.06e-18
CDH17	765.469	1.47619	0.158457	9.31605	1.21e-20	1.08e-18
RNF41	1143.57	0.643886	0.0693307	9.28717	1.58e-20	1.41e-18
GADD45A	169.069	1.34989	0.145613	9.27039	1.85e-20	1.64e-18
RRAGD	125.878	1.40716	0.15183	9.26799	1.9e-20	1.68e-18
NR1D1	496.851	1.17988	0.127363	9.26393	1.97e-20	1.74e-18
KPNB1	10781.8	-0.391655	0.0422867	-9.26189	2.01e-20	1.76e-18
DNMT1	2930.67	-0.511772	0.055281	-9.25765	2.09e-20	1.83e-18
MICAL2	477.657	0.902758	0.0975684	9.25256	2.19e-20	1.91e-18
ITPR3	1068.32	0.572115	0.0619168	9.24006	2.46e-20	2.14e-18
HTRA1	472.387	1.31617	0.142834	9.21464	3.12e-20	2.71e-18
DCP2	934.974	-0.644972	0.0700141	-9.21203	3.2e-20	2.77e-18
CTSD	1771.24	0.65075	0.0706856	9.20626	3.38e-20	2.91e-18
CALCOCO2	1433.91	0.617532	0.067098	9.20343	3.47e-20	2.98e-18
PCSK9	389.303	-1.72263	0.187536	-9.18557	4.09e-20	3.51e-18
S100P	175.456	2.12211	0.23117	9.17989	4.32e-20	3.69e-18
FTSJ3	1117.46	-0.667751	0.0727555	-9.17802	4.39e-20	3.74e-18
MYBL1	292.887	-0.913733	0.0996002	-9.17401	4.56e-20	3.87e-18
SYNCRIP	3362.99	-0.377569	0.0412576	-9.1515	5.61e-20	4.76e-18
EIF1	6859.47	0.568192	0.062111	9.14801	5.8e-20	4.9e-18
SMAD6	533.062	-0.697533	0.0762583	-9.14698	5.85e-20	4.93e-18
CERCAM	460.027	0.723714	0.0792213	9.13535	6.52e-20	5.48e-18
KLHL15	502.855	-0.65153	0.0713432	-9.13232	6.7e-20	5.62e-18
45352	886.736	-1.29544	0.14189	-9.12988	6.86e-20	5.73e-18
LHPP	210.806	1.22554	0.134262	9.12801	6.98e-20	5.81e-18
CAPN5	223.953	1.78354	0.195441	9.12571	7.13e-20	5.92e-18
MGLL	549.917	0.836691	0.0917304	9.12119	7.43e-20	6.15e-18
NAMPTP1	180.862	1.05314	0.115722	9.1006	8.98e-20	7.42e-18
CHPF	391.378	1.40456	0.154529	9.08929	9.97e-20	8.21e-18
ST8SIA4	1000.27	1.22381	0.134757	9.08163	1.07e-19	8.78e-18
IL1RAP	372.851	1.06466	0.11742	9.06707	1.22e-19	1e-17
MCC	478.529	1.18553	0.13132	9.02775	1.75e-19	1.43e-17
INSL4	483.744	-1.52286	0.168731	-9.02539	1.79e-19	1.46e-17
HMGA2	1755.76	0.687319	0.0761782	9.02252	1.84e-19	1.49e-17
SYT1	170.31	2.50381	0.277872	9.01065	2.05e-19	1.66e-17
PXK	532.18	1.35128	0.15016	8.99896	2.28e-19	1.84e-17
SH2B3	1661.54	0.87485	0.0973822	8.98368	2.62e-19	2.11e-17
IFFO2	356.684	-0.732536	0.0816404	-8.97272	2.89e-19	2.32e-17
RALB	839.089	0.679995	0.0759266	8.95596	3.37e-19	2.7e-17
VEGFA	699.512	0.901299	0.100689	8.95127	3.51e-19	2.81e-17
IFI44L	354.892	1.88367	0.210744	8.93822	3.95e-19	3.15e-17
LGALS3BP	1392.75	0.974449	0.109285	8.91661	4.81e-19	3.82e-17
FURIN	1253.97	0.622239	0.0698207	8.91196	5.01e-19	3.97e-17
BCHE	1504.65	0.767512	0.0861986	8.90399	5.39e-19	4.26e-17
GATD1	251.446	-1.12161	0.126081	-8.89594	5.79e-19	4.56e-17
PSPC1	273.338	-0.842379	0.0947467	-8.89085	6.06e-19	4.77e-17
GRB10	1139.96	0.542012	0.0610143	8.88336	6.49e-19	5.08e-17
CCDC113	324.872	1.11948	0.126027	8.88286	6.52e-19	5.09e-17
SRPX	166.399	1.48162	0.166809	8.88214	6.56e-19	5.11e-17
LURAP1L	326.975	1.71661	0.193388	8.87651	6.9e-19	5.36e-17
TSPAN5	333.522	1.37846	0.15534	8.87383	7.07e-19	5.48e-17
ZC3H18	943.734	-0.551901	0.0622133	-8.8711	7.24e-19	5.6e-17
DDX46	1880.62	-0.57566	0.064924	-8.86667	7.54e-19	5.81e-17
DOP1B	301.058	1.11244	0.125467	8.86643	7.55e-19	5.81e-17
C14orf132	267.141	1.47967	0.166915	8.86483	7.66e-19	5.88e-17
EEF1A2	4865.88	0.565922	0.0638519	8.86304	7.79e-19	5.96e-17
TOX2	148.628	2.05158	0.231747	8.85268	8.54e-19	6.52e-17
COL4A5	640.503	0.639354	0.0722631	8.84759	8.94e-19	6.81e-17
AMPD3	156.056	1.76614	0.199667	8.84545	9.12e-19	6.92e-17
PM20D2	967.174	-0.730765	0.0826536	-8.8413	9.46e-19	7.16e-17
SFRP4	47.7208	-2.01889	0.228527	-8.83435	1.01e-18	7.6e-17
ELF3	664.526	-1.12974	0.127955	-8.82918	1.05e-18	7.94e-17
CLIC4	5893.08	0.733855	0.0831987	8.82051	1.14e-18	8.56e-17
HLA-E	667.218	0.717788	0.0814703	8.81042	1.25e-18	9.34e-17
IMPACT	691.204	0.608839	0.0691748	8.80145	1.35e-18	1.01e-16
NCL	8924.56	-0.50324	0.0571818	-8.80071	1.36e-18	1.01e-16
LINC00511	447.711	0.705421	0.0802294	8.79254	1.46e-18	1.09e-16
PHLDB1	245.336	-1.02994	0.117204	-8.78757	1.53e-18	1.13e-16
HNRNPH1	3332.49	-0.503221	0.0573547	-8.77384	1.73e-18	1.28e-16
MELK	1557.64	-0.477425	0.0544246	-8.77224	1.75e-18	1.29e-16
AKR1B15	424.619	1.08957	0.124469	8.75375	2.06e-18	1.52e-16
H19	26.4325	-2.84729	0.325561	-8.7458	2.21e-18	1.63e-16
CSNK1A1	1874.88	0.440475	0.0503838	8.74239	2.28e-18	1.67e-16
CDKN1A	4402.72	1.00468	0.114921	8.7423	2.28e-18	1.67e-16
GGT5	382.677	0.972729	0.111306	8.73921	2.35e-18	1.71e-16
FKBP9	1108.52	0.584924	0.0669402	8.73801	2.37e-18	1.72e-16
TSPAN7	419.607	3.29166	0.376715	8.73779	2.38e-18	1.72e-16
PPDPF	2075.86	0.468671	0.0536413	8.73714	2.39e-18	1.73e-16
RNF157	563.044	1.40386	0.160716	8.73507	2.44e-18	1.76e-16
EREG	4868.66	1.10303	0.126386	8.72741	2.61e-18	1.88e-16
KIF22	1056.26	-0.783696	0.0898087	-8.72628	2.63e-18	1.89e-16
TANC2	2187.92	0.782054	0.0896212	8.72621	2.63e-18	1.89e-16
MYO15B	88.3738	2.10651	0.241479	8.72336	2.7e-18	1.93e-16
IGF2BP3	925.724	0.484988	0.0556251	8.71888	2.81e-18	2e-16
DHRS3	921.83	-0.634427	0.0727774	-8.71736	2.85e-18	2.03e-16
TPD52L1	718.815	0.705068	0.0808972	8.7156	2.89e-18	2.05e-16
MVD	291.771	-1.31127	0.150553	-8.70972	3.05e-18	2.16e-16
ABAT	82.9131	1.81191	0.208067	8.70828	3.09e-18	2.18e-16
IER3	1679.8	0.558308	0.0641522	8.70287	3.24e-18	2.28e-16
NGRN	1244.44	0.480817	0.0552912	8.69609	3.44e-18	2.41e-16
PAQR5	2234.23	0.904869	0.104086	8.69348	3.52e-18	2.46e-16
NUSAP1	2418.57	-0.742652	0.0856038	-8.67546	4.12e-18	2.88e-16
VLDLR-AS1	67.7352	2.26306	0.260947	8.6725	4.23e-18	2.95e-16
LPCAT3	342.197	-0.770888	0.0889647	-8.66511	4.51e-18	3.14e-16
PLXNA2	148.549	1.43754	0.16601	8.65938	4.74e-18	3.29e-16
HNRNPM	2100.39	-0.536954	0.0620468	-8.65403	4.97e-18	3.44e-16
SHISA4	186.28	0.970247	0.112235	8.64481	5.39e-18	3.72e-16
TMEM167B	453.942	0.724542	0.0838682	8.63906	5.67e-18	3.91e-16
KRT4	32.4216	-3.42803	0.397427	-8.62556	6.38e-18	4.39e-16
CADM1	2586.3	-0.353192	0.0409503	-8.6249	6.41e-18	4.4e-16
NIPAL2	445.049	1.24095	0.143912	8.62299	6.52e-18	4.46e-16
ARHGEF3	808.547	0.880108	0.102187	8.61271	7.14e-18	4.87e-16
MRO	177.46	-0.961	0.111636	-8.60831	7.41e-18	5.05e-16
PCYT2	181.935	-1.33931	0.155633	-8.60553	7.6e-18	5.16e-16
NHSL1	2328.59	0.898037	0.104392	8.60256	7.8e-18	5.29e-16
EEF1B2P3	910.667	0.65349	0.0759769	8.60117	7.89e-18	5.34e-16
SAFB2	200.519	-1.19734	0.139227	-8.59989	7.98e-18	5.39e-16
TMEM59L	70.9252	1.88283	0.219241	8.58795	8.85e-18	5.96e-16
SHISAL1	74.4532	2.06246	0.240181	8.58712	8.92e-18	5.99e-16
PHLPP1	893.373	-0.54342	0.0632953	-8.58548	9.05e-18	6.06e-16
TRIP13	1393.71	-0.589055	0.0686898	-8.57559	9.86e-18	6.59e-16
CD109	6488.37	0.913908	0.106709	8.56452	1.09e-17	7.24e-16
SEL1L	5606.54	0.577071	0.0674228	8.559	1.14e-17	7.58e-16
AC243919.1	6255.27	0.538648	0.0629427	8.55776	1.15e-17	7.64e-16
TNFRSF21	2299.29	0.599125	0.0700812	8.54901	1.24e-17	8.23e-16
HSPH1	2787.42	-0.480078	0.0561687	-8.54707	1.26e-17	8.35e-16
WNT7B	712.605	-0.737745	0.086347	-8.54396	1.3e-17	8.56e-16
RPS23	4248.29	0.507984	0.0594823	8.54008	1.34e-17	8.83e-16
MTATP6P1	108.003	1.43331	0.168011	8.53106	1.45e-17	9.52e-16
SREBF2	1664.68	-0.494887	0.0580404	-8.52659	1.51e-17	9.88e-16
TMEM164	1786.28	0.434734	0.0509948	8.52505	1.53e-17	9.98e-16
ARL4C	2191.93	1.05987	0.124345	8.52363	1.55e-17	1.01e-15
JPT2	4366.18	-0.696062	0.0817572	-8.51377	1.68e-17	1.1e-15
SLC29A2	450.629	-0.724574	0.0852317	-8.50123	1.88e-17	1.22e-15
TNS3	2213.81	-0.761618	0.0896297	-8.49738	1.94e-17	1.26e-15
ADAM15	831.355	0.71935	0.0847796	8.48494	2.16e-17	1.4e-15
VPS11	417.678	0.667101	0.0786486	8.48204	2.21e-17	1.43e-15
MVK	359.089	-1.25626	0.148189	-8.4774	2.3e-17	1.48e-15
BRD2	2059.02	-0.418204	0.049398	-8.46601	2.54e-17	1.63e-15
ARNT2	865.132	0.669431	0.0790957	8.46356	2.59e-17	1.66e-15
CHAC1	197.354	2.0332	0.240706	8.44679	2.99e-17	1.91e-15
AC007996.1	407.183	-0.940642	0.111373	-8.44586	3.02e-17	1.93e-15
ST3GAL1	1473.36	0.650294	0.0770466	8.44026	3.17e-17	2.02e-15
LGALS1	3393.84	0.741358	0.0878581	8.43813	3.22e-17	2.05e-15
DENND5B	2565.22	-0.410122	0.0486269	-8.43405	3.34e-17	2.12e-15
SELENOW	806.328	0.543321	0.0644415	8.43124	3.42e-17	2.16e-15
GPX8	1605.92	0.645678	0.0765887	8.43046	3.44e-17	2.17e-15
SUGP2	586.512	-0.553283	0.0657539	-8.41444	3.95e-17	2.49e-15
HAVCR1	1977.17	-0.669535	0.0795773	-8.41364	3.97e-17	2.5e-15
KNOP1	572.916	-0.609619	0.0724632	-8.41281	4e-17	2.51e-15
CREG1	3299.66	0.961779	0.114336	8.41188	4.03e-17	2.52e-15
PNMA2	271.297	0.870699	0.103553	8.40822	4.16e-17	2.6e-15
LMNB2	1360.62	-0.774152	0.0920726	-8.40806	4.17e-17	2.6e-15
GALNT9	76.5427	1.95269	0.232406	8.4021	4.39e-17	2.73e-15
PC	581.594	-0.858784	0.102448	-8.38266	5.17e-17	3.21e-15
EDN1	178.577	-1.12475	0.134199	-8.38123	5.24e-17	3.24e-15
ACE2	686.228	-1.02278	0.122132	-8.37442	5.55e-17	3.43e-15
CCNA2	2489.07	-0.490312	0.0585944	-8.3679	5.87e-17	3.62e-15
ITGA5	1379.72	0.923492	0.110417	8.36367	6.08e-17	3.74e-15
ULBP2	102.682	1.41719	0.16945	8.36348	6.09e-17	3.74e-15
HLA-C	449.795	1.63167	0.195101	8.36318	6.1e-17	3.74e-15
CTSL	764.946	0.757026	0.0905273	8.3624	6.15e-17	3.76e-15
JCAD	211.858	1.79587	0.214802	8.36058	6.24e-17	3.81e-15
OSBPL6	183.362	1.51609	0.181789	8.33983	7.44e-17	4.53e-15
ITGA2	1448.5	1.2726	0.152603	8.33925	7.48e-17	4.54e-15
RBMXL1	279.714	-0.68111	0.0817161	-8.33508	7.74e-17	4.69e-15
ABCA10	34.3847	3.22633	0.387208	8.3323	7.93e-17	4.8e-15
BHLHE40	2203.45	0.381075	0.0457717	8.32554	8.39e-17	5.07e-15
TFRC	8994.92	-0.792	0.0954933	-8.29377	1.1e-16	6.61e-15
CDC20	2016.14	-0.738949	0.0891064	-8.29288	1.11e-16	6.64e-15
NBEAL2	871.174	-0.673873	0.0812986	-8.28886	1.14e-16	6.86e-15
ACO1	2570.46	0.48636	0.0586815	8.28814	1.15e-16	6.89e-15
ARHGAP19	297.395	-0.773482	0.0933477	-8.28604	1.17e-16	6.99e-15
IFI16	186.453	2.26736	0.273731	8.28318	1.2e-16	7.15e-15
RPL19	28757.2	0.316844	0.0383502	8.26187	1.43e-16	8.53e-15
LMO4	664.362	0.760291	0.0921294	8.25243	1.55e-16	9.22e-15
JAK1	3103.49	-0.373236	0.0452301	-8.25193	1.56e-16	9.24e-15
SCN9A	911.506	0.563601	0.0683615	8.24443	1.66e-16	9.81e-15
PIP5KL1	40.0673	3.27211	0.396957	8.24298	1.68e-16	9.91e-15
LRP10	3586.17	0.522309	0.0634137	8.23652	1.77e-16	1.04e-14
SUSD6	521.576	0.586793	0.0712876	8.23136	1.85e-16	1.09e-14
CHI3L2	56.2331	2.16884	0.26366	8.22588	1.94e-16	1.14e-14
STC1	167.93	1.38432	0.168382	8.22131	2.01e-16	1.18e-14
ATP13A3	3637.72	-0.447368	0.0545887	-8.19524	2.5e-16	1.46e-14
CAPRIN1	12070.8	-0.314134	0.0383517	-8.19089	2.59e-16	1.51e-14
RN7SL3	10879.7	1.05357	0.128692	8.18674	2.68e-16	1.56e-14
CNKSR3	430.384	-0.715332	0.0874084	-8.18379	2.75e-16	1.6e-14
SMOX	753.323	0.663358	0.0810767	8.18186	2.79e-16	1.62e-14
LMNB1	1707.36	-0.669439	0.0818287	-8.18098	2.82e-16	1.63e-14
NUP93	1871.39	-0.356975	0.0436476	-8.17857	2.87e-16	1.66e-14
LATS2	512.056	-1.05356	0.128855	-8.17632	2.93e-16	1.69e-14
OPHN1	387.242	0.893154	0.109395	8.16447	3.23e-16	1.86e-14
FSTL4	153.18	0.999056	0.122489	8.1563	3.45e-16	1.98e-14
SPRED3	141.744	2.1234	0.260541	8.14997	3.64e-16	2.09e-14
PNN	889.413	-0.510841	0.0626824	-8.14966	3.65e-16	2.09e-14
THRB	347.988	0.853903	0.104782	8.14935	3.66e-16	2.09e-14
MCTP1	424.827	1.11285	0.136613	8.14602	3.76e-16	2.14e-14
CDCA2	1290.54	-0.574222	0.0705437	-8.13995	3.95e-16	2.25e-14
PLS3	8114.21	-0.336429	0.0413742	-8.13137	4.24e-16	2.41e-14
ITGA10	76.9468	2.32319	0.285841	8.12755	4.38e-16	2.48e-14
RND3	338.138	0.850081	0.104678	8.12093	4.63e-16	2.61e-14
TPP1	2979.42	0.776704	0.0956825	8.11752	4.76e-16	2.68e-14
OCIAD2	261.255	0.962987	0.118937	8.09662	5.65e-16	3.18e-14
CACYBP	2209.74	-0.438651	0.054192	-8.09437	5.76e-16	3.23e-14
SRSF1	4524.97	-0.542185	0.0670343	-8.08817	6.06e-16	3.4e-14
ATF5	1972.81	0.761667	0.0941883	8.08664	6.13e-16	3.43e-14
RNF217	1412.67	0.875846	0.108313	8.08627	6.15e-16	3.44e-14
PLEK2	444.519	0.988193	0.122294	8.08045	6.45e-16	3.6e-14
ABLIM1	5531.05	0.511467	0.0633162	8.07797	6.59e-16	3.66e-14
SLC16A2	1138.16	0.931115	0.115313	8.07465	6.77e-16	3.76e-14
DEK	3005.77	-0.425775	0.0527586	-8.07025	7.02e-16	3.89e-14
PRAG1	893.181	0.47624	0.0590264	8.06826	7.13e-16	3.94e-14
DHX9	6747.84	-0.520671	0.0645604	-8.06487	7.33e-16	4.05e-14
LENG8	448.908	-0.600999	0.0745614	-8.06046	7.6e-16	4.19e-14
FAM98A	823.229	-0.488874	0.0607165	-8.05174	8.16e-16	4.49e-14
OAS1	586.65	-0.641834	0.0798544	-8.03755	9.16e-16	5.03e-14
AREG	98.8212	1.31262	0.163322	8.03704	9.2e-16	5.04e-14
CFH	183.516	1.33281	0.165903	8.03367	9.46e-16	5.17e-14
BCL2L11	1074.56	0.523729	0.0652339	8.02847	9.87e-16	5.39e-14
LETM2	161.653	1.28556	0.160222	8.02365	1.03e-15	5.59e-14
OCLN	337.806	0.911462	0.113603	8.02324	1.03e-15	5.6e-14
EFHD2	1540.35	-0.669762	0.0836467	-8.00704	1.18e-15	6.38e-14
TENM3	1794.13	-0.810709	0.101358	-7.99847	1.26e-15	6.83e-14
RPL22L1	228.759	0.775843	0.0970107	7.9975	1.27e-15	6.87e-14
IQCN	61.7682	1.88427	0.235702	7.99426	1.3e-15	7.04e-14
COL6A2	316.898	1.02163	0.127824	7.99248	1.32e-15	7.13e-14
MAP3K21	1674.97	-0.519969	0.0650775	-7.99	1.35e-15	7.26e-14
ADA	412.805	0.820833	0.102776	7.98659	1.39e-15	7.45e-14
EDC4	860.36	-0.547057	0.0685012	-7.9861	1.39e-15	7.46e-14
MCFD2	4281.11	0.632742	0.0793401	7.97506	1.52e-15	8.15e-14
RAET1E	233.211	0.876738	0.10994	7.97468	1.53e-15	8.16e-14
HSPA13	1858.52	0.814657	0.102181	7.97271	1.55e-15	8.27e-14
DDX23	1729.81	-0.533295	0.0668914	-7.97255	1.55e-15	8.27e-14
TSEN15	1237.83	0.575629	0.0722182	7.97068	1.58e-15	8.38e-14
SRRT	976.435	-1.04075	0.130625	-7.96743	1.62e-15	8.59e-14
AKR1B1	8872.64	0.616488	0.0773803	7.96698	1.63e-15	8.6e-14
STAMBPL1	459.521	0.695017	0.0872817	7.96292	1.68e-15	8.87e-14
B4GALT6	547.425	0.731427	0.0918861	7.96014	1.72e-15	9.06e-14
KDM7A	272.239	1.12633	0.141596	7.95454	1.8e-15	9.46e-14
PRPF3	741.543	-0.659866	0.0829791	-7.9522	1.83e-15	9.63e-14
DNA2	884.036	-0.524951	0.066026	-7.95066	1.86e-15	9.73e-14
HHAT	153.381	1.0419	0.131261	7.93761	2.06e-15	1.08e-13
PCDHAC1	257.063	0.805184	0.101459	7.93605	2.09e-15	1.09e-13
SAMD11	243.974	-1.4916	0.18808	-7.93067	2.18e-15	1.14e-13
FXYD5	1675.27	0.911363	0.114935	7.92939	2.2e-15	1.15e-13
CDCA8	879.044	-0.536227	0.0677341	-7.91665	2.44e-15	1.27e-13
SPECC1	1683.16	0.408728	0.0516492	7.91355	2.5e-15	1.3e-13
GAA	948.553	0.545623	0.0689597	7.91219	2.53e-15	1.31e-13
PHC2	1433.79	0.644262	0.0814287	7.91198	2.53e-15	1.31e-13
SFXN3	586.042	0.872701	0.110524	7.89604	2.88e-15	1.49e-13
ATP2A3	108.202	1.63592	0.207237	7.89394	2.93e-15	1.51e-13
DDX50	1371.57	0.412943	0.0523152	7.89336	2.94e-15	1.51e-13
THSD4	1474.48	0.533889	0.0677158	7.88426	3.16e-15	1.62e-13
CHKA	734.803	-0.85995	0.109127	-7.88026	3.27e-15	1.67e-13
CHERP	1113.54	-0.554855	0.0704465	-7.87626	3.37e-15	1.73e-13
TNS1	167.371	1.77007	0.224741	7.87603	3.38e-15	1.73e-13
GTPBP2	456.244	1.00531	0.127714	7.87157	3.5e-15	1.79e-13
MXI1	635.284	0.753868	0.0958379	7.86608	3.66e-15	1.86e-13
ABCC2	10088	0.425905	0.0542114	7.85636	3.95e-15	2.01e-13
NR2F2	3626.5	-0.5469	0.0696164	-7.85592	3.97e-15	2.01e-13
TCERG1	1589.15	-0.568135	0.0723611	-7.85138	4.11e-15	2.08e-13
ZMYND8	1082.92	-0.474998	0.0605029	-7.85083	4.13e-15	2.09e-13
RNVU1-31	137.973	-1.1995	0.152965	-7.84163	4.45e-15	2.24e-13
EBP	1238.2	-0.525754	0.0670834	-7.83732	4.6e-15	2.32e-13
RIMS3	188.451	1.40991	0.180003	7.83269	4.78e-15	2.4e-13
LINC01116	322.312	-0.816011	0.104278	-7.82535	5.06e-15	2.54e-13
EXT2	1960.28	0.418713	0.0535198	7.82352	5.14e-15	2.57e-13
SDC4	2338.73	0.780868	0.0998858	7.81761	5.38e-15	2.69e-13
FUT8	2004.29	0.567382	0.0726824	7.80631	5.89e-15	2.94e-13
FHL1	1912.82	0.972445	0.124651	7.80133	6.13e-15	3.05e-13
STEAP2	1722.85	1.16759	0.149743	7.79728	6.33e-15	3.15e-13
DNAJC4	309.286	0.65522	0.0842587	7.77629	7.47e-15	3.71e-13
IGSF3	1553.45	0.385048	0.0495705	7.76768	7.99e-15	3.96e-13
NXF1	959.207	-0.565566	0.0729299	-7.75492	8.84e-15	4.38e-13
RBM12	2540.58	-0.624144	0.0805097	-7.75241	9.02e-15	4.46e-13
RAB27B	2337.47	1.0451	0.134977	7.74281	9.72e-15	4.8e-13
ABLIM3	67.8951	2.84504	0.367771	7.7359	1.03e-14	5.06e-13
ANXA10	698.889	1.96376	0.254062	7.72948	1.08e-14	5.31e-13
CHST11	771.777	0.578628	0.0749596	7.71919	1.17e-14	5.75e-13
LINC00662	629.433	1.02565	0.132888	7.71812	1.18e-14	5.78e-13
SIRLNT	130.948	-1.04954	0.136045	-7.71465	1.21e-14	5.93e-13
LINC02535	86.6052	1.64402	0.213352	7.70566	1.3e-14	6.36e-13
ATP6AP2	1957.27	0.468843	0.060977	7.68884	1.48e-14	7.24e-13
NT5M	53.848	1.64667	0.214173	7.68854	1.49e-14	7.24e-13
LRRC58	3295.39	-0.345596	0.044976	-7.684	1.54e-14	7.49e-13
SEMA3A	585.853	0.730226	0.0951457	7.67482	1.66e-14	8.04e-13
IL4R	819.793	0.508559	0.0662845	7.67237	1.69e-14	8.18e-13
RASSF2	1023.33	0.489354	0.0638376	7.6656	1.78e-14	8.61e-13
S100A6	1274.04	0.596848	0.0778916	7.66255	1.82e-14	8.8e-13
TMEM92	174.136	0.979716	0.127894	7.66036	1.85e-14	8.93e-13
APOL6	840.093	1.1881	0.155126	7.65892	1.88e-14	9.02e-13
LTBP1	402.529	1.24925	0.163225	7.65356	1.95e-14	9.39e-13
IARS1	10601	0.417289	0.0545468	7.65011	2.01e-14	9.63e-13
FOXC2	103.663	1.25789	0.164447	7.64923	2.02e-14	9.68e-13
POSTN	19.5155	-2.89672	0.37891	-7.64486	2.09e-14	1e-12
MILR1	42.9286	2.34739	0.307072	7.64445	2.1e-14	1e-12
RBM39	2039.12	-0.366542	0.047951	-7.64409	2.1e-14	1e-12
NR1D2	1489.8	0.917923	0.120093	7.64341	2.12e-14	1.01e-12
GOLGA7B	43.8327	1.97101	0.257888	7.64289	2.12e-14	1.01e-12
RRM2B	1448.93	0.465352	0.0609052	7.6406	2.16e-14	1.03e-12
HSPA1A	417.519	-1.3601	0.178046	-7.63904	2.19e-14	1.04e-12
PTBP1	7445.69	-0.557037	0.0729739	-7.63338	2.29e-14	1.08e-12
FZD5	571.364	-0.519038	0.0681007	-7.62164	2.5e-14	1.18e-12
MYRF	1107.42	1.18788	0.155894	7.61982	2.54e-14	1.2e-12
HASPIN	560.807	-0.530841	0.0698732	-7.59719	3.03e-14	1.42e-12
HEXB	1313.65	0.541963	0.0713597	7.59481	3.08e-14	1.45e-12
CCPG1	998.89	1.29724	0.171082	7.58256	3.39e-14	1.59e-12
NCOA5	1193.07	-0.53683	0.070822	-7.57998	3.46e-14	1.62e-12
BAMBI	190.641	1.06823	0.141035	7.5742	3.61e-14	1.69e-12
HNRNPD	3143.38	-0.38367	0.050698	-7.56776	3.8e-14	1.77e-12
CST3	3081.24	0.568654	0.0752073	7.56115	4e-14	1.86e-12
TACC3	986.285	-0.759376	0.100438	-7.56068	4.01e-14	1.86e-12
LRP1	1301.83	1.15144	0.152311	7.55976	4.04e-14	1.87e-12
CCNF	756.182	-0.975044	0.129003	-7.55832	4.08e-14	1.89e-12
ITPRIP	710.476	0.517279	0.0684603	7.55589	4.16e-14	1.93e-12
CKAP4	4575.55	0.688817	0.0912124	7.55179	4.29e-14	1.98e-12
NUP62	1275.96	-0.469181	0.0621357	-7.55091	4.32e-14	1.99e-12
AFAP1	2686.09	-0.545502	0.0723172	-7.54318	4.59e-14	2.11e-12
SERPINB8	226.096	1.39362	0.184768	7.54254	4.61e-14	2.12e-12
SPRY1	269.631	0.952109	0.126261	7.54083	4.67e-14	2.14e-12
F8	248.959	0.930489	0.123401	7.54036	4.69e-14	2.15e-12
RPS3A	9008.91	0.479566	0.0636556	7.53377	4.93e-14	2.26e-12
PRRC2B	2487.26	-0.398635	0.0529318	-7.5311	5.03e-14	2.3e-12
CAMK2N1	888.967	1.37773	0.182943	7.5309	5.04e-14	2.3e-12
DNAJC12	248.41	1.28558	0.170812	7.52629	5.22e-14	2.38e-12
MAP2K6	257.633	0.973539	0.129402	7.52339	5.34e-14	2.43e-12
BRCC3	1059.94	-0.447139	0.0594594	-7.52006	5.47e-14	2.49e-12
SLC9A3R1	1343.96	-0.457837	0.060888	-7.51933	5.51e-14	2.5e-12
PHLDA2	439.312	0.727245	0.096826	7.51085	5.87e-14	2.66e-12
AC016705.2	111.699	1.05302	0.140292	7.50589	6.1e-14	2.76e-12
AMIGO2	4177.56	0.719446	0.0958814	7.50349	6.21e-14	2.8e-12
CX3CL1	633.834	0.618931	0.0824915	7.50297	6.24e-14	2.81e-12
ADRA1D	233.01	1.03799	0.13843	7.49835	6.46e-14	2.91e-12
RPS6	25236.8	0.530806	0.0707937	7.49793	6.48e-14	2.91e-12
TRA2B	3333.87	-0.381756	0.0509247	-7.49649	6.56e-14	2.94e-12
TPR	1391.83	-0.623923	0.0832908	-7.4909	6.84e-14	3.06e-12
MAST4	117.168	1.07572	0.143652	7.48843	6.97e-14	3.12e-12
SLC12A2	3199.88	0.405241	0.05412	7.48781	7e-14	3.13e-12
PHLDB2	810.235	0.654713	0.0874395	7.48761	7.01e-14	3.13e-12
ATP2A2	12916.3	-0.270161	0.0360923	-7.48529	7.14e-14	3.18e-12
RHOB	1082.88	0.59573	0.0796062	7.48346	7.24e-14	3.22e-12
ZFAND1	645.025	0.759776	0.10155	7.48178	7.33e-14	3.25e-12
PHYH	699.268	0.73472	0.0982248	7.47999	7.43e-14	3.29e-12
CASP4	98.2142	1.44509	0.193207	7.47948	7.46e-14	3.3e-12
ULBP1	272.039	1.18355	0.158262	7.47843	7.52e-14	3.32e-12
TMEM47	900.535	0.791221	0.105849	7.47498	7.72e-14	3.41e-12
AKR1B10	18204.7	0.872824	0.116779	7.47413	7.77e-14	3.42e-12
CENPE	503.422	-1.13482	0.151848	-7.47339	7.82e-14	3.44e-12
ERMP1	3051.42	0.7844	0.104986	7.47148	7.93e-14	3.48e-12
ANKRD52	2610.78	-0.622535	0.083343	-7.46956	8.05e-14	3.53e-12
RUNX2	184.246	1.66299	0.222679	7.46807	8.14e-14	3.56e-12
MAML2	422.15	1.43104	0.191673	7.46602	8.27e-14	3.61e-12
PSMD11	4409.57	-0.495688	0.0664217	-7.46274	8.47e-14	3.7e-12
EIF2D	1858.26	0.399062	0.0534872	7.46089	8.59e-14	3.75e-12
FAM111B	613.373	-0.688462	0.0923065	-7.45844	8.76e-14	3.81e-12
TERF2IP	678.455	0.50507	0.0677568	7.45416	9.04e-14	3.93e-12
UBE2C	1305.18	-0.468627	0.0628716	-7.45372	9.07e-14	3.94e-12
ARHGEF39	408.58	-0.591083	0.0793959	-7.44476	9.71e-14	4.21e-12
SLC16A6	160.839	1.04318	0.140132	7.44423	9.75e-14	4.22e-12
CD68	88.4881	1.19089	0.160135	7.43683	1.03e-13	4.45e-12
MXD1	362.515	1.07839	0.145086	7.43277	1.06e-13	4.59e-12
LINC00941	440.103	0.882493	0.118791	7.42893	1.09e-13	4.71e-12
PGAP4	953.306	0.742811	0.100015	7.42698	1.11e-13	4.78e-12
STX3	471.185	0.534484	0.0719809	7.42536	1.12e-13	4.83e-12
CASTOR2	589.752	-0.662773	0.0892699	-7.42437	1.13e-13	4.86e-12
CCAR1	1579.48	-0.751871	0.10135	-7.41858	1.18e-13	5.07e-12
SLC45A4	515.933	-0.655431	0.0883714	-7.41677	1.2e-13	5.13e-12
FOXC1	568.097	-0.73321	0.0989378	-7.41081	1.26e-13	5.36e-12
TFAP2A	913.323	-0.455828	0.0615269	-7.40859	1.28e-13	5.44e-12
TLE5	2764.12	-0.389749	0.0526801	-7.3984	1.38e-13	5.87e-12
COG5	699.995	0.57434	0.0776329	7.39815	1.38e-13	5.87e-12
STIL	1151.76	-0.494126	0.0668252	-7.3943	1.42e-13	6.03e-12
SRSF11	1039.55	-0.476264	0.0644188	-7.39324	1.43e-13	6.07e-12
SYNE3	32.3132	3.19804	0.433137	7.38342	1.54e-13	6.53e-12
SLC7A6	437.906	-0.77276	0.104674	-7.38255	1.55e-13	6.56e-12
FOXQ1	131.84	1.21144	0.164214	7.37722	1.62e-13	6.82e-12
MID2	263.686	0.814675	0.110498	7.37279	1.67e-13	7.04e-12
MIB1	2671.92	0.527505	0.0715529	7.37225	1.68e-13	7.06e-12
SYNGR4	191.801	0.967312	0.131291	7.36772	1.74e-13	7.29e-12
DIDO1	1806.97	-0.454634	0.0617117	-7.36705	1.74e-13	7.32e-12
INSR	310.654	0.761958	0.103466	7.36434	1.78e-13	7.46e-12
DLGAP1-AS1	203.639	-0.782435	0.106448	-7.35036	1.98e-13	8.27e-12
NUP153	3689.63	-0.308082	0.0419378	-7.34616	2.04e-13	8.52e-12
LARP4	3097.47	-0.351014	0.0477977	-7.34374	2.08e-13	8.66e-12
UHRF1BP1	1928.73	0.477115	0.0649842	7.34203	2.1e-13	8.76e-12
IDUA	105.442	1.38814	0.189123	7.33992	2.14e-13	8.89e-12
SPRED1	1763.1	0.617933	0.0841976	7.33909	2.15e-13	8.93e-12
DCAF6	1111.27	-0.523075	0.0713751	-7.32854	2.33e-13	9.65e-12
ETV5	2676.53	0.934115	0.127469	7.32816	2.33e-13	9.66e-12
GJC1	927.336	-0.641425	0.0875918	-7.32289	2.43e-13	1e-11
MDGA2	82.3241	1.54368	0.210891	7.31977	2.48e-13	1.03e-11
ZNF252P	469.135	0.546988	0.0747642	7.31617	2.55e-13	1.05e-11
NCAPH	1035.77	-0.540494	0.0738927	-7.31458	2.58e-13	1.06e-11
C11orf1	275.194	0.749471	0.102488	7.31279	2.62e-13	1.08e-11
TPX2	6194.17	-0.462074	0.0631884	-7.31264	2.62e-13	1.08e-11
SRD5A3	689.046	0.753301	0.103028	7.31162	2.64e-13	1.08e-11
TMBIM4	917.473	0.621772	0.0850763	7.30841	2.7e-13	1.11e-11
UBE3B	1401.69	0.342565	0.0469105	7.30252	2.82e-13	1.15e-11
KIF20A	1529.36	-0.792804	0.108628	-7.29834	2.91e-13	1.19e-11
PTGR1	1996.46	-0.807646	0.110681	-7.29709	2.94e-13	1.2e-11
PLD1	934.945	-0.408702	0.056118	-7.28291	3.27e-13	1.33e-11
HSPA1B	649.341	-1.19029	0.163571	-7.27693	3.42e-13	1.39e-11
MAP4K3-DT	96.211	1.17886	0.162025	7.27578	3.44e-13	1.4e-11
RPL10	32931.7	0.35269	0.0484768	7.27543	3.45e-13	1.4e-11
NPAS2	1683.06	0.663671	0.091227	7.27494	3.47e-13	1.4e-11
NAV2	520.776	1.52403	0.209573	7.27208	3.54e-13	1.43e-11
LCN2	29.238	3.73719	0.514444	7.26451	3.74e-13	1.51e-11
SOX4	2399.83	0.844812	0.116308	7.26359	3.77e-13	1.52e-11
PPRC1	1814.3	-0.388631	0.0535186	-7.26161	3.83e-13	1.54e-11
SNHG32	313.111	0.889784	0.122588	7.25833	3.92e-13	1.58e-11
TOPBP1	1636.74	-0.397828	0.0548409	-7.25423	4.04e-13	1.62e-11
RCN1	2971.13	0.307334	0.0424157	7.24575	4.3e-13	1.72e-11
DONSON	579.021	-0.569779	0.0786624	-7.24334	4.38e-13	1.75e-11
TDG	1136.31	-0.549543	0.0758839	-7.2419	4.42e-13	1.77e-11
UBE2L6	908.183	0.518716	0.0716612	7.23845	4.54e-13	1.81e-11
CTHRC1	151.193	1.12803	0.155885	7.23632	4.61e-13	1.84e-11
CPPED1	581.016	0.734143	0.101504	7.23266	4.74e-13	1.89e-11
GALNS	584.391	-0.466482	0.064531	-7.22881	4.87e-13	1.94e-11
ROCK2	2472.68	-0.545251	0.0754465	-7.22699	4.94e-13	1.96e-11
HNRNPUL1	6229.49	-0.320554	0.0443877	-7.22168	5.13e-13	2.04e-11
DCUN1D3	632.439	0.557588	0.0772267	7.22015	5.19e-13	2.06e-11
RUNX1	831.926	0.532438	0.0738404	7.21066	5.57e-13	2.2e-11
HSPA2	644.839	-1.94205	0.269407	-7.20861	5.65e-13	2.23e-11
SLC7A7	940.993	0.544546	0.0755517	7.20759	5.7e-13	2.25e-11
CNN3	2805.26	-0.419273	0.0581739	-7.20723	5.71e-13	2.25e-11
CALM2	8931.54	-0.285662	0.0396367	-7.207	5.72e-13	2.25e-11
AURKB	626.83	-0.580358	0.0805699	-7.20316	5.88e-13	2.31e-11
SLC9A7	981.788	0.771409	0.107148	7.19947	6.04e-13	2.37e-11
SFPQ	4971.02	-0.927454	0.128838	-7.19858	6.08e-13	2.38e-11
AP1M2	276.003	-1.4018	0.194849	-7.1943	6.28e-13	2.46e-11
MMAB	634.998	-0.579789	0.0805983	-7.19356	6.31e-13	2.47e-11
EPAS1	7531.5	-0.308633	0.0429077	-7.19294	6.34e-13	2.47e-11
EVI5L	139.521	0.857676	0.119257	7.19184	6.39e-13	2.49e-11
RIN2	527.751	0.508364	0.0707054	7.18989	6.48e-13	2.52e-11
SPDL1	941.256	-0.592855	0.0824668	-7.18901	6.53e-13	2.54e-11
CDC6	1802.04	-0.503718	0.070074	-7.18837	6.56e-13	2.55e-11
TMEM205	681.881	0.588111	0.0818458	7.1856	6.69e-13	2.59e-11
UBAP2L	4544.5	-0.447908	0.0623478	-7.18403	6.77e-13	2.62e-11
SULT1C2	35.1997	2.05083	0.285552	7.18198	6.87e-13	2.66e-11
LAMP2	3422.6	0.634769	0.0884294	7.17825	7.06e-13	2.73e-11
SLC1A5	6423.19	0.528115	0.0735728	7.17813	7.07e-13	2.73e-11
CBX2	595.544	-0.812726	0.113227	-7.17781	7.08e-13	2.73e-11
BACE1	652.335	0.543631	0.0759116	7.16137	7.99e-13	3.07e-11
KRCC1	175.527	0.944021	0.131913	7.15641	8.28e-13	3.18e-11
KIAA1549L	665.276	1.1214	0.156722	7.15535	8.35e-13	3.2e-11
OAF	92.6575	1.32133	0.18468	7.15468	8.39e-13	3.21e-11
SMC4	2145.6	-0.511301	0.0714882	-7.15224	8.54e-13	3.26e-11
HRH1	99.5154	1.03854	0.145206	7.15221	8.54e-13	3.26e-11
MAP7D1	773.071	-0.499899	0.0699196	-7.14963	8.7e-13	3.32e-11
TRPA1	447.893	0.544406	0.076162	7.148	8.81e-13	3.36e-11
FEZ2	969.003	0.454386	0.0636135	7.14292	9.14e-13	3.48e-11
TCP11L2	264.044	1.43474	0.200887	7.14202	9.2e-13	3.5e-11
KIF13A	1537.74	-0.466458	0.0653158	-7.14158	9.23e-13	3.5e-11
SERINC2	447.455	1.05141	0.147272	7.13924	9.38e-13	3.56e-11
STK39	542.189	0.621021	0.0871029	7.12974	1.01e-12	3.81e-11
KIF26A	267.477	-0.918847	0.128901	-7.1283	1.02e-12	3.84e-11
GRWD1	1267.62	-0.552671	0.0775338	-7.12813	1.02e-12	3.84e-11
GNL3L	1245.15	-0.373762	0.0524539	-7.12554	1.04e-12	3.91e-11
TDP2	1366.52	0.394939	0.0554366	7.12416	1.05e-12	3.94e-11
TROAP	664.318	-0.467287	0.0656043	-7.12282	1.06e-12	3.98e-11
SLCO2B1	56.3485	1.45099	0.203852	7.11785	1.1e-12	4.12e-11
SUV39H2	984.541	-0.466052	0.0654828	-7.11716	1.1e-12	4.13e-11
SERINC3	2272.7	0.425699	0.059826	7.11561	1.11e-12	4.18e-11
NTSR1	25.4862	5.39285	0.75804	7.11421	1.13e-12	4.21e-11
GNL2	558.942	-0.743271	0.104518	-7.11141	1.15e-12	4.29e-11
ITGB1	13627.1	0.244706	0.0344115	7.11116	1.15e-12	4.3e-11
FARP2	887.524	-0.588769	0.0827981	-7.11089	1.15e-12	4.3e-11
STX16	687.775	0.757993	0.10663	7.10863	1.17e-12	4.36e-11
UBE4B	1361.17	-0.454211	0.063901	-7.10804	1.18e-12	4.38e-11
ADAMTSL4	71.4904	1.64886	0.232006	7.10695	1.19e-12	4.41e-11
AP001324.1	405.769	0.648789	0.0912924	7.10671	1.19e-12	4.41e-11
RPL13AP5	9935.83	0.437117	0.0615321	7.10388	1.21e-12	4.49e-11
TMEM231	414.499	0.871662	0.122842	7.09582	1.29e-12	4.76e-11
PRRT1B	66.2623	-1.29189	0.182086	-7.09495	1.29e-12	4.78e-11
GLA	1235.58	-0.446038	0.0628789	-7.09361	1.31e-12	4.82e-11
WRAP53	459.729	-0.649619	0.091601	-7.09184	1.32e-12	4.88e-11
STOM	2900.22	0.540923	0.0762819	7.0911	1.33e-12	4.9e-11
MFGE8	1154.53	0.453473	0.0639593	7.09002	1.34e-12	4.93e-11
L1CAM	91.0647	1.05777	0.149646	7.06853	1.57e-12	5.75e-11
MALL	1097.08	1.04171	0.147659	7.05484	1.73e-12	6.34e-11
EXPH5	104.22	1.81322	0.257078	7.05318	1.75e-12	6.41e-11
EFNB1	310.492	0.610119	0.0865559	7.04884	1.8e-12	6.6e-11
FNBP4	606.189	-0.579778	0.0822916	-7.04541	1.85e-12	6.76e-11
GLP2R	888.558	-0.788646	0.111943	-7.04505	1.85e-12	6.76e-11
FGFR1	496.159	-0.970727	0.137824	-7.04325	1.88e-12	6.84e-11
HS6ST1	480.148	-0.511266	0.0725987	-7.04236	1.89e-12	6.88e-11
RGS2	2215.94	0.314072	0.0446198	7.03885	1.94e-12	7.05e-11
SMG5	1342.12	-0.411577	0.0584875	-7.03701	1.96e-12	7.13e-11
LAPTM5	22.9928	3.4833	0.495177	7.03447	2e-12	7.25e-11
CTSO	174.588	1.14232	0.162563	7.0269	2.11e-12	7.65e-11
DCLK1	729.523	1.08858	0.154937	7.02595	2.13e-12	7.69e-11
FGB	19.3826	-2.83393	0.404043	-7.01393	2.32e-12	8.37e-11
LBH	777.363	-0.859647	0.122582	-7.01281	2.34e-12	8.43e-11
KCNK3	78.3156	-1.44133	0.205549	-7.0121	2.35e-12	8.46e-11
SLC17A3	18.9358	3.58659	0.512212	7.00215	2.52e-12	9.07e-11
CTSB	2873.12	0.516352	0.0737678	6.99969	2.57e-12	9.22e-11
PCK2	1535.97	1.00773	0.144072	6.9946	2.66e-12	9.55e-11
PSRC1	170.002	-0.95268	0.136246	-6.99234	2.7e-12	9.69e-11
ASAH1	861.577	0.966633	0.13831	6.98891	2.77e-12	9.92e-11
MYO1E	2100.53	-0.588914	0.0843051	-6.9855	2.84e-12	1.02e-10
TULP4	2184.3	0.52203	0.0747401	6.9846	2.86e-12	1.02e-10
ALOXE3	46.9714	1.98679	0.284462	6.98437	2.86e-12	1.02e-10
SYBU	200.378	0.92564	0.132586	6.98141	2.92e-12	1.04e-10
LRP12	943.3	0.619278	0.088726	6.97967	2.96e-12	1.05e-10
CLSPN	453.58	-0.760959	0.109114	-6.97397	3.08e-12	1.1e-10
RAI1	937.138	-0.397009	0.056939	-6.97252	3.11e-12	1.11e-10
PHLPP2	944.887	-0.663134	0.0951333	-6.97058	3.16e-12	1.12e-10
GRPEL2	1729.29	0.579299	0.0831474	6.96713	3.23e-12	1.15e-10
NUDT4	1725.89	0.538249	0.0772852	6.96445	3.3e-12	1.17e-10
FAM172A	643.127	0.449638	0.0645721	6.96336	3.32e-12	1.17e-10
STK17A	715.154	0.441203	0.0633724	6.96206	3.35e-12	1.18e-10
COL4A2	1286.98	-0.656882	0.0944467	-6.95506	3.52e-12	1.24e-10
SORCS2	67.9284	1.76266	0.25348	6.95383	3.56e-12	1.25e-10
TTC39C	402.931	0.544415	0.0782909	6.95375	3.56e-12	1.25e-10
NEK2	922.956	-0.414861	0.0596836	-6.951	3.63e-12	1.27e-10
DKK3	98.7569	1.79414	0.258152	6.94996	3.65e-12	1.28e-10
SLC47A1	716.396	0.497929	0.0716789	6.94665	3.74e-12	1.31e-10
AC018628.2	200.289	-0.844278	0.121554	-6.94569	3.77e-12	1.32e-10
SDC3	717.347	0.692708	0.099742	6.945	3.78e-12	1.32e-10
C10orf90	416.198	0.719022	0.103598	6.9405	3.91e-12	1.36e-10
PAM	1003.43	0.590459	0.0850975	6.93862	3.96e-12	1.38e-10
TMEM158	54.0453	1.90554	0.274667	6.93765	3.99e-12	1.39e-10
MRAS	246.219	0.707941	0.102053	6.93698	4.01e-12	1.39e-10
B3GNT3	201.856	1.29684	0.186988	6.93543	4.05e-12	1.41e-10
PLCD3	2613.46	0.436292	0.0629558	6.93013	4.2e-12	1.46e-10
HOXB9	190.722	1.23597	0.178359	6.92968	4.22e-12	1.46e-10
PODXL	1084.6	0.506852	0.0731437	6.92953	4.22e-12	1.46e-10
ACTA2	280.12	0.637705	0.0920621	6.9269	4.3e-12	1.49e-10
SC5D	1305.66	0.763361	0.11027	6.92265	4.43e-12	1.53e-10
ABCF1	1025.99	-0.5467	0.0789834	-6.92171	4.46e-12	1.54e-10
AL159141.1	809.231	0.431679	0.0623693	6.92133	4.47e-12	1.54e-10
GFPT2	612.805	0.781822	0.113014	6.91793	4.58e-12	1.58e-10
OSBPL3	529.998	0.505164	0.0730282	6.91738	4.6e-12	1.58e-10
KCTD20	1531.98	-0.499052	0.0721606	-6.91585	4.65e-12	1.6e-10
SUPT16H	4623.26	-0.318592	0.0460688	-6.91556	4.66e-12	1.6e-10
FBXL17	729.393	0.735763	0.106562	6.90454	5.04e-12	1.73e-10
SLC31A1	2263.13	0.640706	0.0928422	6.90103	5.16e-12	1.77e-10
TMBIM6	19664.7	0.520289	0.0754023	6.90017	5.19e-12	1.78e-10
SNRNP48	545.447	-0.580141	0.0841003	-6.8982	5.27e-12	1.8e-10
SRCAP	587.827	-0.505662	0.0733341	-6.89532	5.37e-12	1.83e-10
MSRB2	320.048	0.834301	0.121039	6.89281	5.47e-12	1.86e-10
TNRC6A	1707.36	-0.524328	0.0760853	-6.89132	5.53e-12	1.88e-10
ERAP1	837.993	0.616515	0.0894837	6.88969	5.59e-12	1.9e-10
CLTCL1	191.674	0.880378	0.127814	6.88796	5.66e-12	1.92e-10
CCDC85C	593.198	-0.569657	0.0827525	-6.88386	5.83e-12	1.97e-10
DMKN	24.196	2.9741	0.432149	6.88212	5.9e-12	2e-10
WDR45	470.551	0.636196	0.092446	6.88181	5.91e-12	2e-10
DLEU2	185.215	-0.812318	0.118088	-6.87891	6.03e-12	2.04e-10
SERTAD4	24.1675	-2.36507	0.343914	-6.87692	6.12e-12	2.06e-10
ACYP2	164.619	0.843776	0.122697	6.87689	6.12e-12	2.06e-10
TUBG2	198.921	0.801654	0.116594	6.87561	6.17e-12	2.08e-10
NEDD4L	688.801	-0.424897	0.0618122	-6.87401	6.24e-12	2.1e-10
ECM2	85.1779	2.47214	0.359647	6.87379	6.25e-12	2.1e-10
TKT	11561.6	-0.565711	0.0823019	-6.87361	6.26e-12	2.1e-10
SOCS5	1036.24	0.468265	0.0681354	6.87257	6.31e-12	2.11e-10
PYCR2	896.409	0.412698	0.0600702	6.87026	6.41e-12	2.15e-10
ARHGEF26	227.173	-0.907528	0.132134	-6.86822	6.5e-12	2.17e-10
TBXAS1	117.556	0.989285	0.144052	6.86754	6.53e-12	2.18e-10
CEP78	716.232	-0.507802	0.0739677	-6.86518	6.64e-12	2.22e-10
PAFAH1B1	2081.12	-0.399782	0.0582969	-6.85768	7e-12	2.33e-10
ESPL1	683.554	-0.586838	0.0855791	-6.85726	7.02e-12	2.34e-10
TMEM43	1071.56	0.367299	0.0535673	6.85678	7.04e-12	2.34e-10
PLCXD2	207.032	0.821298	0.119791	6.85608	7.08e-12	2.35e-10
BUB1B	1222.37	-0.60559	0.0883439	-6.85491	7.14e-12	2.37e-10
ZFAS1	735.181	0.801398	0.116919	6.8543	7.17e-12	2.37e-10
TGFB1	3796.28	0.36734	0.0536225	6.85049	7.36e-12	2.44e-10
DDX39A	524.414	-1.05727	0.154448	-6.84548	7.62e-12	2.52e-10
SIK2	1970.23	-0.513559	0.0750332	-6.84442	7.68e-12	2.54e-10
EPDR1	1253.94	-0.394314	0.0576193	-6.84343	7.73e-12	2.55e-10
PCGF5	2572.64	0.34826	0.0508951	6.84271	7.77e-12	2.56e-10
KIF2C	918.766	-0.482563	0.0705444	-6.84055	7.89e-12	2.6e-10
NUMA1	1331.45	-0.494728	0.0723682	-6.83626	8.13e-12	2.67e-10
FAM131C	130.381	0.996364	0.145804	6.83359	8.28e-12	2.72e-10
LAPTM4A	1185.2	0.418942	0.0613243	6.83157	8.4e-12	2.75e-10
STIM1	1421.48	0.409305	0.0599191	6.83097	8.43e-12	2.76e-10
PDLIM7	437.089	0.585395	0.0857099	6.82996	8.49e-12	2.78e-10
EPHA5	694.232	0.740312	0.108403	6.82927	8.53e-12	2.79e-10
ERF	1444.16	-0.550225	0.0805949	-6.82704	8.67e-12	2.83e-10
SLC37A1	236.688	0.694293	0.101707	6.82639	8.71e-12	2.84e-10
PTGFRN	1725.56	0.729142	0.10683	6.82526	8.78e-12	2.86e-10
ATAD5	895.335	-0.548811	0.0804305	-6.82342	8.89e-12	2.89e-10
ACSL5	49.7669	2.65033	0.388623	6.8198	9.12e-12	2.96e-10
SUSD2	249.46	-1.58199	0.232134	-6.81498	9.43e-12	3.06e-10
SLC16A14	178.347	1.45281	0.21325	6.81272	9.58e-12	3.11e-10
HLCS	467.646	0.511857	0.0751423	6.81184	9.64e-12	3.12e-10
RSL24D1	2473.49	0.428141	0.0628643	6.81055	9.72e-12	3.15e-10
NRG4	161.504	-0.892988	0.131309	-6.80067	1.04e-11	3.37e-10
NASP	352.051	-0.838771	0.12335	-6.79993	1.05e-11	3.38e-10
CASC15	70.1459	1.27721	0.187911	6.79686	1.07e-11	3.45e-10
HNRNPH2	780.411	-0.393166	0.0578899	-6.79162	1.11e-11	3.57e-10
CYP2R1	286.162	0.696881	0.102715	6.78464	1.16e-11	3.75e-10
GCLC	1736.88	-0.31009	0.0457165	-6.78288	1.18e-11	3.79e-10
GLB1	1111.81	0.660878	0.0974401	6.7824	1.18e-11	3.8e-10
MYO9B	784.189	-0.582464	0.0859015	-6.7806	1.2e-11	3.84e-10
NAV1	1816.85	1.1272	0.166247	6.78028	1.2e-11	3.84e-10
OSCAR	27.2667	2.38547	0.35191	6.77864	1.21e-11	3.88e-10
ARG2	96.8197	1.29349	0.190908	6.77545	1.24e-11	3.96e-10
MSMO1	1520.86	-0.495667	0.0731959	-6.77178	1.27e-11	4.06e-10
TRANK1	228.66	0.850484	0.125602	6.77125	1.28e-11	4.07e-10
SHANK2	449.9	0.733176	0.108289	6.77052	1.28e-11	4.09e-10
ACSL3	2986.35	-0.418648	0.0618523	-6.76851	1.3e-11	4.14e-10
FOXN3	896.896	0.576683	0.0852065	6.76807	1.31e-11	4.15e-10
BCAR3	915.296	0.420962	0.0622196	6.76574	1.33e-11	4.21e-10
ARHGAP31	232.959	0.837457	0.123787	6.76531	1.33e-11	4.22e-10
TLE3	2083.86	-0.451145	0.066699	-6.76389	1.34e-11	4.26e-10
COTL1	6337.73	-0.361938	0.0535477	-6.75917	1.39e-11	4.39e-10
CTSS	400.581	1.25868	0.186351	6.75436	1.43e-11	4.54e-10
H6PD	1395.13	0.820006	0.121413	6.75388	1.44e-11	4.55e-10
ELMSAN1	1755.25	-0.351903	0.0521523	-6.74761	1.5e-11	4.74e-10
TMEM54	410.048	1.34201	0.19911	6.74007	1.58e-11	4.99e-10
CDK18	229.805	1.32322	0.196385	6.73786	1.61e-11	5.06e-10
SLC16A1	2627.84	0.358893	0.053279	6.7361	1.63e-11	5.12e-10
MPHOSPH9	1065.53	-0.38767	0.0575607	-6.73499	1.64e-11	5.15e-10
DLG3	192.284	1.28597	0.191098	6.72941	1.7e-11	5.34e-10
CNN2	1980.28	-0.691929	0.102822	-6.72938	1.7e-11	5.34e-10
GATA3	251.643	-0.873462	0.129807	-6.72894	1.71e-11	5.35e-10
JMJD6	168.476	-0.87721	0.130408	-6.72668	1.74e-11	5.43e-10
TGFA	113.281	1.45143	0.215779	6.72644	1.74e-11	5.43e-10
NNT-AS1	268.431	1.01798	0.15139	6.72419	1.77e-11	5.51e-10
KHSRP	4162.43	-0.432868	0.0644864	-6.71256	1.91e-11	5.96e-10
CD82	30.1507	1.89694	0.282675	6.71068	1.94e-11	6.03e-10
EMC10	1588.37	0.467661	0.0697271	6.70702	1.99e-11	6.18e-10
AL451069.3	110.054	0.933411	0.13917	6.70696	1.99e-11	6.18e-10
POP1	235.868	-0.759852	0.113305	-6.70628	2e-11	6.2e-10
GM2A	760.119	0.519688	0.0775072	6.70502	2.01e-11	6.25e-10
AMOTL1	1674.73	0.365363	0.0545309	6.7001	2.08e-11	6.45e-10
SSRP1	5954.38	-0.325368	0.0485775	-6.69792	2.11e-11	6.54e-10
PDE3B	894.36	-0.492932	0.0736084	-6.69668	2.13e-11	6.59e-10
AIG1	264.858	0.71361	0.106724	6.6865	2.29e-11	7.06e-10
DOCK6	568.906	0.676154	0.101146	6.6849	2.31e-11	7.13e-10
GGA2	1055.03	-0.61064	0.0914683	-6.67598	2.46e-11	7.57e-10
CCDC138	278.647	-0.702718	0.10533	-6.67157	2.53e-11	7.79e-10
TRIM29	35.3919	2.6569	0.398591	6.66573	2.63e-11	8.1e-10
TMEM156	283.041	0.966625	0.1451	6.66177	2.71e-11	8.31e-10
GNS	6178.74	0.446204	0.0670202	6.65775	2.78e-11	8.53e-10
GADD45B	86.1416	-1.12598	0.169225	-6.65375	2.86e-11	8.76e-10
SLC44A2	326.091	0.73279	0.110148	6.65279	2.88e-11	8.81e-10
BCAS3	699.77	0.577599	0.0868552	6.65014	2.93e-11	8.96e-10
EPS8	988.974	0.934935	0.140611	6.6491	2.95e-11	9e-10
PLCH1	521.076	-0.486946	0.0732352	-6.64907	2.95e-11	9e-10
SH3BGRL3	2274.27	0.881499	0.13259	6.6483	2.96e-11	9.04e-10
JAK3	136.919	1.11976	0.168514	6.6449	3.03e-11	9.24e-10
CYP4V2	65.061	1.44021	0.216797	6.64312	3.07e-11	9.35e-10
C1QTNF1	417.921	0.888443	0.133787	6.64071	3.12e-11	9.49e-10
DUSP13	53.4773	1.509	0.227367	6.63687	3.2e-11	9.73e-10
STN1	254.886	0.717071	0.108063	6.63566	3.23e-11	9.8e-10
SYTL2	47.1178	1.67011	0.251912	6.62973	3.36e-11	1.02e-09
GAS2L1	439.349	-0.826248	0.124632	-6.6295	3.37e-11	1.02e-09
TMEM97	1528.44	-0.536114	0.0808688	-6.62944	3.37e-11	1.02e-09
FAM241A	413.08	0.926117	0.139717	6.62851	3.39e-11	1.02e-09
WWC3	875.465	0.494564	0.0746237	6.62744	3.42e-11	1.03e-09
CCNY	1734.49	0.331537	0.050048	6.62438	3.49e-11	1.05e-09
AKAP17A	269.949	-0.663052	0.100186	-6.61821	3.64e-11	1.1e-09
RSBN1L	493.746	-0.521946	0.0788704	-6.61776	3.65e-11	1.1e-09
HEBP1	457.088	0.507896	0.0767661	6.61615	3.69e-11	1.11e-09
TTLL11	125.104	1.36749	0.206781	6.61322	3.76e-11	1.13e-09
DDR2	19.135	3.08676	0.466767	6.61307	3.76e-11	1.13e-09
SPINT2	2188.46	0.537843	0.0813576	6.61085	3.82e-11	1.14e-09
PTPRF	1938.97	-0.515081	0.0779679	-6.60633	3.94e-11	1.18e-09
DNASE2	590.278	0.604867	0.0917231	6.59449	4.27e-11	1.28e-09
KLF4	485.771	0.68493	0.103868	6.59427	4.27e-11	1.28e-09
SYTL1	55.374	1.38628	0.210275	6.59272	4.32e-11	1.29e-09
AL596244.1	45.017	2.04452	0.310324	6.58832	4.45e-11	1.33e-09
ZBTB38	7796.04	0.477557	0.0725111	6.58599	4.52e-11	1.35e-09
SAFB	454.509	-0.858102	0.130298	-6.58569	4.53e-11	1.35e-09
MINDY3	509.59	0.745547	0.113224	6.58471	4.56e-11	1.35e-09
OASL	40.05	1.68875	0.256564	6.58218	4.64e-11	1.38e-09
SWAP70	360.094	-0.654209	0.0994095	-6.58095	4.67e-11	1.39e-09
UBLCP1	644.071	0.536843	0.0816135	6.57787	4.77e-11	1.41e-09
SRSF2	3001.7	-0.976874	0.148514	-6.57768	4.78e-11	1.41e-09
PLIN3	1429.84	-0.349918	0.0532169	-6.57533	4.85e-11	1.44e-09
CALCRL	37.883	1.80505	0.274571	6.57408	4.9e-11	1.45e-09
YWHAH	2227.9	-0.511281	0.0777808	-6.57336	4.92e-11	1.45e-09
NUP188	2752.14	-0.276763	0.0421046	-6.57321	4.92e-11	1.45e-09
GPATCH2L	1137.24	0.475382	0.0723323	6.57219	4.96e-11	1.46e-09
CDA	121.339	1.48078	0.225378	6.57019	5.03e-11	1.48e-09
IRS1	2069.38	0.310098	0.0472116	6.56825	5.09e-11	1.5e-09
SLC35F6	3802.9	0.322538	0.0491516	6.56209	5.31e-11	1.56e-09
EEF1B2	1149.28	0.444396	0.067751	6.55926	5.41e-11	1.59e-09
ZXDB	947.428	0.51348	0.0782897	6.55871	5.43e-11	1.59e-09
TSC22D2	1964.64	-0.400708	0.0611129	-6.55684	5.5e-11	1.61e-09
EPB41L2	1941.37	-0.510943	0.0779351	-6.556	5.53e-11	1.61e-09
NELFA	350.018	-0.580885	0.0886039	-6.55597	5.53e-11	1.61e-09
AKR1C1	4657.65	0.657994	0.100392	6.55425	5.59e-11	1.63e-09
CEACAM6	19.3374	2.99275	0.457008	6.54858	5.81e-11	1.69e-09
PROS1	602.817	0.720828	0.110111	6.54635	5.9e-11	1.72e-09
LRRK2	465.56	0.823849	0.125891	6.54412	5.98e-11	1.74e-09
PLPPR2	315.434	0.60881	0.0930989	6.53939	6.18e-11	1.8e-09
RCC1	1097.51	-0.474958	0.072692	-6.53385	6.41e-11	1.86e-09
RANGAP1	1352.21	-0.529153	0.0809901	-6.53355	6.42e-11	1.86e-09
LDLRAD3	1037	0.432898	0.0662881	6.53055	6.55e-11	1.9e-09
SMIM14	1518.41	0.942587	0.144389	6.52813	6.66e-11	1.93e-09
DYSF	18.2338	3.25089	0.498534	6.52091	6.99e-11	2.02e-09
KIF4A	1030.62	-0.515496	0.0790533	-6.52087	6.99e-11	2.02e-09
UCHL1	6429.05	0.447202	0.0685833	6.52057	7e-11	2.02e-09
HAX1	2356.77	0.436331	0.0669383	6.51841	7.11e-11	2.05e-09
HOMER2	577.002	1.04546	0.160461	6.51536	7.25e-11	2.09e-09
WNT3	219.251	1.02432	0.157301	6.51183	7.42e-11	2.14e-09
PIP4P2	205.928	0.827568	0.12709	6.51168	7.43e-11	2.14e-09
DDX27	635.302	-0.486447	0.0747673	-6.50616	7.71e-11	2.21e-09
MAP3K14	210.387	-1.2703	0.195276	-6.50516	7.76e-11	2.23e-09
TAGLN2	4625.96	-0.295984	0.0455008	-6.50502	7.77e-11	2.23e-09
AMZ2	2285.12	0.554332	0.0852188	6.50481	7.78e-11	2.23e-09
MAP3K8	187.641	-1.02492	0.157642	-6.50153	7.95e-11	2.27e-09
STK40	267.232	-0.672149	0.103462	-6.4966	8.22e-11	2.35e-09
AC005261.2	729.636	0.638239	0.0982787	6.49417	8.35e-11	2.38e-09
MYOM3	236.256	0.821671	0.126551	6.49279	8.43e-11	2.4e-09
BCL2L1	1236.82	0.452444	0.0697357	6.48798	8.7e-11	2.48e-09
GLUD1	3160.15	0.425827	0.0657126	6.48014	9.16e-11	2.61e-09
CHP1	7859.58	-0.461252	0.0711853	-6.4796	9.2e-11	2.62e-09
BACH1	1340.47	0.414326	0.0639501	6.47889	9.24e-11	2.63e-09
CHMP3	1793.49	0.624041	0.0963575	6.47631	9.4e-11	2.67e-09
PRKACB	1331.08	0.586305	0.0905997	6.47138	9.71e-11	2.75e-09
JUND	1016.73	-0.793268	0.1226	-6.47037	9.78e-11	2.77e-09
NUMBL	637.69	-0.463415	0.0716505	-6.46771	9.95e-11	2.82e-09
KCNT2	31.0557	2.13866	0.330748	6.46613	1.01e-10	2.84e-09
UPF1	564.988	-0.678404	0.10492	-6.4659	1.01e-10	2.84e-09
GAL3ST1	537.731	0.547927	0.0847611	6.46437	1.02e-10	2.87e-09
MIR1915HG	403.858	-0.68427	0.105889	-6.46212	1.03e-10	2.91e-09
PXDC1	142.696	0.916718	0.141882	6.46111	1.04e-10	2.93e-09
ZNF621	391.041	0.573991	0.0888809	6.45798	1.06e-10	2.99e-09
SYNM	485.289	-0.796829	0.12339	-6.45783	1.06e-10	2.99e-09
PAPPA	2050.84	0.610157	0.0944872	6.45757	1.06e-10	2.99e-09
EPHX1	6330.56	0.480193	0.0744197	6.4525	1.1e-10	3.09e-09
BHLHE41	120.513	1.55396	0.240867	6.45154	1.11e-10	3.1e-09
NUAK2	615.011	-0.948583	0.147048	-6.45083	1.11e-10	3.12e-09
UBTF	1520.98	-0.516463	0.0800646	-6.45057	1.11e-10	3.12e-09
ARHGAP11A	2085.58	-0.444432	0.0689452	-6.44616	1.15e-10	3.21e-09
KAT14	289.533	0.591909	0.091861	6.44353	1.17e-10	3.26e-09
POLR2A	7671.09	-0.527863	0.0819522	-6.44111	1.19e-10	3.31e-09
SERBP1	5831.84	-0.277956	0.0431645	-6.43946	1.2e-10	3.34e-09
ADAM19	99.1118	2.1903	0.340295	6.43648	1.22e-10	3.4e-09
RPL15	10901	0.393046	0.0610709	6.4359	1.23e-10	3.41e-09
SMPD4	1063.39	-0.41568	0.0645951	-6.43517	1.23e-10	3.43e-09
SLC39A14	2141.85	0.432667	0.0672452	6.43417	1.24e-10	3.45e-09
ITPRID2	4267.28	0.491223	0.0763691	6.43222	1.26e-10	3.49e-09
GBP3	34.9908	2.41953	0.376187	6.43171	1.26e-10	3.5e-09
PCLAF	771.693	-0.487849	0.0758598	-6.43093	1.27e-10	3.51e-09
SF3B1	3814.95	-0.328857	0.0511485	-6.42947	1.28e-10	3.54e-09
RRM2	3143.6	-0.559077	0.0870151	-6.42505	1.32e-10	3.64e-09
PAXBP1	438.407	-0.651297	0.101371	-6.42488	1.32e-10	3.64e-09
ASF1B	593.409	-0.714558	0.111232	-6.42404	1.33e-10	3.66e-09
RPS3AP6	2994.67	0.492796	0.0767265	6.42276	1.34e-10	3.69e-09
PTPDC1	188.513	0.902798	0.140662	6.41821	1.38e-10	3.8e-09
MDGA1	32.613	2.52602	0.393789	6.41466	1.41e-10	3.88e-09
GRK6	378.854	-0.619321	0.0965539	-6.41425	1.42e-10	3.89e-09
PORCN	149.434	1.01714	0.158815	6.40456	1.51e-10	4.14e-09
SMC3	1003.91	-0.461537	0.0720709	-6.40394	1.51e-10	4.15e-09
DDX58	380.558	0.530915	0.0829065	6.40378	1.52e-10	4.15e-09
LIMD1	873.036	-0.513633	0.0802163	-6.4031	1.52e-10	4.17e-09
HNF4A	570.131	0.869936	0.135865	6.40296	1.52e-10	4.17e-09
SGPL1	3033.98	0.377889	0.0590659	6.39776	1.58e-10	4.31e-09
PDK4	4508.78	0.605435	0.0946543	6.39627	1.59e-10	4.35e-09
RNF168	534.185	-0.478451	0.0748888	-6.38882	1.67e-10	4.56e-09
GALNT1	1554.25	0.388045	0.0607842	6.38398	1.73e-10	4.7e-09
NKRF	577.714	-0.5732	0.0898089	-6.38245	1.74e-10	4.74e-09
KDSR	869.882	0.607871	0.0953371	6.37602	1.82e-10	4.94e-09
SRSF6	2511.73	-0.944089	0.1481	-6.37467	1.83e-10	4.98e-09
MRI1	174.328	-0.782624	0.122833	-6.37145	1.87e-10	5.08e-09
TEF	178.929	0.823577	0.129304	6.3693	1.9e-10	5.15e-09
PARP3	135.53	0.929513	0.146079	6.36306	1.98e-10	5.36e-09
TMEM135	1027.36	-0.315947	0.0497049	-6.35647	2.06e-10	5.59e-09
CHMP4C	223.58	0.649576	0.102268	6.35171	2.13e-10	5.76e-09
CRIM1	4074.36	-0.300479	0.0473087	-6.35146	2.13e-10	5.76e-09
PAPSS2	2682.04	0.347784	0.0547657	6.35039	2.15e-10	5.8e-09
TTC9	157.658	0.849184	0.133763	6.34841	2.18e-10	5.87e-09
PEX7	89.2793	1.01118	0.159376	6.34463	2.23e-10	6.01e-09
AF111168.1	32.8828	-1.48072	0.233524	-6.34079	2.29e-10	6.15e-09
PTGES3	6916.23	-0.358059	0.0565034	-6.33695	2.34e-10	6.3e-09
GOLIM4	448.179	-0.548767	0.0866155	-6.33567	2.36e-10	6.35e-09
COQ8B	454.707	-0.449853	0.0710451	-6.33193	2.42e-10	6.5e-09
LINC01152	62.7918	1.34741	0.212825	6.33106	2.43e-10	6.53e-09
CTCF	1784.1	-0.344005	0.0543371	-6.33094	2.44e-10	6.53e-09
SDHAF4	91.466	1.01469	0.160278	6.33082	2.44e-10	6.53e-09
FEN1	1030.54	-0.729229	0.115289	-6.32525	2.53e-10	6.76e-09
DVL2	616.774	-0.537139	0.0849337	-6.32422	2.55e-10	6.8e-09
STAT1	2117.35	0.306746	0.0485258	6.3213	2.59e-10	6.92e-09
CASP9	188.077	-0.702449	0.111126	-6.32122	2.6e-10	6.92e-09
RPL26P19	4052.85	0.577683	0.0913978	6.32054	2.61e-10	6.95e-09
WDR62	753.073	-0.381755	0.0604674	-6.31341	2.73e-10	7.26e-09
BEX3	1180.56	0.419759	0.0664877	6.31334	2.73e-10	7.26e-09
HNRNPDL	2264.99	-0.53262	0.0843968	-6.31091	2.77e-10	7.37e-09
EIF4A2	2293.31	0.732618	0.116131	6.30854	2.82e-10	7.48e-09
REEP6	180.303	0.790193	0.125328	6.30498	2.88e-10	7.65e-09
MSI2	2935.34	0.273603	0.0434281	6.30014	2.97e-10	7.88e-09
MT2A	2424	0.472613	0.0750503	6.29729	3.03e-10	8.02e-09
RALGAPB	1848.22	0.388736	0.0617712	6.29316	3.11e-10	8.23e-09
SRSF10	1897.94	-0.308996	0.0491321	-6.28909	3.19e-10	8.44e-09
SMOC1	538.984	0.675615	0.107483	6.28576	3.26e-10	8.62e-09
UBFD1	2733.49	-0.271644	0.0432309	-6.28356	3.31e-10	8.73e-09
CDV3	2715.54	-0.307433	0.0489658	-6.27853	3.42e-10	9.01e-09
NNT	1116.85	0.63588	0.101308	6.2767	3.46e-10	9.11e-09
LSM14A	2557	-0.290956	0.0463583	-6.27625	3.47e-10	9.13e-09
SERPINB6	934.722	0.369644	0.0589384	6.2717	3.57e-10	9.39e-09
HEXA	916.212	0.493601	0.0787982	6.26411	3.75e-10	9.85e-09
RPL7L1	1604.81	-0.471162	0.0752632	-6.2602	3.84e-10	1.01e-08
FUCA1	201.213	0.687816	0.109899	6.25864	3.88e-10	1.02e-08
FAM83A	71.415	1.22806	0.19626	6.25732	3.92e-10	1.03e-08
MT-CYB	36407.2	1.26445	0.202265	6.25146	4.07e-10	1.06e-08
TMEM170B	178.537	-0.69536	0.111245	-6.25068	4.09e-10	1.07e-08
H2AX	2187.2	-0.72902	0.11666	-6.24909	4.13e-10	1.08e-08
IRAK2	177.785	0.749709	0.119989	6.24814	4.15e-10	1.08e-08
LINC01833	43.0331	1.96623	0.314725	6.24745	4.17e-10	1.09e-08
ZNF526	401.707	-0.559694	0.0895948	-6.24694	4.19e-10	1.09e-08
ZP3	194.126	0.994496	0.1592	6.24685	4.19e-10	1.09e-08
KITLG	2081.07	0.349755	0.0560198	6.24342	4.28e-10	1.11e-08
CENPF	3262.75	-0.840508	0.134714	-6.2392	4.4e-10	1.14e-08
FRMD3	44.7912	2.23086	0.35763	6.23792	4.43e-10	1.15e-08
MANBA	401.738	0.536612	0.0860373	6.23697	4.46e-10	1.16e-08
FXYD2	51.5109	1.33633	0.214304	6.23565	4.5e-10	1.17e-08
RRBP1	844.877	-0.488423	0.0783786	-6.23158	4.62e-10	1.2e-08
HOXA-AS2	169.852	-0.807174	0.129549	-6.23062	4.65e-10	1.2e-08
SLC23A2	1335.07	0.398913	0.0640406	6.22907	4.69e-10	1.21e-08
HOXA4	44.4494	-1.54815	0.248548	-6.22879	4.7e-10	1.21e-08
UNC119B	624.843	-0.41697	0.0669603	-6.22712	4.75e-10	1.23e-08
RDX	8913.6	-0.330907	0.0531544	-6.22539	4.8e-10	1.24e-08
MARVELD2	350.939	0.571283	0.0917948	6.22348	4.86e-10	1.25e-08
IL31RA	50.8038	1.50694	0.24214	6.22342	4.86e-10	1.25e-08
NSD2	2525.11	-0.370083	0.0594732	-6.22268	4.89e-10	1.26e-08
XPO1	8191.8	-0.26182	0.0420906	-6.22039	4.96e-10	1.27e-08
SLC40A1	569.998	0.901598	0.145091	6.214	5.17e-10	1.33e-08
CENPA	304.981	-0.751447	0.120997	-6.21047	5.28e-10	1.35e-08
LINC00641	202.48	-0.810407	0.130551	-6.20758	5.38e-10	1.38e-08
MAP2	515.537	-0.958409	0.154452	-6.20522	5.46e-10	1.4e-08
E2F7	827.595	-0.532129	0.0857686	-6.20424	5.5e-10	1.41e-08
SHCBP1	972.428	-0.496996	0.0802317	-6.19451	5.85e-10	1.49e-08
PPP4R3B	4126.5	0.478366	0.0773081	6.18779	6.1e-10	1.56e-08
PTAR1	2039.15	0.503069	0.0813372	6.18498	6.21e-10	1.58e-08
SEMA6B	490.766	-0.724617	0.117216	-6.18191	6.33e-10	1.61e-08
APAF1	1171.12	-0.355866	0.0576214	-6.17594	6.58e-10	1.67e-08
SEMA3F	102.003	1.36175	0.220544	6.17449	6.64e-10	1.69e-08
FBXO5	761.228	-0.396235	0.0641934	-6.17252	6.72e-10	1.71e-08
MCM6	1769.71	-0.515364	0.0835101	-6.17128	6.77e-10	1.72e-08
NPR3	847.312	0.369117	0.0598261	6.16983	6.84e-10	1.73e-08
CLIP2	511.049	0.75793	0.122863	6.16892	6.88e-10	1.74e-08
AOPEP	337.274	-0.568522	0.0921621	-6.16872	6.88e-10	1.74e-08
GLG1	4826.74	0.243613	0.0394926	6.16857	6.89e-10	1.74e-08
TBC1D2	106.385	0.874024	0.141819	6.16294	7.14e-10	1.81e-08
ETHE1	249.65	0.811182	0.131642	6.16201	7.18e-10	1.81e-08
SAMD5	277.658	0.586339	0.0951577	6.16176	7.19e-10	1.82e-08
PLCB3	531.056	-0.44645	0.0724736	-6.16017	7.27e-10	1.83e-08
IBTK	2333.94	0.330211	0.0536511	6.15478	7.52e-10	1.89e-08
TMEM63C	40.1954	1.76828	0.287333	6.15409	7.55e-10	1.9e-08
XRCC3	257.644	-0.920902	0.149656	-6.15346	7.58e-10	1.91e-08
MT-ND1	51413.1	1.35654	0.220518	6.15159	7.67e-10	1.93e-08
TCF3	1502.29	-0.317243	0.0515883	-6.14951	7.77e-10	1.95e-08
PPP2R5D	629.143	-0.418095	0.0679929	-6.1491	7.79e-10	1.96e-08
ZHX3	537.641	0.509242	0.0828219	6.14864	7.82e-10	1.96e-08
ZCCHC24	374.496	0.899925	0.146451	6.1449	8e-10	2e-08
CWF19L1	455.783	-0.633989	0.103266	-6.13941	8.28e-10	2.07e-08
TAF5L	1034.34	-0.393818	0.064159	-6.13815	8.35e-10	2.09e-08
SFXN1	2825.24	-0.355765	0.0580248	-6.13127	8.72e-10	2.18e-08
SLC26A6	111.053	-0.885718	0.144532	-6.12818	8.89e-10	2.22e-08
TIAL1	1430.72	-0.372238	0.0608169	-6.12064	9.32e-10	2.32e-08
TRPS1	397.643	0.653081	0.106756	6.11749	9.51e-10	2.37e-08
B2M	3908.14	0.847821	0.138601	6.11698	9.54e-10	2.37e-08
FIGNL1	413.363	-0.450821	0.0737044	-6.11661	9.56e-10	2.38e-08
PGAM5	1668.37	-0.547807	0.0896383	-6.11131	9.88e-10	2.46e-08
BAHD1	511.622	-0.460107	0.0752904	-6.1111	9.89e-10	2.46e-08
THBS1	1349.62	-0.336593	0.0552416	-6.09311	1.11e-09	2.75e-08
LITAF	3452.2	-0.369247	0.0606042	-6.09277	1.11e-09	2.75e-08
RDH11	2576.4	-0.29946	0.0491821	-6.0888	1.14e-09	2.82e-08
LINC00973	200.313	0.956014	0.157255	6.07938	1.21e-09	2.99e-08
MICAL3	378.419	-0.84731	0.139625	-6.06846	1.29e-09	3.19e-08
GTF3C4	1599.87	-0.310513	0.0511939	-6.06543	1.32e-09	3.25e-08
PDXK	1406.47	-0.860076	0.141844	-6.06355	1.33e-09	3.29e-08
CORO2B	53.5208	2.60861	0.430282	6.06254	1.34e-09	3.3e-08
MFSD12	411.387	-0.722462	0.11924	-6.05888	1.37e-09	3.38e-08
ARL4D	190.353	0.799585	0.131973	6.05871	1.37e-09	3.38e-08
MRPL49	1835.52	-0.397515	0.0656174	-6.05808	1.38e-09	3.39e-08
VPS9D1-AS1	487.326	-0.488875	0.0807295	-6.05571	1.4e-09	3.44e-08
WDR13	588.558	0.557747	0.0921163	6.05481	1.41e-09	3.45e-08
CREBRF	137.813	1.17963	0.194862	6.05366	1.42e-09	3.47e-08
TUBA1A	2240.84	0.326847	0.0539981	6.05294	1.42e-09	3.49e-08
KCNH1	65.4726	1.14904	0.189894	6.05095	1.44e-09	3.53e-08
EXO1	1351.07	-0.554812	0.091697	-6.05049	1.44e-09	3.54e-08
DPH2	410.705	-0.443749	0.0733749	-6.0477	1.47e-09	3.59e-08
EXOSC9	560.784	-0.484752	0.0801972	-6.0445	1.5e-09	3.66e-08
ADPRM	162.64	0.71495	0.1184	6.03843	1.56e-09	3.8e-08
TMEM50B	293.91	-0.535249	0.0886455	-6.03809	1.56e-09	3.8e-08
RSRC2	504.245	-0.55669	0.0922966	-6.03154	1.62e-09	3.96e-08
DPAGT1	1042.2	0.384035	0.0637276	6.0262	1.68e-09	4.09e-08
ETS2	1232.56	0.478645	0.0794335	6.02573	1.68e-09	4.1e-08
ZNF207	6428.64	-0.396693	0.0658343	-6.02562	1.68e-09	4.1e-08
NEBL	1757.28	0.470787	0.0781496	6.02417	1.7e-09	4.13e-08
AMFR	1996.37	0.364499	0.0605173	6.02305	1.71e-09	4.16e-08
EPRS1	8300.08	0.371239	0.0616403	6.02267	1.72e-09	4.16e-08
SLC6A8	216.442	-0.610501	0.101378	-6.022	1.72e-09	4.18e-08
HNRNPA3	2902.01	-0.304291	0.0506081	-6.01269	1.82e-09	4.42e-08
MCM2	1663.04	-0.577472	0.0960734	-6.01074	1.85e-09	4.47e-08
RAB27A	325.094	0.825605	0.137444	6.00685	1.89e-09	4.57e-08
TXNDC11	839.372	-0.477394	0.079493	-6.00549	1.91e-09	4.61e-08
DPYSL3	64.3702	1.15627	0.192573	6.00431	1.92e-09	4.64e-08
IL13RA1	2842.07	0.691893	0.115241	6.00386	1.93e-09	4.65e-08
LTBP3	2473.03	0.483624	0.0806	6.0003	1.97e-09	4.75e-08
PYGB	2867.59	0.515004	0.0858466	5.99912	1.98e-09	4.78e-08
GAK	773.016	-0.412058	0.0687102	-5.99704	2.01e-09	4.83e-08
CATSPER1	28.9686	1.68405	0.281138	5.99012	2.1e-09	5.04e-08
ZSCAN5A	179.131	-0.82039	0.136976	-5.98928	2.11e-09	5.06e-08
CORO2A	78.3556	1.45435	0.242924	5.98686	2.14e-09	5.13e-08
TCP1	3816.43	-0.408447	0.0682264	-5.98664	2.14e-09	5.14e-08
IDS	4906.09	0.55288	0.0923705	5.98546	2.16e-09	5.17e-08
VWA1	306.943	-0.762389	0.127396	-5.98442	2.17e-09	5.2e-08
METTL21A	192.271	-0.831167	0.138905	-5.9837	2.18e-09	5.22e-08
MT-ND4L	14068.8	1.39632	0.233369	5.9833	2.19e-09	5.23e-08
SERINC5	741.594	0.52337	0.0875261	5.97958	2.24e-09	5.34e-08
CEP126	275.681	1.03783	0.173588	5.97871	2.25e-09	5.37e-08
NRP2	242.816	1.186	0.198495	5.97498	2.3e-09	5.49e-08
PASK	121.792	-0.983477	0.164638	-5.97359	2.32e-09	5.53e-08
VDAC3	1293.51	-0.565981	0.0947576	-5.97294	2.33e-09	5.55e-08
ITM2C	544.962	0.545146	0.0912821	5.9721	2.34e-09	5.57e-08
FHL3	254.265	0.611434	0.102403	5.97086	2.36e-09	5.61e-08
CDK12	2752.71	-0.39026	0.0653792	-5.96918	2.38e-09	5.66e-08
MSH6	2444.94	-0.375634	0.0629345	-5.96865	2.39e-09	5.68e-08
COCH	582.406	0.559438	0.0937874	5.96496	2.45e-09	5.8e-08
ADGRL1	675.743	-0.391587	0.0656544	-5.96437	2.46e-09	5.82e-08
SLC1A1	58.9886	1.50238	0.251923	5.96365	2.47e-09	5.84e-08
P3H3	115.407	0.818693	0.137295	5.96303	2.48e-09	5.85e-08
PCDHA11	124.713	0.923555	0.154924	5.96134	2.5e-09	5.91e-08
TMEM182	357.322	0.974482	0.163478	5.96092	2.51e-09	5.92e-08
CHAF1A	380.906	-0.700755	0.117561	-5.9608	2.51e-09	5.92e-08
TFCP2L1	793.849	0.589856	0.098981	5.95929	2.53e-09	5.97e-08
BEAN1	129.186	2.41867	0.405885	5.959	2.54e-09	5.98e-08
SNHG10	148.83	-0.788112	0.132259	-5.95887	2.54e-09	5.98e-08
ACACA	3846.45	-0.312856	0.0525381	-5.95484	2.6e-09	6.12e-08
DENND3	384.935	-0.556538	0.0934764	-5.95378	2.62e-09	6.16e-08
IL32	133.571	1.2419	0.208605	5.95335	2.63e-09	6.17e-08
INPP1	130.299	0.786709	0.132173	5.95211	2.65e-09	6.21e-08
ARGLU1	230.825	-0.749184	0.125944	-5.94853	2.71e-09	6.34e-08
PADI3	42.1673	1.51743	0.25535	5.94256	2.81e-09	6.57e-08
GAB2	280.068	0.584309	0.0983399	5.94173	2.82e-09	6.6e-08
PGAP3	166.534	0.657825	0.110736	5.94047	2.84e-09	6.64e-08
PHKA1	1218.86	0.408228	0.0687216	5.94032	2.84e-09	6.65e-08
NCSTN	2580	0.494912	0.0833164	5.94015	2.85e-09	6.65e-08
CPEB4	1857.37	0.448678	0.0755782	5.93661	2.91e-09	6.79e-08
TMPO-AS1	280	-0.661966	0.11159	-5.93213	2.99e-09	6.97e-08
SEC23IP	2491.21	-0.318767	0.0537383	-5.93183	3e-09	6.98e-08
ATF4	5433.46	0.399392	0.0673484	5.93023	3.03e-09	7.04e-08
ITSN1	779.934	-0.500502	0.0844021	-5.92997	3.03e-09	7.04e-08
SLC25A37	513.389	0.609197	0.102813	5.92531	3.12e-09	7.24e-08
R3HDM4	574.509	0.374832	0.0632723	5.9241	3.14e-09	7.29e-08
KCTD7	151.285	-0.642041	0.108441	-5.92064	3.21e-09	7.44e-08
CAMSAP2	3530.23	0.347325	0.0586655	5.92043	3.21e-09	7.44e-08
NDRG4	144.3	0.886491	0.149781	5.9186	3.25e-09	7.52e-08
RBCK1	1856.31	0.388258	0.0656264	5.91619	3.29e-09	7.62e-08
ABCA8	22.2023	2.40175	0.406004	5.91558	3.31e-09	7.65e-08
NDUFA4L2	107.147	1.2793	0.216267	5.91535	3.31e-09	7.65e-08
RGMB	292.222	0.623243	0.105361	5.91531	3.31e-09	7.65e-08
BAZ1B	2464.12	-0.338852	0.0573055	-5.91308	3.36e-09	7.74e-08
CTNND1	5062.38	-0.265839	0.0449742	-5.91092	3.4e-09	7.84e-08
GHITM	4266.18	0.395205	0.0668653	5.91047	3.41e-09	7.86e-08
GPATCH4	420.872	-0.481319	0.081461	-5.90859	3.45e-09	7.94e-08
TMEM64	1402.53	0.382633	0.0647594	5.90854	3.45e-09	7.94e-08
MTND2P28	377.234	1.73443	0.293715	5.90514	3.52e-09	8.1e-08
RARG	370.47	-0.524622	0.0889031	-5.90105	3.61e-09	8.29e-08
UIMC1	284.077	-0.57457	0.0974567	-5.89565	3.73e-09	8.56e-08
SLX4	435.535	-0.482782	0.0818908	-5.89543	3.74e-09	8.57e-08
NUP98	5631.41	-0.281028	0.0477502	-5.88537	3.97e-09	9.1e-08
PPP1R10	1699.44	-0.31284	0.0531746	-5.88325	4.02e-09	9.21e-08
UBE2L3	1889.86	-0.386749	0.0657795	-5.87948	4.12e-09	9.41e-08
DPYD	180.02	0.700909	0.119239	5.87817	4.15e-09	9.48e-08
LINC01322	113.229	0.786993	0.1339	5.87747	4.17e-09	9.51e-08
TOMM34	871.398	0.385271	0.0655612	5.87651	4.19e-09	9.56e-08
BORA	267.503	-0.547161	0.0931237	-5.87564	4.21e-09	9.6e-08
OSGIN1	942.05	-0.704994	0.120009	-5.8745	4.24e-09	9.66e-08
KIF15	356.778	-0.544983	0.0928413	-5.87005	4.36e-09	9.92e-08
TPT1	17658.9	0.544252	0.0927682	5.8668	4.44e-09	1.01e-07
FOXO1	585.986	0.584337	0.099604	5.8666	4.45e-09	1.01e-07
AP001972.5	120.836	1.29754	0.221251	5.86455	4.5e-09	1.02e-07
NIPAL3	434.678	0.644217	0.10989	5.86237	4.56e-09	1.04e-07
RELL1	497.136	0.868758	0.148242	5.86042	4.62e-09	1.05e-07
AK5	38.2907	1.90825	0.325705	5.85883	4.66e-09	1.06e-07
RHPN2	1972.7	-0.341721	0.0583653	-5.85487	4.77e-09	1.08e-07
SLC41A1	1353.85	0.501043	0.0856234	5.85171	4.87e-09	1.1e-07
PGM2L1	382.259	0.876995	0.14989	5.85093	4.89e-09	1.1e-07
MAPK6	3375.06	0.421499	0.0720558	5.84962	4.93e-09	1.11e-07
PRDM16	68.268	1.0509	0.17979	5.84515	5.06e-09	1.14e-07
BTG2	857.323	0.520665	0.0891478	5.84047	5.21e-09	1.17e-07
SOGA1	1858.76	-0.594609	0.101829	-5.8393	5.24e-09	1.18e-07
TNFRSF11A	217.651	0.736184	0.126104	5.83792	5.29e-09	1.19e-07
F2R	1914.18	0.907652	0.155524	5.83609	5.34e-09	1.2e-07
CDC25A	365.903	-0.757929	0.129873	-5.83595	5.35e-09	1.2e-07
PLOD3	941.778	0.481475	0.0825671	5.83132	5.5e-09	1.24e-07
PIF1	45.4034	-1.1604	0.19905	-5.82971	5.55e-09	1.25e-07
RBBP4	3443.27	-0.249004	0.042715	-5.82943	5.56e-09	1.25e-07
AC125807.2	105.318	-0.836461	0.143614	-5.82437	5.73e-09	1.28e-07
SPATA18	89.2818	0.893741	0.153479	5.82322	5.77e-09	1.29e-07
RASSF8	600.951	-0.362197	0.0622059	-5.82255	5.8e-09	1.3e-07
ZBED5-AS1	318.571	-0.724214	0.124407	-5.82131	5.84e-09	1.31e-07
WTIP	114.686	-1.15362	0.198343	-5.81629	6.02e-09	1.34e-07
CD55	1597.04	0.839104	0.144349	5.81304	6.13e-09	1.37e-07
PAX7	196.712	0.672253	0.115674	5.81163	6.19e-09	1.38e-07
MKKS	1225.39	0.496711	0.0855171	5.80832	6.31e-09	1.41e-07
MYLIP	188.223	-0.598383	0.103031	-5.80779	6.33e-09	1.41e-07
RAB29	826.348	0.749431	0.129066	5.80659	6.38e-09	1.42e-07
UPF3B	78.2482	-1.07837	0.18576	-5.80521	6.43e-09	1.43e-07
DISP1	212.11	0.949617	0.163645	5.8029	6.52e-09	1.45e-07
KSR1	1044.02	0.367271	0.0633212	5.80013	6.63e-09	1.47e-07
CIP2A	623.36	-0.389442	0.0671715	-5.79772	6.72e-09	1.49e-07
KIF14	1489.05	-0.541188	0.0933526	-5.79725	6.74e-09	1.49e-07
NAGLU	265.318	0.648398	0.111854	5.79682	6.76e-09	1.5e-07
SLC7A1	4815.56	0.403308	0.0696226	5.79277	6.92e-09	1.53e-07
RPS4X	15741.8	0.369883	0.0638561	5.79244	6.94e-09	1.53e-07
CACNG6	154.51	1.30965	0.226215	5.78942	7.06e-09	1.56e-07
DMGDH	14.5697	3.03805	0.524838	5.78856	7.1e-09	1.57e-07
TNFRSF10C	35.6137	1.40371	0.242602	5.78606	7.21e-09	1.59e-07
CMTM4	1624.12	0.271167	0.0468679	5.78578	7.22e-09	1.59e-07
COL4A6	51.4712	1.27163	0.219846	5.7842	7.29e-09	1.61e-07
GRN	1756.18	0.363871	0.0629108	5.78393	7.3e-09	1.61e-07
IGDCC4	103.88	0.934458	0.16165	5.78073	7.44e-09	1.64e-07
MYO10	3889.36	-0.348157	0.0602417	-5.77934	7.5e-09	1.65e-07
PPM1E	74.4006	1.29183	0.223587	5.77774	7.57e-09	1.66e-07
VCP	6933.39	-0.472983	0.081875	-5.7769	7.61e-09	1.67e-07
TCEA1P2	473.513	0.737337	0.1277	5.77396	7.74e-09	1.7e-07
SH2B1	439.962	-0.646113	0.111988	-5.76947	7.95e-09	1.74e-07
KIAA0895	176.521	-0.67047	0.116215	-5.7692	7.96e-09	1.74e-07
TMOD2	53.2774	1.48496	0.257477	5.76735	8.05e-09	1.76e-07
CHRNA9	22.3059	1.94961	0.338151	5.76551	8.14e-09	1.78e-07
NMRK1	31.9321	1.85411	0.321608	5.7651	8.16e-09	1.78e-07
PGRMC2	965.919	-0.510942	0.0886326	-5.76472	8.18e-09	1.79e-07
KLF10	916.751	0.433512	0.0752159	5.76357	8.24e-09	1.8e-07
PRPF40A	2297.74	-0.279312	0.048466	-5.76305	8.26e-09	1.8e-07
GGT1	459.004	0.58926	0.102273	5.76162	8.33e-09	1.82e-07
RACGAP1	3283.31	-0.440382	0.076443	-5.76092	8.37e-09	1.82e-07
SNRNP70	839.26	-0.830194	0.144234	-5.7559	8.62e-09	1.88e-07
SOX7	77.3663	1.44427	0.251138	5.7509	8.88e-09	1.93e-07
A1CF	116.387	0.969827	0.16866	5.75017	8.92e-09	1.94e-07
SRSF5	613.64	-0.747812	0.130159	-5.74538	9.17e-09	1.99e-07
VKORC1L1	1030.29	-0.387098	0.0673949	-5.74372	9.26e-09	2.01e-07
SULF2	483.313	0.999034	0.173946	5.74337	9.28e-09	2.01e-07
GSS	1230.37	0.34008	0.0592223	5.74244	9.33e-09	2.02e-07
TFEB	141.281	0.913536	0.159095	5.7421	9.35e-09	2.02e-07
NRIP3	82.0436	1.22423	0.213235	5.74124	9.4e-09	2.03e-07
FBXW4	299.908	0.53898	0.0939007	5.7399	9.47e-09	2.05e-07
PHRF1	522.837	-0.74001	0.128951	-5.7387	9.54e-09	2.06e-07
PAX5	13.5843	3.07642	0.536179	5.73768	9.6e-09	2.07e-07
UHRF1	1063.61	-0.644204	0.112295	-5.73673	9.65e-09	2.08e-07
PLEKHG3	525.791	-0.86969	0.151643	-5.73512	9.74e-09	2.1e-07
BDH2	201.176	0.631868	0.110214	5.7331	9.86e-09	2.12e-07
FMN1	333.937	0.76808	0.134166	5.72484	1.04e-08	2.23e-07
DNAJC10	3456.94	0.644309	0.112558	5.72423	1.04e-08	2.23e-07
HMMR	1685.69	-0.547648	0.0957032	-5.72236	1.05e-08	2.26e-07
ATF6	1949.07	0.540538	0.0944726	5.72164	1.06e-08	2.27e-07
GATC	856.332	-0.374183	0.0654928	-5.71335	1.11e-08	2.38e-07
SUGT1	1504.93	-0.492712	0.0862756	-5.71091	1.12e-08	2.41e-07
TMEM181	761.124	0.473731	0.0829606	5.71031	1.13e-08	2.42e-07
ASB4	1547.58	0.569692	0.0998126	5.70761	1.15e-08	2.45e-07
DRAM2	360.721	0.534415	0.0936403	5.70711	1.15e-08	2.46e-07
SCP2	1048.84	0.4566	0.0800067	5.70702	1.15e-08	2.46e-07
PPP1R1C	293.725	0.90499	0.158625	5.70522	1.16e-08	2.48e-07
FIG4	367.354	0.59116	0.103702	5.70054	1.19e-08	2.55e-07
CRAT	462.438	0.539191	0.0946229	5.69832	1.21e-08	2.58e-07
OTUB2	173.642	0.635472	0.111579	5.69527	1.23e-08	2.63e-07
FAM222A	122.47	-0.799763	0.140523	-5.69134	1.26e-08	2.68e-07
SMPD1	354.817	0.775617	0.136297	5.69063	1.27e-08	2.69e-07
AGFG2	304.637	0.582142	0.102335	5.68858	1.28e-08	2.72e-07
COL3A1	1918.58	0.507181	0.0891995	5.68592	1.3e-08	2.76e-07
CD3EAP	239.885	-0.767881	0.135062	-5.68537	1.31e-08	2.77e-07
FMNL1	856.242	-0.399921	0.0703784	-5.68244	1.33e-08	2.82e-07
SP140L	32.7437	1.54929	0.272672	5.68188	1.33e-08	2.82e-07
POLR1A	2736.48	-0.346228	0.0609417	-5.68129	1.34e-08	2.83e-07
ZDHHC1	100.709	0.851911	0.149958	5.681	1.34e-08	2.84e-07
DNAJC1	310.903	0.546865	0.0963125	5.67803	1.36e-08	2.88e-07
SGO1	595.551	-0.383152	0.0675116	-5.67535	1.38e-08	2.93e-07
CAPN15	777.641	-0.490395	0.0864163	-5.6748	1.39e-08	2.93e-07
GNG2	51.1897	1.98901	0.35072	5.67123	1.42e-08	2.99e-07
NUP50	1681.17	-0.366442	0.064616	-5.67108	1.42e-08	2.99e-07
PIGT	1704.42	0.511989	0.0902993	5.66991	1.43e-08	3.01e-07
SYT13	14.6823	3.19494	0.563507	5.66974	1.43e-08	3.01e-07
CHD4	3443.48	-0.488398	0.0861424	-5.66966	1.43e-08	3.01e-07
NSUN2	1412.24	-0.409638	0.0722869	-5.66683	1.45e-08	3.06e-07
PHGDH	1634.52	0.74632	0.131767	5.66393	1.48e-08	3.11e-07
MYADM	3251.46	-0.42092	0.0744763	-5.65174	1.59e-08	3.34e-07
ZFYVE9	626.839	0.447139	0.0791323	5.65053	1.6e-08	3.36e-07
PRPF38A	719.213	-0.426005	0.0754533	-5.64594	1.64e-08	3.45e-07
ZSWIM5	163.169	0.839585	0.148709	5.64583	1.64e-08	3.45e-07
LINC01184	608.029	0.437019	0.0774422	5.64317	1.67e-08	3.5e-07
ELK4	5155.07	0.443661	0.0786209	5.64304	1.67e-08	3.5e-07
SFMBT2	558.094	0.442123	0.0783501	5.64292	1.67e-08	3.5e-07
MDFIC	1104.85	0.734549	0.130174	5.64282	1.67e-08	3.5e-07
DNAJC2	258.897	-0.609161	0.10796	-5.64246	1.68e-08	3.5e-07
ATP6V0A1	1049.8	-0.350072	0.0620719	-5.63979	1.7e-08	3.55e-07
DNAJB1	2145.3	-0.368461	0.0653448	-5.63872	1.71e-08	3.57e-07
DHX15	4454.15	-0.358591	0.063598	-5.6384	1.72e-08	3.58e-07
DUSP16	1399.46	-0.659645	0.117031	-5.6365	1.74e-08	3.61e-07
GDF15	572.232	0.674257	0.119657	5.6349	1.75e-08	3.65e-07
CASC3	2075.98	-0.267749	0.0475305	-5.63322	1.77e-08	3.68e-07
HLF	131.78	1.61272	0.286298	5.633	1.77e-08	3.68e-07
ORAI3	234.655	0.851249	0.151148	5.6319	1.78e-08	3.7e-07
SRGN	3359.32	0.468407	0.0831716	5.63181	1.78e-08	3.7e-07
MBTPS2	1564.27	0.478827	0.0850241	5.63166	1.78e-08	3.7e-07
AC090204.1	218.285	0.599417	0.106437	5.63165	1.78e-08	3.7e-07
C11orf95	187.857	-0.717618	0.127467	-5.62985	1.8e-08	3.73e-07
RIF1	2678.23	-0.305989	0.0543578	-5.62917	1.81e-08	3.75e-07
PIMREG	318.136	-0.556025	0.0988028	-5.62763	1.83e-08	3.78e-07
SMIM10L2A	32.0426	2.15198	0.382445	5.62691	1.83e-08	3.79e-07
DISC1	54.3721	1.27542	0.226717	5.6256	1.85e-08	3.82e-07
NACC2	1017.57	-0.707392	0.125769	-5.62454	1.86e-08	3.84e-07
CENPU	597.384	-0.467278	0.0831226	-5.62156	1.89e-08	3.9e-07
AC118344.1	41.0145	-1.22157	0.217435	-5.61808	1.93e-08	3.98e-07
ARHGEF10L	208.761	0.658206	0.117179	5.61711	1.94e-08	4e-07
HNRNPAB	1909.34	-0.422539	0.0752729	-5.61342	1.98e-08	4.08e-07
LYN	1317.95	-0.32218	0.0573983	-5.61307	1.99e-08	4.08e-07
HAT1	695.486	-0.368535	0.065657	-5.61304	1.99e-08	4.08e-07
CPNE8	1121.57	0.539235	0.0960729	5.61277	1.99e-08	4.09e-07
IDH1	5037.19	0.472948	0.0843107	5.60958	2.03e-08	4.16e-07
PHLDA1	2468	0.77174	0.137636	5.6071	2.06e-08	4.22e-07
EFCAB2	206.874	0.666288	0.118831	5.607	2.06e-08	4.22e-07
MYO5B	502.469	0.772914	0.137871	5.60609	2.07e-08	4.24e-07
NOP14	570.941	-0.514916	0.0919578	-5.59948	2.15e-08	4.4e-07
SH3D19	1200.91	0.576438	0.10295	5.59922	2.15e-08	4.4e-07
CASKIN2	353.119	-0.437644	0.0781626	-5.59915	2.15e-08	4.4e-07
HAUS6	2458.67	-0.365549	0.0653103	-5.59711	2.18e-08	4.45e-07
ATXN7	744.305	-0.361931	0.064668	-5.59676	2.18e-08	4.46e-07
OIP5	185.244	-0.724559	0.129478	-5.596	2.19e-08	4.47e-07
ATP8B1	232.795	0.699334	0.12498	5.59555	2.2e-08	4.48e-07
UBAP2	2335.34	-0.436735	0.0780828	-5.59323	2.23e-08	4.54e-07
PSAP	7797.06	0.305156	0.0545618	5.59286	2.23e-08	4.54e-07
ITGA6	2047.87	0.546874	0.0978253	5.59032	2.27e-08	4.61e-07
OSBPL10	238.393	0.539759	0.0967071	5.58138	2.39e-08	4.85e-07
KLHL4	879.855	0.814369	0.146025	5.57691	2.45e-08	4.97e-07
TMEM62	335.763	0.503844	0.0903464	5.5768	2.45e-08	4.97e-07
TK2	325.88	0.469267	0.0841666	5.57545	2.47e-08	5.01e-07
DCTD	929.693	0.403271	0.0723569	5.57336	2.5e-08	5.06e-07
PRKAG1	1955.59	0.538513	0.0966419	5.57225	2.51e-08	5.09e-07
DNAJB6	483.411	-0.440068	0.0790257	-5.56867	2.57e-08	5.19e-07
NRARP	127.849	-0.785687	0.141092	-5.5686	2.57e-08	5.19e-07
RFLNB	596.707	-0.51082	0.0918203	-5.56326	2.65e-08	5.35e-07
TTBK2	436.269	0.531656	0.0956058	5.56092	2.68e-08	5.42e-07
APLF	95.3231	1.40191	0.252123	5.56044	2.69e-08	5.43e-07
AKR1C2	26110.1	-0.619564	0.111511	-5.55606	2.76e-08	5.56e-07
ELOVL2	1306.92	-0.521596	0.0938865	-5.55561	2.77e-08	5.57e-07
RNPS1	3141.93	-0.220854	0.0397629	-5.55429	2.79e-08	5.61e-07
TNFRSF10B	1569.63	0.3699	0.0665977	5.55424	2.79e-08	5.61e-07
FAM102A	575.347	0.460069	0.0828497	5.55305	2.81e-08	5.64e-07
UGT2A3	14.9588	3.2253	0.580929	5.55197	2.82e-08	5.68e-07
AL158206.1	175.395	0.675103	0.12161	5.55138	2.83e-08	5.69e-07
GOT1	1696.35	0.584544	0.105329	5.54968	2.86e-08	5.74e-07
ITGB3	21.3233	2.33577	0.421168	5.54594	2.92e-08	5.86e-07
ZNF326	485.91	-0.423348	0.0763536	-5.54457	2.95e-08	5.9e-07
ANXA6	696.38	-0.60563	0.109237	-5.54417	2.95e-08	5.91e-07
CEP135	286.607	-0.585309	0.105575	-5.54403	2.96e-08	5.91e-07
SPIN4	999.663	-0.350822	0.0632827	-5.54372	2.96e-08	5.92e-07
FGF2	1334.15	0.446802	0.0806279	5.54153	3e-08	5.99e-07
SLTM	623.182	-0.599015	0.108106	-5.541	3.01e-08	6.01e-07
SMC6	669.567	-0.387775	0.0699944	-5.54009	3.02e-08	6.03e-07
SORT1	1273.16	-0.41028	0.0740713	-5.53899	3.04e-08	6.07e-07
RRP36	433.826	-0.453344	0.0818957	-5.53563	3.1e-08	6.18e-07
TUBE1	286.527	1.02114	0.184522	5.53397	3.13e-08	6.23e-07
ACTN4	13443.9	-0.25235	0.0456002	-5.53396	3.13e-08	6.23e-07
DAZAP1	800.357	-0.54376	0.09826	-5.53389	3.13e-08	6.23e-07
SRRM1	3606.82	-0.474636	0.0858035	-5.53166	3.17e-08	6.3e-07
TRIM56	261.955	-0.553642	0.100089	-5.53152	3.17e-08	6.31e-07
ALDH5A1	688.121	0.36767	0.0664759	5.53088	3.19e-08	6.32e-07
UGT1A1	20.6241	2.21735	0.400945	5.53031	3.2e-08	6.34e-07
MYO5C	364.501	0.736985	0.13344	5.52297	3.33e-08	6.61e-07
ARHGAP39	158.723	-0.638266	0.115578	-5.5224	3.34e-08	6.62e-07
CLCN3	1634.43	0.345085	0.0624958	5.52173	3.36e-08	6.64e-07
HPCAL1	434.22	0.546309	0.0989496	5.52109	3.37e-08	6.66e-07
CEBPB-AS1	20.3873	-1.7307	0.313595	-5.51889	3.41e-08	6.74e-07
BICRA	514.47	-0.520495	0.0943396	-5.51725	3.44e-08	6.8e-07
MKLN1	1737.91	0.405695	0.0735701	5.51441	3.5e-08	6.91e-07
NMT1	1722.74	-0.258785	0.0469364	-5.51352	3.52e-08	6.94e-07
F7	60.5337	1.25096	0.227105	5.50831	3.62e-08	7.14e-07
KCNN4	71.4126	1.2387	0.224954	5.50649	3.66e-08	7.21e-07
FAM171B	901.784	0.3407	0.0618781	5.506	3.67e-08	7.23e-07
IBA57	199.056	-0.741089	0.134656	-5.50359	3.72e-08	7.32e-07
ELFN2	185.56	0.831335	0.151059	5.50337	3.73e-08	7.32e-07
CFAP97	2014.06	0.401735	0.0730065	5.50272	3.74e-08	7.35e-07
RANBP3	539.454	-0.454162	0.0825735	-5.5001	3.8e-08	7.45e-07
RPL14	5333.44	0.339366	0.0617031	5.49998	3.8e-08	7.45e-07
PSMD1	3512.98	-0.274214	0.0498792	-5.49756	3.85e-08	7.55e-07
GNG4	361.65	0.951078	0.173024	5.49681	3.87e-08	7.58e-07
SKI	1031.94	-0.295102	0.0536876	-5.49665	3.87e-08	7.58e-07
CDC7	370.533	-0.4276	0.0778237	-5.49447	3.92e-08	7.67e-07
EBI3	80.7597	1.02671	0.186887	5.49377	3.93e-08	7.69e-07
SPATA6	79.6809	0.888611	0.161837	5.49078	4e-08	7.82e-07
DPP7	308.75	0.546835	0.0996192	5.48925	4.04e-08	7.88e-07
ADHFE1	89.6371	-1.20039	0.218771	-5.48696	4.09e-08	7.98e-07
ZNF107	198.411	-0.567642	0.103455	-5.48686	4.09e-08	7.98e-07
MT-TY	129.373	1.1747	0.214149	5.48543	4.12e-08	8.04e-07
NOTCH1	583.298	-0.385842	0.0703531	-5.48436	4.15e-08	8.08e-07
GTF3C5	832.447	-0.356756	0.0650532	-5.48407	4.16e-08	8.09e-07
PRC1	1582.31	-0.346784	0.0632606	-5.48183	4.21e-08	8.19e-07
TMEM123	8454.42	0.534127	0.0974824	5.47922	4.27e-08	8.3e-07
GPR108	515.312	0.43211	0.0788849	5.47773	4.31e-08	8.37e-07
TMCC3	19.14	2.69057	0.491218	5.47734	4.32e-08	8.38e-07
TMTC2	108.07	0.939725	0.171602	5.47619	4.35e-08	8.43e-07
NLN	1859.04	-0.376498	0.0687752	-5.47433	4.39e-08	8.51e-07
EIF5B	1264.75	-0.579613	0.105884	-5.47402	4.4e-08	8.52e-07
MAPRE3	216.724	0.756101	0.13814	5.47344	4.41e-08	8.54e-07
FKBP7	188.916	0.780265	0.142635	5.47035	4.49e-08	8.69e-07
ASRGL1	126.136	-0.704536	0.1288	-5.46998	4.5e-08	8.7e-07
LINC02073	30.5497	1.95688	0.357947	5.46695	4.58e-08	8.85e-07
MCM10	1219.78	-0.698933	0.127869	-5.46601	4.6e-08	8.89e-07
PCOLCE2	491.467	0.811594	0.148569	5.46273	4.69e-08	9.05e-07
AC011912.1	39.0683	1.5215	0.278687	5.45952	4.77e-08	9.21e-07
GLYR1	1430.12	-0.358645	0.0657081	-5.45816	4.81e-08	9.27e-07
MAP2K5	394.282	0.478146	0.0876217	5.45693	4.84e-08	9.33e-07
UNC13D	794.626	-0.387633	0.0710361	-5.45684	4.85e-08	9.33e-07
LPIN2	453.79	0.447856	0.0820954	5.45531	4.89e-08	9.4e-07
TRAF2	179.62	-0.75072	0.137626	-5.45479	4.9e-08	9.42e-07
VSIG10L	322.521	0.70845	0.129919	5.45303	4.95e-08	9.51e-07
HSD17B7	177.258	-0.801157	0.146928	-5.45272	4.96e-08	9.52e-07
RPS3AP26	2024.92	0.449606	0.082464	5.45214	4.98e-08	9.55e-07
FDPS	558.048	-0.791652	0.145269	-5.44954	5.05e-08	9.68e-07
GPR137B	276.01	0.783067	0.143721	5.44851	5.08e-08	9.73e-07
AC006064.2	60.3111	-1.08493	0.199139	-5.44813	5.09e-08	9.74e-07
TRPC1	267.2	0.739865	0.135815	5.44761	5.11e-08	9.77e-07
FHL2	399.367	0.614272	0.112823	5.44456	5.19e-08	9.93e-07
ODF2L	176.556	-0.616507	0.113235	-5.44449	5.2e-08	9.93e-07
ROS1	86.8998	1.05531	0.19388	5.44312	5.24e-08	1e-06
COL6A1	676.502	0.762232	0.140043	5.44284	5.24e-08	1e-06
MCAT	136.888	-0.674722	0.124017	-5.44056	5.31e-08	1.01e-06
ZC3H14	1566.01	-0.34692	0.0637827	-5.43909	5.36e-08	1.02e-06
FDX1	623.642	-0.73547	0.13528	-5.43664	5.43e-08	1.03e-06
DESI2	4024.07	0.445887	0.082025	5.43599	5.45e-08	1.04e-06
ATAD2	2132.37	-0.341645	0.0628518	-5.43572	5.46e-08	1.04e-06
SFRP1	132.746	1.07823	0.198373	5.43538	5.47e-08	1.04e-06
XPR1	5317.7	0.380144	0.0699793	5.43223	5.57e-08	1.06e-06
PRSS56	5.66975	-5.26782	0.970128	-5.43002	5.63e-08	1.07e-06
PLA2G12A	503.222	0.428402	0.0789205	5.42827	5.69e-08	1.08e-06
ELOA	1123.84	-0.363794	0.0670603	-5.42487	5.8e-08	1.1e-06
ANKRD29	59.411	1.27376	0.234934	5.42176	5.9e-08	1.12e-06
LINC02593	39.7549	-1.43703	0.265089	-5.42094	5.93e-08	1.12e-06
MIR31HG	70.1183	1.68467	0.310863	5.41934	5.98e-08	1.13e-06
PPARG	993.598	-0.455063	0.0839788	-5.41879	6e-08	1.13e-06
CNIH3	37.3865	1.44205	0.266144	5.4183	6.02e-08	1.14e-06
STRIP2	167.755	0.94836	0.175117	5.41557	6.11e-08	1.15e-06
NOX5	30.1612	1.65263	0.305282	5.41345	6.18e-08	1.17e-06
ANAPC16	1317.76	0.331676	0.0612906	5.41153	6.25e-08	1.18e-06
LNPEP	3272.29	0.51724	0.0955888	5.41109	6.26e-08	1.18e-06
CPD	6669.07	0.52164	0.0964377	5.40909	6.33e-08	1.19e-06
TMX3	1261.66	0.338504	0.0625879	5.40846	6.36e-08	1.2e-06
SIAE	937.127	0.54316	0.100451	5.40722	6.4e-08	1.2e-06
MT-ATP8	22876.1	1.47558	0.27303	5.40448	6.5e-08	1.22e-06
ADAMTS7	72.6055	1.0159	0.188027	5.40295	6.56e-08	1.23e-06
DNAJA1	2016.41	-0.758862	0.140495	-5.40137	6.61e-08	1.24e-06
FAM110B	207.701	0.611641	0.113251	5.40073	6.64e-08	1.25e-06
SLC39A8	706.363	0.39218	0.0726184	5.40056	6.64e-08	1.25e-06
TTC39B	133.427	0.938778	0.173886	5.39882	6.71e-08	1.26e-06
AGPAT4	61.2013	0.972746	0.180349	5.39369	6.9e-08	1.29e-06
MIGA1	613.64	0.43522	0.0807048	5.39274	6.94e-08	1.3e-06
RABAC1	387.667	0.726754	0.134812	5.39086	7.01e-08	1.31e-06
NDST1	1523.68	-0.295499	0.0548158	-5.39076	7.02e-08	1.31e-06
CEACAM1	192.607	0.814314	0.15108	5.38996	7.05e-08	1.32e-06
MGAT5	974.093	0.290226	0.0538505	5.38948	7.07e-08	1.32e-06
YIPF1	221.242	0.524178	0.097316	5.38635	7.19e-08	1.34e-06
RAB22A	1369.5	0.371212	0.0689333	5.38509	7.24e-08	1.35e-06
PDIA4	4665.11	-0.319104	0.059257	-5.38508	7.24e-08	1.35e-06
KLF6	551.801	-0.432288	0.0802757	-5.38505	7.24e-08	1.35e-06
TAF9	1078.11	-0.343863	0.0638557	-5.385	7.24e-08	1.35e-06
GNPTG	244.07	0.782133	0.145275	5.38382	7.29e-08	1.36e-06
YAP1	2539.69	0.429742	0.079849	5.38194	7.37e-08	1.37e-06
RCC1L	615.851	-0.612493	0.113835	-5.38053	7.43e-08	1.38e-06
MCM5	1441.03	-0.553997	0.10298	-5.37967	7.46e-08	1.38e-06
IGF2	288.685	2.27181	0.422313	5.37945	7.47e-08	1.39e-06
ANKRD30A	70.1134	-0.90276	0.167978	-5.37426	7.69e-08	1.43e-06
CPNE7	132.406	-0.623563	0.116053	-5.37308	7.74e-08	1.43e-06
ERN1	253.226	0.690435	0.1285	5.37302	7.74e-08	1.43e-06
TBL1XR1	4922.12	0.323903	0.0602973	5.37176	7.8e-08	1.44e-06
RWDD2B	607.913	0.759622	0.141489	5.36879	7.93e-08	1.47e-06
WDR77	973.76	-0.417426	0.0777978	-5.36552	8.07e-08	1.49e-06
SLC2A13	622.69	0.692608	0.129102	5.3648	8.1e-08	1.5e-06
CCDC137	220.106	-0.775577	0.144612	-5.36315	8.18e-08	1.51e-06
MRM1	173.495	-0.674968	0.125942	-5.35936	8.35e-08	1.54e-06
XPNPEP1	1194.73	0.280772	0.0523959	5.35867	8.38e-08	1.55e-06
CYTH3	360.465	-0.412457	0.0769754	-5.35829	8.4e-08	1.55e-06
NOLC1	3301.53	-0.265067	0.0494892	-5.35606	8.51e-08	1.57e-06
CADM4	76.4771	1.17611	0.219666	5.35408	8.6e-08	1.58e-06
TIPARP	572.248	0.556934	0.104073	5.3514	8.73e-08	1.6e-06
YLPM1	2643.58	-0.39691	0.0741788	-5.35072	8.76e-08	1.61e-06
RNF14	1215.37	0.439542	0.0821835	5.3483	8.88e-08	1.63e-06
SF3A2	863.277	-0.587492	0.109849	-5.34816	8.89e-08	1.63e-06
MROH6	79.847	-0.850016	0.15894	-5.34804	8.89e-08	1.63e-06
RACK1	18370.2	0.329086	0.0615425	5.34729	8.93e-08	1.64e-06
SLC38A2	9734.64	0.438556	0.0820277	5.34643	8.97e-08	1.64e-06
LYPD3	21.9362	2.07924	0.38919	5.34248	9.17e-08	1.68e-06
RESF1	1101.07	-0.491109	0.0919522	-5.34092	9.25e-08	1.69e-06
HCFC1R1	1054.79	-0.548342	0.102671	-5.34078	9.25e-08	1.69e-06
CLTC	16967.8	-0.212415	0.0397868	-5.33882	9.36e-08	1.71e-06
TFF1	21.5279	1.73851	0.325731	5.33726	9.44e-08	1.72e-06
IKBIP	1377.65	-0.364686	0.0683758	-5.33355	9.63e-08	1.76e-06
FGA	65.8374	-2.08906	0.392014	-5.32906	9.87e-08	1.8e-06
ANKRD50	1174.45	0.486533	0.0913024	5.32881	9.89e-08	1.8e-06
COL17A1	24.4913	2.3196	0.435301	5.32872	9.89e-08	1.8e-06
RABGAP1L	556.059	0.56315	0.105716	5.32701	9.98e-08	1.82e-06
SLC2A3	3454.57	-0.846021	0.158933	-5.32313	1.02e-07	1.86e-06
TRA2A	1328.87	-0.410373	0.0771141	-5.32164	1.03e-07	1.87e-06
TEX261	2338.53	-0.351752	0.0661046	-5.32114	1.03e-07	1.87e-06
CGN	23.5522	-2.18403	0.410708	-5.31771	1.05e-07	1.91e-06
CASTOR3	262.321	-0.546491	0.10277	-5.31763	1.05e-07	1.91e-06
HES1	543.947	0.443709	0.0834544	5.31679	1.06e-07	1.91e-06
LINC00410	114.086	0.835383	0.157132	5.31644	1.06e-07	1.92e-06
TM7SF2	350.975	0.586492	0.110368	5.31396	1.07e-07	1.94e-06
TOP2A	14810.9	-0.268438	0.0505201	-5.31349	1.08e-07	1.95e-06
MEI4	21.5222	1.88878	0.355496	5.3131	1.08e-07	1.95e-06
GLRX	234.201	0.769694	0.14495	5.31008	1.1e-07	1.98e-06
SLC16A7	1257.2	0.815293	0.153543	5.30987	1.1e-07	1.98e-06
CCND3	1231.97	-0.934345	0.175969	-5.3097	1.1e-07	1.98e-06
GOLGA3	805.839	-0.413323	0.0779003	-5.3058	1.12e-07	2.02e-06
MARVELD1	1382.98	0.351383	0.0662293	5.30555	1.12e-07	2.03e-06
ZNF551	248.614	-0.651595	0.122856	-5.30374	1.13e-07	2.04e-06
KCTD1	1151.15	-0.374579	0.0706314	-5.30329	1.14e-07	2.05e-06
HEATR6	849.158	0.41398	0.0781141	5.29969	1.16e-07	2.09e-06
ZNF275	491.593	0.588852	0.111244	5.29336	1.2e-07	2.16e-06
CABYR	313.391	-0.538767	0.101839	-5.29038	1.22e-07	2.19e-06
CKAP5	5982.57	-0.362529	0.0685747	-5.28663	1.25e-07	2.24e-06
BEST1	38.2939	1.46198	0.276621	5.28514	1.26e-07	2.26e-06
P4HA2	274.933	0.555186	0.105079	5.28349	1.27e-07	2.27e-06
LMTK2	1392.23	-0.299789	0.0567423	-5.28334	1.27e-07	2.27e-06
RADIL	67.7251	-0.912989	0.172806	-5.28333	1.27e-07	2.27e-06
ALDH6A1	973.586	0.483339	0.0914924	5.28283	1.27e-07	2.28e-06
DOK4	470.575	0.496766	0.0941203	5.27799	1.31e-07	2.34e-06
CCND1	6584.9	0.309322	0.0586279	5.27603	1.32e-07	2.36e-06
ANKFN1	22.3067	2.16541	0.410427	5.27599	1.32e-07	2.36e-06
DCAF16	465.023	-0.444676	0.0842854	-5.27584	1.32e-07	2.36e-06
PKD2	692.908	0.608945	0.115443	5.27484	1.33e-07	2.37e-06
C1orf53	168.454	0.751398	0.142467	5.2742	1.33e-07	2.38e-06
SFT2D2	5675.61	0.23643	0.0448302	5.27389	1.34e-07	2.38e-06
DDX31	284.966	-0.507668	0.0964033	-5.26608	1.39e-07	2.48e-06
MLPH	1643.43	0.392213	0.0744792	5.26607	1.39e-07	2.48e-06
MAP4	4248.41	-0.359319	0.0682422	-5.26535	1.4e-07	2.49e-06
LETMD1	417.957	0.49783	0.0945567	5.26488	1.4e-07	2.5e-06
CCNC	939.221	-0.282924	0.0537889	-5.25989	1.44e-07	2.56e-06
SCAF11	3087.6	-0.317666	0.0604139	-5.25817	1.45e-07	2.58e-06
UTP20	3028.55	-0.318507	0.0605988	-5.256	1.47e-07	2.61e-06
ZNF469	250.398	0.949126	0.180614	5.255	1.48e-07	2.63e-06
TJP3	285.996	-0.685712	0.130514	-5.25393	1.49e-07	2.64e-06
GMNN	455.315	-0.444981	0.0847353	-5.25142	1.51e-07	2.67e-06
ASXL1	1326.44	-0.374246	0.0712965	-5.24915	1.53e-07	2.71e-06
CNNM2	589.819	-0.479582	0.0913644	-5.24911	1.53e-07	2.71e-06
TMEM87B	519.66	0.621579	0.118448	5.24768	1.54e-07	2.72e-06
NACC1	1469.14	-0.361358	0.0688928	-5.24522	1.56e-07	2.76e-06
TRMT61A	270.416	-0.817724	0.155916	-5.24466	1.57e-07	2.77e-06
NKD1	120.337	0.951254	0.181418	5.24344	1.58e-07	2.78e-06
SON	5312.87	-0.292835	0.0559132	-5.23731	1.63e-07	2.88e-06
RHOT1	1319.08	0.335385	0.0640697	5.23469	1.65e-07	2.91e-06
TFPI2	7263.34	0.298672	0.0570661	5.23379	1.66e-07	2.93e-06
HMGA1	13095.7	0.393754	0.0752643	5.23162	1.68e-07	2.96e-06
ANP32E	2674.58	-0.277121	0.0529817	-5.23052	1.69e-07	2.98e-06
ABHD17C	695.182	0.610598	0.116814	5.22709	1.72e-07	3.03e-06
RHOV	87.3406	-0.83181	0.159169	-5.22597	1.73e-07	3.05e-06
DIAPH3	643.949	-0.345526	0.0661268	-5.22521	1.74e-07	3.06e-06
AC136632.1	1112.79	0.375684	0.0719196	5.22367	1.75e-07	3.08e-06
CHAF1B	648.883	-0.401763	0.076937	-5.22197	1.77e-07	3.11e-06
ARRB1	301.586	0.52329	0.10025	5.21984	1.79e-07	3.14e-06
FUS	1938.28	-1.14096	0.21863	-5.21869	1.8e-07	3.16e-06
ANKRD22	18.7368	3.42402	0.65621	5.21787	1.81e-07	3.17e-06
RAD23A	1535.89	0.293817	0.0563524	5.21392	1.85e-07	3.24e-06
TMEM267	515.016	0.665368	0.127689	5.21083	1.88e-07	3.29e-06
TSG101	1761.44	0.304305	0.0584129	5.20956	1.89e-07	3.31e-06
KLF12	544.257	0.687085	0.131973	5.20627	1.93e-07	3.37e-06
ZNF609	1898.97	-0.296713	0.0570194	-5.20372	1.95e-07	3.41e-06
ZWINT	848.544	-0.575425	0.1106	-5.20277	1.96e-07	3.43e-06
CUL9	344.604	0.482957	0.0928767	5.19998	1.99e-07	3.48e-06
KLF5	1136.12	-0.481518	0.0926301	-5.19829	2.01e-07	3.51e-06
HERC6	253.546	0.614119	0.118157	5.19747	2.02e-07	3.52e-06
TRIM36	178.502	0.862763	0.166005	5.19722	2.02e-07	3.52e-06
POLR1D	1169.27	0.444917	0.0856184	5.19651	2.03e-07	3.53e-06
MYBL2	2517.18	-0.610536	0.117505	-5.19585	2.04e-07	3.55e-06
FOXL1	26.675	1.76397	0.339538	5.1952	2.04e-07	3.56e-06
SNRNP200	7588.46	-0.225888	0.0435035	-5.19241	2.08e-07	3.61e-06
HSP90AB1	27738.8	-0.257257	0.0495547	-5.19138	2.09e-07	3.62e-06
AC008083.3	49.4983	1.30042	0.250516	5.19099	2.09e-07	3.63e-06
THRAP3	3573.97	-0.244851	0.0471746	-5.19033	2.1e-07	3.64e-06
RPL3	16065.6	0.402344	0.0775356	5.18915	2.11e-07	3.66e-06
ABCC4	2455.93	-0.2479	0.0477748	-5.18894	2.11e-07	3.66e-06
RASSF9	234.514	0.976829	0.188253	5.18892	2.12e-07	3.66e-06
ZBTB21	820.014	0.352614	0.0679642	5.18823	2.12e-07	3.67e-06
SUPT6H	2310.34	-0.314994	0.0607535	-5.18479	2.16e-07	3.74e-06
GRB14	639.784	0.648836	0.125149	5.18451	2.17e-07	3.74e-06
SDSL	238	0.636186	0.122739	5.18323	2.18e-07	3.76e-06
VAMP4	232.41	0.644959	0.124432	5.18321	2.18e-07	3.76e-06
TXLNA	1624.15	-0.280108	0.0540421	-5.18314	2.18e-07	3.76e-06
UGGT1	3527.66	0.29332	0.0566111	5.18132	2.2e-07	3.8e-06
FANCM	492.669	-0.355871	0.0687061	-5.17962	2.22e-07	3.83e-06
XRCC2	258.492	-0.607535	0.117307	-5.17901	2.23e-07	3.84e-06
PTEN	3671.62	0.354934	0.0685959	5.17428	2.29e-07	3.94e-06
TMEM131L	466.304	-0.39066	0.0755027	-5.17411	2.29e-07	3.94e-06
GALNT13	607.195	0.839629	0.162301	5.17327	2.3e-07	3.95e-06
CARD6	332.724	0.44844	0.086694	5.17267	2.31e-07	3.96e-06
HAUS3	212.621	-0.578783	0.111906	-5.17204	2.32e-07	3.98e-06
TMEM159	161.955	0.595947	0.115247	5.17106	2.33e-07	3.99e-06
GLMP	414.208	0.421488	0.0815144	5.17072	2.33e-07	4e-06
P4HA3	50.2764	1.22888	0.237667	5.17058	2.33e-07	4e-06
ATP6V1A	2179.15	0.31702	0.061321	5.16985	2.34e-07	4.01e-06
NFATC2IP	494.344	-0.35631	0.0689339	-5.16887	2.36e-07	4.03e-06
NFE2L1	1937.42	0.322813	0.0624534	5.16887	2.36e-07	4.03e-06
DDX42	1859.01	-0.225703	0.0436839	-5.16672	2.38e-07	4.07e-06
TNKS	1364.8	0.430041	0.0832591	5.16509	2.4e-07	4.11e-06
EML2	174.455	0.578554	0.11212	5.16015	2.47e-07	4.21e-06
PLEKHA2	776.836	0.44842	0.0869222	5.15887	2.48e-07	4.24e-06
GTF3C1	2619.34	-0.349296	0.0677108	-5.15865	2.49e-07	4.24e-06
TDP1	659.403	-0.369937	0.0717327	-5.15716	2.51e-07	4.27e-06
DENND4A	1073.05	0.36139	0.0700854	5.15642	2.52e-07	4.29e-06
CTH	178.344	0.940821	0.182474	5.15593	2.52e-07	4.3e-06
RASSF1	66.5663	-1.42312	0.276077	-5.1548	2.54e-07	4.32e-06
SNHG16	6445.82	0.259115	0.0502751	5.15395	2.55e-07	4.34e-06
RHBDD1	1000.45	0.516054	0.100153	5.15268	2.57e-07	4.37e-06
PPFIBP1	2286.66	0.517674	0.100481	5.15197	2.58e-07	4.38e-06
F2RL2	1559.52	0.418811	0.0813116	5.15069	2.6e-07	4.41e-06
CCDC68	137.56	0.767176	0.148964	5.15008	2.6e-07	4.42e-06
TEFM	152.739	-0.586855	0.113951	-5.15005	2.6e-07	4.42e-06
NORAD	4121.48	0.247099	0.0479803	5.15001	2.6e-07	4.42e-06
BRSK1	95.3619	0.749723	0.145582	5.14983	2.61e-07	4.42e-06
PCMTD1	618.156	0.736789	0.143159	5.14665	2.65e-07	4.49e-06
COL13A1	26.4598	2.18673	0.424888	5.1466	2.65e-07	4.49e-06
TNFSF4	33.1396	1.27281	0.24744	5.14392	2.69e-07	4.55e-06
RASA3	491.293	0.537607	0.104542	5.1425	2.71e-07	4.58e-06
EIF4EBP1	883.342	0.735118	0.142963	5.14203	2.72e-07	4.59e-06
GLI2	358.601	-0.446477	0.086896	-5.13806	2.78e-07	4.69e-06
PRR12	1755.47	-0.360781	0.0702256	-5.13746	2.78e-07	4.7e-06
HIPK2	5578.4	0.435213	0.0847169	5.13726	2.79e-07	4.7e-06
TADA2A	198.558	-0.62941	0.12252	-5.1372	2.79e-07	4.7e-06
MTBP	156.839	-0.57787	0.112538	-5.13488	2.82e-07	4.76e-06
TAF15	1491.76	-0.466593	0.0908707	-5.13469	2.83e-07	4.76e-06
CDH11	16.3584	2.8402	0.55317	5.13442	2.83e-07	4.76e-06
SYT3	31.0516	1.34035	0.261054	5.1344	2.83e-07	4.76e-06
RPL18A	7726.85	0.318744	0.0620894	5.13363	2.84e-07	4.78e-06
HEG1	581.746	0.643003	0.125265	5.13316	2.85e-07	4.79e-06
HELLS	2344.44	-0.458725	0.0893896	-5.13174	2.87e-07	4.82e-06
CLDN1	1740.75	0.610776	0.119047	5.13055	2.89e-07	4.85e-06
RASSF6	180.301	1.13124	0.220537	5.12945	2.91e-07	4.87e-06
IGFBP2	411.343	0.51625	0.100646	5.12937	2.91e-07	4.87e-06
PPME1	2635.68	-0.353775	0.069001	-5.1271	2.94e-07	4.93e-06
PLD3	5055.59	0.427569	0.0834207	5.12545	2.97e-07	4.97e-06
KRI1	153.359	-0.736948	0.143786	-5.12532	2.97e-07	4.97e-06
ARSJ	481.847	0.463268	0.0904222	5.12339	3e-07	5.02e-06
DCAF1	1199.63	-0.265156	0.0517838	-5.12044	3.05e-07	5.09e-06
PPIL2	709.045	-0.358497	0.0700276	-5.11937	3.07e-07	5.12e-06
NEK1	393.832	0.446646	0.08727	5.11798	3.09e-07	5.15e-06
YIPF6	1539.82	0.318268	0.0621874	5.11789	3.09e-07	5.15e-06
TOMM20	8269.77	0.359945	0.070347	5.11671	3.11e-07	5.18e-06
CYB5B	3309.94	-0.522537	0.102131	-5.11632	3.12e-07	5.19e-06
TMEM33	3574.79	0.283574	0.0554338	5.11554	3.13e-07	5.21e-06
SLC6A17	77.7791	0.906474	0.177202	5.11549	3.13e-07	5.21e-06
PTP4A3	78.7664	1.37277	0.268431	5.11405	3.15e-07	5.24e-06
MSC-AS1	314.558	0.675174	0.132051	5.11299	3.17e-07	5.27e-06
RNASET2	114.09	0.803198	0.157281	5.10676	3.28e-07	5.44e-06
ZNF703	596.58	-0.435517	0.0853223	-5.10437	3.32e-07	5.51e-06
COMT	713.838	0.437259	0.0856818	5.10329	3.34e-07	5.54e-06
B4GALNT1	797.428	-0.351233	0.0688273	-5.10311	3.34e-07	5.54e-06
GXYLT1	840.298	-0.493555	0.0967259	-5.10262	3.35e-07	5.55e-06
CCAR2	675.843	-0.585627	0.114793	-5.10159	3.37e-07	5.58e-06
RAB3IL1	132.34	0.872097	0.171094	5.09717	3.45e-07	5.71e-06
RPL18AP3	5944.35	0.357681	0.0702041	5.09488	3.49e-07	5.77e-06
NOMO2	2270.86	0.341468	0.0670277	5.09443	3.5e-07	5.78e-06
CPNE1	3383.23	0.288574	0.0566529	5.09372	3.51e-07	5.8e-06
POLR2D	1027.99	-0.363803	0.0714381	-5.09257	3.53e-07	5.84e-06
KIAA1549	971.024	0.495939	0.0974028	5.09163	3.55e-07	5.86e-06
FOXP1	3622.37	0.554805	0.108978	5.09101	3.56e-07	5.88e-06
DDX51	306.484	-0.599517	0.117773	-5.09045	3.57e-07	5.89e-06
UTP18	552.947	-0.365737	0.0718962	-5.08701	3.64e-07	5.99e-06
COL5A2	746.509	0.687	0.13508	5.08588	3.66e-07	6.03e-06
DCAF10	1876.05	0.536273	0.105468	5.0847	3.68e-07	6.06e-06
SMTN	383.646	-0.465236	0.0915145	-5.08374	3.7e-07	6.09e-06
SERINC1	1993.21	0.388983	0.076531	5.08268	3.72e-07	6.12e-06
ITGA1	541.858	0.82209	0.161821	5.08025	3.77e-07	6.19e-06
MED31	112.393	-0.792816	0.156088	-5.07929	3.79e-07	6.22e-06
ZNF805	225.573	0.518248	0.102033	5.07923	3.79e-07	6.22e-06
MLH3	771.665	0.460269	0.0906679	5.07643	3.85e-07	6.31e-06
RNF135	491.47	0.374695	0.0738162	5.07605	3.85e-07	6.32e-06
AFAP1L2	50.4629	1.66921	0.329082	5.07231	3.93e-07	6.44e-06
TRIM59	666.805	-0.33856	0.0668075	-5.06769	4.03e-07	6.6e-06
TUBB6	1395.08	-0.54269	0.107093	-5.06744	4.03e-07	6.6e-06
NOMO1	4810.2	0.360027	0.0710731	5.06558	4.07e-07	6.66e-06
SHISA5	2398.28	0.33804	0.066734	5.06548	4.07e-07	6.66e-06
TEP1	429.812	0.664545	0.131217	5.06449	4.09e-07	6.69e-06
ENTPD7	317.526	-0.526894	0.104061	-5.0633	4.12e-07	6.73e-06
AC091057.1	221.351	-0.73987	0.146128	-5.06315	4.12e-07	6.73e-06
UHMK1	5778.82	0.272377	0.0538044	5.06236	4.14e-07	6.76e-06
PARVA	1529.29	0.403478	0.0797052	5.06212	4.15e-07	6.76e-06
RFWD3	4003.38	-0.280617	0.0554409	-5.06155	4.16e-07	6.78e-06
CIB2	348.569	0.479089	0.0946725	5.06049	4.18e-07	6.81e-06
STAG2	3843.87	-0.246903	0.048791	-5.06042	4.18e-07	6.81e-06
FTH1	37643.3	0.269577	0.0532841	5.05923	4.21e-07	6.85e-06
HSPA8	39565.3	-0.57848	0.114349	-5.05889	4.22e-07	6.86e-06
GEMIN4	1056.87	-0.554353	0.109603	-5.05785	4.24e-07	6.89e-06
RIMKLB	484.887	-0.369868	0.0731328	-5.05749	4.25e-07	6.9e-06
MAN2A1	2624.58	0.435227	0.0860854	5.05577	4.29e-07	6.96e-06
PLAC1	33.4535	1.44627	0.286081	5.05545	4.29e-07	6.97e-06
SEMA4B	1190.1	0.427837	0.0846345	5.05511	4.3e-07	6.97e-06
BAG3	1723.09	-0.363393	0.0719648	-5.04959	4.43e-07	7.18e-06
C3orf80	23.9122	1.826	0.361658	5.04896	4.44e-07	7.2e-06
SEMA3C	2163.3	0.411703	0.0815863	5.04623	4.51e-07	7.29e-06
PARP8	797.046	0.424075	0.0840384	5.0462	4.51e-07	7.29e-06
FASTKD5	623.49	-0.471713	0.09348	-5.04613	4.51e-07	7.29e-06
CBX1	1510.27	-0.268526	0.0532192	-5.04565	4.52e-07	7.3e-06
BANK1	74.0102	1.1594	0.22987	5.04373	4.57e-07	7.37e-06
DUSP6	154.344	0.861244	0.170758	5.04366	4.57e-07	7.37e-06
MBD3	819.694	-0.400986	0.0795256	-5.04222	4.6e-07	7.42e-06
EXOC4	1052.65	0.317526	0.0630051	5.03969	4.66e-07	7.52e-06
IQCE	257.257	-0.459589	0.0912021	-5.03924	4.67e-07	7.53e-06
UROD	578.83	0.481347	0.0955267	5.03887	4.68e-07	7.54e-06
POLR3GL	134.875	0.614636	0.121985	5.03861	4.69e-07	7.55e-06
CASZ1	68.7615	-0.933979	0.18544	-5.03656	4.74e-07	7.63e-06
NDC80	387.113	-0.447379	0.0888356	-5.03603	4.75e-07	7.64e-06
GCNT3	1219.29	0.27678	0.054968	5.03529	4.77e-07	7.67e-06
ABCF2	1508.34	-0.319288	0.0634331	-5.03346	4.82e-07	7.74e-06
EDEM3	1727.33	0.590356	0.11732	5.03202	4.85e-07	7.79e-06
C4orf36	69.1703	0.974962	0.193799	5.0308	4.88e-07	7.84e-06
S100A10	4159.24	-0.411433	0.0818451	-5.02697	4.98e-07	7.99e-06
WSB1	471.939	-0.705637	0.140397	-5.02602	5.01e-07	8.03e-06
CNTROB	348.991	-0.419817	0.0835327	-5.02578	5.01e-07	8.03e-06
VAMP1	84.8298	-0.807722	0.160771	-5.02405	5.06e-07	8.1e-06
TTC7A	582.288	-0.486083	0.0967719	-5.02297	5.09e-07	8.14e-06
PSD3	2030.34	0.492307	0.0980412	5.02143	5.13e-07	8.2e-06
PPIF	1869.12	-0.498272	0.0992958	-5.01806	5.22e-07	8.34e-06
GPR141	8.21992	5.48711	1.09377	5.01671	5.26e-07	8.4e-06
ABCG1	28.1542	1.8564	0.370089	5.01609	5.27e-07	8.42e-06
MYO1C	3407.88	-0.353127	0.0704238	-5.01432	5.32e-07	8.49e-06
SMARCC2	2791.11	-0.337015	0.0672301	-5.01286	5.36e-07	8.55e-06
NUP214	1990.85	-0.291981	0.0582539	-5.01221	5.38e-07	8.58e-06
IREB2	4074.91	-0.207578	0.0414163	-5.01199	5.39e-07	8.58e-06
ARHGEF28	469.603	0.525181	0.104803	5.01113	5.41e-07	8.62e-06
C9orf72	228.61	0.641379	0.12804	5.00922	5.47e-07	8.7e-06
DEDD2	416.561	-0.467903	0.0934422	-5.0074	5.52e-07	8.78e-06
EIF2S3	6344.1	0.246701	0.0492851	5.00559	5.57e-07	8.85e-06
JDP2	483.252	0.440788	0.0880686	5.00506	5.58e-07	8.87e-06
SH3KBP1	1263.11	0.637498	0.127411	5.00348	5.63e-07	8.94e-06
NUPR1	370.206	0.46545	0.093027	5.00338	5.63e-07	8.94e-06
ABCD3	2315.05	-0.278861	0.0557459	-5.00236	5.66e-07	8.98e-06
TP53BP1	1303.86	-0.270326	0.0540475	-5.00163	5.68e-07	9.01e-06
AP1S1	1353.32	0.306085	0.0612016	5.00126	5.7e-07	9.03e-06
YPEL5	684.827	0.462259	0.0924385	5.00072	5.71e-07	9.05e-06
WDR25	194.421	0.577894	0.115579	4.99998	5.73e-07	9.08e-06
LINC02313	36.6039	1.1719	0.23448	4.99789	5.8e-07	9.17e-06
GSR	6577.49	-0.255429	0.0511152	-4.99712	5.82e-07	9.2e-06
KLHL12	837.985	0.345201	0.0691493	4.99212	5.97e-07	9.44e-06
ABHD5	319.426	0.473749	0.0949199	4.99104	6.01e-07	9.48e-06
WASHC3	281.391	0.513103	0.102832	4.98972	6.05e-07	9.54e-06
SPATA33	119.259	-0.746193	0.149548	-4.98964	6.05e-07	9.54e-06
RFC3	1118.18	-0.297424	0.0596135	-4.98921	6.06e-07	9.56e-06
CHD7	594.95	-0.547498	0.109739	-4.98911	6.07e-07	9.56e-06
ADORA1	43.8409	1.65567	0.332058	4.98609	6.16e-07	9.7e-06
AC007611.1	19.4393	1.76635	0.354336	4.98496	6.2e-07	9.76e-06
G6PC3	2084.93	0.36775	0.0737995	4.98309	6.26e-07	9.85e-06
TMEM104	488.592	-0.32748	0.0657257	-4.98253	6.28e-07	9.87e-06
NKTR	466.399	-0.498071	0.099997	-4.98086	6.33e-07	9.95e-06
POLR2M	1518.84	0.469748	0.094313	4.98073	6.33e-07	9.95e-06
PHETA1	121.397	0.693047	0.139158	4.98028	6.35e-07	9.97e-06
EPHA2	1712.05	0.392038	0.078753	4.97808	6.42e-07	1.01e-05
TOR1AIP2	5322.55	0.188702	0.03791	4.97763	6.44e-07	1.01e-05
MTOR	2016.97	0.217682	0.0437334	4.97746	6.44e-07	1.01e-05
FANCF	443.522	0.438346	0.0881007	4.97551	6.51e-07	1.02e-05
ZC3H12C	551.152	-0.31449	0.0632113	-4.97522	6.52e-07	1.02e-05
RNF125	52.8742	1.01249	0.203542	4.97433	6.55e-07	1.02e-05
DYM	1174.51	0.692467	0.139212	4.9742	6.55e-07	1.02e-05
HK2	292.135	0.624678	0.125637	4.97209	6.62e-07	1.04e-05
TFAM	1684.71	-0.311763	0.0627133	-4.97124	6.65e-07	1.04e-05
AHSA1	1242.48	-0.403051	0.081082	-4.9709	6.66e-07	1.04e-05
TRIM22	55.9483	1.2801	0.25754	4.97049	6.68e-07	1.04e-05
DSE	169.399	0.758941	0.152838	4.96566	6.85e-07	1.07e-05
CLUH	1531.38	-0.63004	0.12689	-4.96526	6.86e-07	1.07e-05
PSMD12	1909.57	-0.316505	0.063745	-4.96516	6.86e-07	1.07e-05
PLK4	612.039	-0.43063	0.0867381	-4.96471	6.88e-07	1.07e-05
UMPS	542.917	-0.420665	0.0847405	-4.96415	6.9e-07	1.07e-05
PDE10A	1618.58	0.272419	0.0548881	4.96316	6.94e-07	1.08e-05
APP	4436.27	0.257566	0.0519031	4.96243	6.96e-07	1.08e-05
GMPPB	165.518	-0.709234	0.142946	-4.96155	6.99e-07	1.09e-05
SUCO	1214.58	0.317696	0.0640465	4.96039	7.04e-07	1.09e-05
PRR14L	2446.35	-0.307761	0.0620779	-4.95766	7.13e-07	1.11e-05
HDAC1	1664.62	-0.359278	0.0724968	-4.95577	7.2e-07	1.12e-05
GINS2	261.999	-0.829004	0.167624	-4.94563	7.59e-07	1.18e-05
GREM2	28.3339	-1.61335	0.326247	-4.94519	7.61e-07	1.18e-05
METTL5	564.985	0.312512	0.0632259	4.94279	7.7e-07	1.19e-05
PACS1	3787.58	0.378528	0.0766038	4.94138	7.76e-07	1.2e-05
SLCO5A1	87.8071	0.860367	0.174136	4.94077	7.78e-07	1.2e-05
RRP1	277.123	-0.674824	0.136588	-4.94058	7.79e-07	1.2e-05
RGS9	205.623	0.769066	0.155705	4.93924	7.84e-07	1.21e-05
ERLIN2	1034.48	0.261796	0.053025	4.93721	7.92e-07	1.22e-05
SMAGP	429.537	0.847394	0.171654	4.93663	7.95e-07	1.23e-05
ADGRG3	36.5986	1.37985	0.279596	4.93514	8.01e-07	1.24e-05
BCCIP	1350.73	-0.345389	0.0700294	-4.93206	8.14e-07	1.26e-05
ZBTB1	862.75	-0.316642	0.0642073	-4.93157	8.16e-07	1.26e-05
RBM6	274.022	-0.672855	0.136441	-4.93145	8.16e-07	1.26e-05
CCDC86	983.712	-0.511879	0.10381	-4.9309	8.19e-07	1.26e-05
MPHOSPH10	372.313	-0.378801	0.0768688	-4.92789	8.31e-07	1.28e-05
RPS25	11611	0.429452	0.0871564	4.92737	8.33e-07	1.28e-05
CCZ1	621.93	0.37279	0.0756604	4.92714	8.34e-07	1.28e-05
PRMT7	244.341	-0.674381	0.136912	-4.92567	8.41e-07	1.29e-05
BRI3BP	1221.61	-0.474779	0.0964216	-4.92399	8.48e-07	1.3e-05
H1-6	8.55835	-3.6893	0.749537	-4.9221	8.56e-07	1.31e-05
CCNB2	1626.8	-0.295426	0.0600382	-4.92064	8.63e-07	1.32e-05
SDCCAG8	349.619	0.502379	0.102174	4.91688	8.79e-07	1.35e-05
HIVEP3	189.74	0.931215	0.189403	4.91658	8.81e-07	1.35e-05
TIMP2	2760.47	0.689319	0.140215	4.91616	8.83e-07	1.35e-05
CKAP2	3278.38	-0.430687	0.0876236	-4.91519	8.87e-07	1.36e-05
POLE	1406.21	-0.552551	0.112433	-4.91451	8.9e-07	1.36e-05
ATP6V0D2	11.1895	4.60431	0.937264	4.9125	8.99e-07	1.38e-05
RALGPS2	846.085	0.348226	0.0708875	4.91237	9e-07	1.38e-05
ANKRD18A	143.37	-0.634469	0.129163	-4.91215	9.01e-07	1.38e-05
PA2G4	6194.12	-0.255594	0.0520631	-4.90931	9.14e-07	1.4e-05
CPE	75.7597	1.32637	0.270237	4.90817	9.19e-07	1.4e-05
POGLUT1	337.232	0.489095	0.0997018	4.90558	9.32e-07	1.42e-05
DBN1	534.714	-0.496291	0.101182	-4.90491	9.35e-07	1.43e-05
PLIN2	1504.39	0.285591	0.0582337	4.90422	9.38e-07	1.43e-05
SYTL4	87.1021	0.820192	0.167281	4.90309	9.43e-07	1.44e-05
RETSAT	987.58	0.421908	0.0860657	4.90216	9.48e-07	1.44e-05
LRRC59	6346.67	-0.278309	0.0567844	-4.90115	9.53e-07	1.45e-05
RPL29	8380.64	0.331673	0.0676735	4.90109	9.53e-07	1.45e-05
CAPS2	140.605	0.622825	0.127108	4.89995	9.59e-07	1.46e-05
PTPRS	1542.03	-0.326493	0.066667	-4.89738	9.71e-07	1.48e-05
LPGAT1	5887.25	-0.205637	0.0419934	-4.89689	9.74e-07	1.48e-05
SLC39A7	731.817	-0.337891	0.069032	-4.8947	9.85e-07	1.49e-05
CENPO	489.254	-0.436078	0.089098	-4.89436	9.86e-07	1.5e-05
TOX3	83.0054	1.40299	0.286668	4.89411	9.87e-07	1.5e-05
PABPN1	475.114	-0.673267	0.137662	-4.89073	1e-06	1.52e-05
XKRX	50.1055	1.13759	0.232631	4.89009	1.01e-06	1.53e-05
FANCA	549.897	-0.620779	0.126965	-4.88936	1.01e-06	1.53e-05
PTPN23	1082.24	-0.2755	0.056354	-4.88875	1.01e-06	1.54e-05
SCARA5	18.1492	2.00148	0.409421	4.88856	1.02e-06	1.54e-05
CTXN1	262.448	-0.695055	0.142227	-4.88694	1.02e-06	1.55e-05
SMIM30	603.792	0.46213	0.0945687	4.88671	1.03e-06	1.55e-05
TCF12	2293.36	0.314434	0.0643449	4.8867	1.03e-06	1.55e-05
NPLOC4	2363.91	-0.371808	0.0761384	-4.88331	1.04e-06	1.57e-05
PISD	1361.68	-0.703241	0.144015	-4.88312	1.04e-06	1.57e-05
ATP7A	1379.13	0.429034	0.0879098	4.88039	1.06e-06	1.6e-05
HVCN1	31.1499	1.34689	0.276016	4.87974	1.06e-06	1.6e-05
AL391427.1	127.449	-0.85518	0.175358	-4.87675	1.08e-06	1.62e-05
BRPF1	301.743	-0.42199	0.0865412	-4.87618	1.08e-06	1.63e-05
ITPKB	107.942	0.815358	0.167232	4.87563	1.08e-06	1.63e-05
SPR	656.738	-0.404609	0.0829882	-4.8755	1.09e-06	1.63e-05
HSPB8	404.215	-0.485622	0.0996622	-4.87268	1.1e-06	1.65e-05
TNRC18	1549.35	-0.400069	0.0821133	-4.87216	1.1e-06	1.66e-05
TAFA5	44.0312	-1.0041	0.206107	-4.87174	1.11e-06	1.66e-05
SPEN	1784.75	-0.501466	0.102934	-4.87171	1.11e-06	1.66e-05
ANAPC13	1280.32	0.530084	0.108812	4.87154	1.11e-06	1.66e-05
ACIN1	1662.3	-0.450429	0.0924759	-4.87077	1.11e-06	1.67e-05
NSMAF	1055.14	0.416645	0.0855417	4.87066	1.11e-06	1.67e-05
ZFYVE26	835.751	0.349095	0.0717041	4.86856	1.12e-06	1.68e-05
KANSL3	718.842	-0.397093	0.081569	-4.86819	1.13e-06	1.69e-05
RPS8	8189.39	0.353677	0.0726715	4.86679	1.13e-06	1.7e-05
FAM160B1	1207.07	0.566679	0.116454	4.86613	1.14e-06	1.7e-05
STAT2	404.89	0.429288	0.0882689	4.86342	1.15e-06	1.72e-05
PRXL2A	193.014	0.849043	0.174584	4.86323	1.15e-06	1.72e-05
AC068580.4	26.0864	1.43012	0.294097	4.86276	1.16e-06	1.73e-05
CD46	5016.79	-0.491054	0.101012	-4.86133	1.17e-06	1.74e-05
WDR1	3066.14	-0.478276	0.0983903	-4.86101	1.17e-06	1.74e-05
KPNA5	169.444	0.696211	0.143254	4.85997	1.17e-06	1.75e-05
SPG11	1167.8	0.39206	0.0806737	4.85983	1.17e-06	1.75e-05
HMCES	437.377	-0.391566	0.0805772	-4.85952	1.18e-06	1.75e-05
CALR	12770.4	-0.384377	0.0791245	-4.85787	1.19e-06	1.77e-05
ABTB2	368.108	-0.366945	0.0755692	-4.85575	1.2e-06	1.78e-05
SLC24A1	316.717	0.590588	0.121647	4.85492	1.2e-06	1.79e-05
ABHD12	877.247	0.340296	0.0701591	4.85035	1.23e-06	1.83e-05
PTER	1273.28	0.576525	0.118885	4.84942	1.24e-06	1.84e-05
MARS1	4550.89	0.510902	0.105359	4.84915	1.24e-06	1.84e-05
DPEP1	4.19763	-5.33062	1.09933	-4.84898	1.24e-06	1.84e-05
PLXDC2	42.0732	1.04953	0.216458	4.84865	1.24e-06	1.84e-05
TMEM41B	1327.43	-0.325087	0.0670477	-4.84859	1.24e-06	1.84e-05
RANBP2	3498.45	-0.21544	0.0444426	-4.84761	1.25e-06	1.85e-05
SNAI2	22.5155	2.01566	0.415924	4.84622	1.26e-06	1.86e-05
GEN1	633.207	-0.414736	0.0855951	-4.84533	1.26e-06	1.87e-05
ARSA	189.969	0.515439	0.106388	4.84491	1.27e-06	1.87e-05
HPS5	1363.12	0.246393	0.050863	4.84424	1.27e-06	1.88e-05
CACNB4	145.753	0.841358	0.173699	4.84376	1.27e-06	1.88e-05
DBI	594.518	-0.67176	0.138748	-4.8416	1.29e-06	1.9e-05
TMED10	5219.83	0.312936	0.0646683	4.83909	1.3e-06	1.93e-05
NEK9	835.127	0.292329	0.0604147	4.83871	1.31e-06	1.93e-05
ITPR1	200.955	0.53599	0.110823	4.83647	1.32e-06	1.95e-05
PRKCSH	3066.55	-0.236388	0.0488975	-4.83436	1.34e-06	1.97e-05
EDRF1	669.514	-0.313858	0.064981	-4.82999	1.37e-06	2.01e-05
PTBP2	226.821	-0.534781	0.110732	-4.82953	1.37e-06	2.02e-05
FAT3	19.2373	1.85886	0.384957	4.82875	1.37e-06	2.02e-05
PYGO1	891.705	0.320446	0.0663789	4.82752	1.38e-06	2.03e-05
TMEM201	409.402	-0.534838	0.110795	-4.82728	1.38e-06	2.04e-05
GLIS2	976.984	-0.312221	0.0646815	-4.82706	1.39e-06	2.04e-05
DUS4L	292.958	0.536674	0.111238	4.82455	1.4e-06	2.06e-05
CHST13	38.0961	1.45157	0.30088	4.82443	1.4e-06	2.06e-05
RFC5	752.88	-0.340949	0.0706938	-4.8229	1.41e-06	2.08e-05
PLXNB3	52.7912	1.15764	0.240087	4.82175	1.42e-06	2.09e-05
BCL2L13	1487.54	0.407971	0.0846116	4.82169	1.42e-06	2.09e-05
AP3D1	2155.96	-0.314214	0.065171	-4.82138	1.43e-06	2.09e-05
ZNF850	194.579	-0.462831	0.0960084	-4.82073	1.43e-06	2.09e-05
HNRNPA1	9143.4	-0.233476	0.0484407	-4.81984	1.44e-06	2.1e-05
ATP2B1	6215.91	0.367483	0.0762503	4.81943	1.44e-06	2.11e-05
CHD9	3083.06	0.35367	0.0734065	4.81796	1.45e-06	2.12e-05
TUBB4B	4315.8	-0.65245	0.135429	-4.81766	1.45e-06	2.12e-05
RBM17	460.902	-0.532601	0.110554	-4.81758	1.45e-06	2.12e-05
C10orf91	618.155	0.310672	0.0644872	4.81758	1.45e-06	2.12e-05
RMND5A	1535.42	-0.237383	0.0492748	-4.81753	1.45e-06	2.12e-05
GATAD2A	2232.81	-0.269059	0.0558582	-4.81683	1.46e-06	2.13e-05
[truncated: 27,157 more rows]

## Sheet: WTvUk grouped
HumanGene	baseMean	log2FoldChange	lfcSE	stat	pvalue	padj
DSP	1543.81	-3.7897	0.0822451	-46.0781	0	0
SNCG	244.797	-5.49	0.174349	-31.4886	1.25e-217	1.86e-213
DLC1	383.952	-2.58959	0.0968862	-26.7282	2.22e-157	2.21e-153
PTPRD	361.759	3.74529	0.141935	26.3874	1.91e-153	1.43e-149
RHOBTB1	749.758	-1.95466	0.0744676	-26.2484	7.45e-152	4.45e-148
LIN28B	123.858	-5.09045	0.194987	-26.1066	3.07e-150	1.53e-146
HNF4A	133.856	-5.17239	0.213265	-24.2534	6.09e-130	2.6e-126
F2RL1	1205.01	-1.64594	0.0698189	-23.5744	7.05e-123	2.63e-119
ARHGAP23	237.312	-3.08252	0.132164	-23.3234	2.57e-120	8.52e-117
PCDH7	247.516	4.81908	0.218788	22.0263	1.61e-107	4.82e-104
PCDH9	1797.04	-1.6094	0.0736167	-21.8619	5.99e-106	1.63e-102
CDH1	216.921	-2.40092	0.112055	-21.4263	7.59e-102	1.89e-98
RTN4RL2	937.735	-3.96318	0.190271	-20.8291	2.36e-96	5.42e-93
MAPK4	83.2615	-6.18011	0.307891	-20.0724	1.29e-89	2.75e-86
TRPA1	164.372	-2.30199	0.116685	-19.7282	1.23e-86	2.46e-83
FSTL1	217.282	3.10516	0.158484	19.5929	1.78e-85	3.32e-82
FGF13	78.8369	-6.21357	0.318748	-19.4937	1.24e-84	2.18e-81
IGSF3	647.56	-2.05288	0.107849	-19.0348	8.79e-81	1.46e-77
MRO	92.9375	-4.13124	0.217951	-18.9549	4.03e-80	6.32e-77
NRG4	79.8168	-4.76723	0.251603	-18.9475	4.63e-80	6.92e-77
ZBTB7C	320.955	3.65422	0.201737	18.1138	2.48e-73	3.52e-70
UNC13D	463.19	-1.9899	0.1102	-18.0572	6.92e-73	9.39e-70
SLC7A5	19471.3	-1.20628	0.0670439	-17.9924	2.24e-72	2.9e-69
SAMD11	180.313	-2.46799	0.138126	-17.8677	2.11e-71	2.62e-68
SLC7A7	330.669	-2.53145	0.142947	-17.709	3.57e-70	4.27e-67
SCNN1A	225.069	-2.48462	0.142649	-17.4177	6.06e-68	6.96e-65
MYORG	190.283	-1.96261	0.114685	-17.1131	1.19e-65	1.31e-62
SLC6A17	205.546	2.47332	0.144601	17.1044	1.38e-65	1.47e-62
OGFRL1	2833.74	0.924098	0.0542659	17.0291	5e-65	5.14e-62
MUC13	63.2804	-4.90037	0.288015	-17.0143	6.44e-65	6.41e-62
CDH6	128.878	3.32431	0.195574	16.9977	8.54e-65	8.23e-62
TNS4	114.401	-2.40071	0.141301	-16.99	9.73e-65	9.08e-62
SQSTM1	10578.8	0.762835	0.0453582	16.818	1.8e-63	1.63e-60
RELB	326.419	1.95557	0.116931	16.7241	8.74e-63	7.68e-60
UGT8	651.365	1.59178	0.0953654	16.6914	1.51e-62	1.29e-59
AGR2	445.505	-2.7188	0.163288	-16.6504	3.01e-62	2.49e-59
AQP3	337.915	-2.96919	0.178654	-16.6198	5.01e-62	4.04e-59
ABCG2	384.894	-1.66123	0.100398	-16.5463	1.7e-61	1.34e-58
PRSS23	1626.08	-1.68615	0.103264	-16.3286	6.17e-60	4.73e-57
TSPAN13	297.639	-1.27438	0.0783372	-16.2679	1.67e-59	1.25e-56
TMCC1	985.997	-0.854432	0.0525386	-16.2629	1.81e-59	1.32e-56
DCLK1	898.224	1.37804	0.0861537	15.9951	1.38e-57	9.83e-55
MLLT3	699.35	-1.19103	0.0745054	-15.9858	1.61e-57	1.11e-54
UNC5D	491.372	-1.39865	0.0876183	-15.9629	2.32e-57	1.57e-54
ELF3	442.645	-2.51953	0.157879	-15.9586	2.48e-57	1.65e-54
FGA	43.8222	-4.61362	0.290478	-15.8829	8.33e-57	5.4e-54
PLIN4	42.7416	-3.87385	0.245444	-15.783	4.07e-56	2.59e-53
TGFA	281.73	2.83272	0.182178	15.5492	1.61e-54	1e-51
TOB1	2054.47	-1.06972	0.0700409	-15.2728	1.16e-52	7.07e-50
PLXND1	1319.54	-2.05836	0.135437	-15.1979	3.65e-52	2.18e-49
ZEB2	176.914	4.16361	0.275326	15.1225	1.15e-51	6.74e-49
AKR1C2	16794.5	-1.92307	0.127664	-15.0635	2.81e-51	1.61e-48
TFPI2	11835.3	1.19228	0.0802747	14.8525	6.7e-50	3.78e-47
GATA3	179.522	-1.83955	0.125546	-14.6524	1.3e-48	7.19e-46
ARHGAP26	1838.39	1.06139	0.0725827	14.6232	2e-48	1.07e-45
EPB41L1	835.035	-1.93467	0.132306	-14.6227	2.01e-48	1.07e-45
JCAD	335.504	2.43507	0.167125	14.5703	4.34e-48	2.27e-45
ADGRG1	1261.52	-2.14237	0.148197	-14.4562	2.29e-47	1.18e-44
CNTN1	1756.55	-6.28246	0.435172	-14.4367	3.04e-47	1.54e-44
BAG1	264.151	-1.33355	0.0938976	-14.2022	8.88e-46	4.42e-43
ALX1	292.828	-1.23227	0.0871063	-14.1468	1.96e-45	9.57e-43
B4GALT1	6022.21	-1.09765	0.0780755	-14.0588	6.8e-45	3.27e-42
SYNPO2	35.5409	-4.63385	0.332971	-13.9167	5.02e-44	2.38e-41
NFKB2	1014.65	1.73451	0.124701	13.9093	5.56e-44	2.6e-41
CPE	150.57	2.37416	0.171404	13.8512	1.25e-43	5.74e-41
BIRC3	525.747	1.89988	0.137194	13.8482	1.3e-43	5.9e-41
ITPRID2	2422.49	-0.835848	0.0611249	-13.6744	1.44e-42	6.43e-40
LGALS3BP	1482.13	1.01708	0.0750586	13.5505	7.87e-42	3.45e-39
SCARB1	1599.76	-0.727443	0.0538491	-13.5089	1.39e-41	5.99e-39
AKR1C1	1906.75	-1.6083	0.119514	-13.457	2.8e-41	1.19e-38
NCALD	42.0856	-3.71997	0.277025	-13.4283	4.13e-41	1.74e-38
NDRG1	790.366	-0.99622	0.0743871	-13.3924	6.7e-41	2.78e-38
GALNT10	3283.82	0.570404	0.0426958	13.3597	1.04e-40	4.25e-38
GLP2R	840.437	-0.832265	0.0624151	-13.3344	1.46e-40	5.82e-38
NID2	83.436	-3.25392	0.244025	-13.3343	1.46e-40	5.82e-38
SLC3A2	3699.9	-0.878517	0.0660606	-13.2987	2.36e-40	9.26e-38
CDH4	80.1095	2.8431	0.21404	13.283	2.9e-40	1.13e-37
NXPH4	254.1	-1.40498	0.106089	-13.2434	4.93e-40	1.89e-37
SLC27A2	244.543	-1.25718	0.0954156	-13.1759	1.21e-39	4.57e-37
FLRT3	251.827	-1.65129	0.125381	-13.1702	1.3e-39	4.86e-37
CPLX2	3504.49	-1.83182	0.139478	-13.1334	2.12e-39	7.81e-37
C5AR1	71.7429	-2.68988	0.204958	-13.1241	2.4e-39	8.73e-37
HECW2	409.986	-1.08798	0.0832082	-13.0754	4.55e-39	1.64e-36
RAP1GAP	176.285	-1.50969	0.115609	-13.0586	5.68e-39	2.02e-36
GRAMD1A	1023.1	-0.798232	0.0613024	-13.0212	9.27e-39	3.25e-36
AL391427.1	91.8291	-1.77703	0.136518	-13.0169	9.81e-39	3.41e-36
ALPK2	361.713	1.40682	0.108102	13.0138	1.02e-38	3.5e-36
PLIN2	948.004	-0.809055	0.0626947	-12.9047	4.24e-38	1.44e-35
CDR2L	220.295	-1.38601	0.108681	-12.753	3e-37	1.01e-34
HR	279.578	-1.87821	0.147618	-12.7234	4.38e-37	1.45e-34
KCNMA1	171.643	2.98498	0.234991	12.7026	5.72e-37	1.88e-34
EPS8L2	232.608	-1.5761	0.124137	-12.6964	6.19e-37	2.01e-34
ULK1	716.231	-0.753469	0.0595424	-12.6543	1.06e-36	3.4e-34
RASSF9	64.2992	-2.72805	0.216107	-12.6236	1.57e-36	4.97e-34
TNFAIP3	443.616	2.29858	0.182513	12.594	2.28e-36	7.16e-34
DTX4	509.228	-0.866512	0.0690737	-12.5448	4.25e-36	1.32e-33
SLC16A6	336.844	2.21677	0.176779	12.5397	4.52e-36	1.39e-33
BDNF	565.26	1.53039	0.123143	12.4278	1.85e-35	5.62e-33
RDX	8004.49	-0.550195	0.0443151	-12.4155	2.15e-35	6.49e-33
MSX1	937.761	1.38278	0.111508	12.4008	2.59e-35	7.73e-33
RAB31	1378.44	-0.865476	0.0700602	-12.3533	4.67e-35	1.38e-32
MMP16	638.445	1.10793	0.0899975	12.3107	7.94e-35	2.32e-32
NTS	44.7512	-7.05652	0.577501	-12.2191	2.46e-34	7.13e-32
CBX5	16765.5	-0.667186	0.0546858	-12.2003	3.1e-34	8.89e-32
ENC1	890.56	1.01195	0.0830206	12.1891	3.55e-34	1e-31
MAP2	331.387	-2.43894	0.200093	-12.189	3.56e-34	1e-31
MGLL	162.092	-2.72259	0.224124	-12.1477	5.9e-34	1.65e-31
CNNM2	490.241	-0.898357	0.0741076	-12.1223	8.04e-34	2.22e-31
FOS	82.1464	-1.628	0.135151	-12.0458	2.04e-33	5.59e-31
RIC1	1078.36	-0.940568	0.0781721	-12.032	2.41e-33	6.55e-31
KLB	299.798	-1.32597	0.111167	-11.9277	8.49e-33	2.28e-30
RGS2	3085.36	0.923248	0.0774353	11.9228	9e-33	2.4e-30
PTP4A2	5814.93	0.468294	0.0393659	11.8959	1.24e-32	3.28e-30
NUDT11	386.612	0.865562	0.0729838	11.8596	1.92e-32	5.02e-30
UBE2R2	1959.63	-0.638045	0.0540206	-11.8111	3.42e-32	8.88e-30
NR3C2	117.956	2.0333	0.172264	11.8034	3.75e-32	9.65e-30
TM4SF1	1920.37	0.84888	0.0719255	11.8022	3.8e-32	9.7e-30
RTKN2	147.427	2.36968	0.200798	11.8013	3.84e-32	9.72e-30
CXXC5	1210.81	-0.823217	0.0701629	-11.7329	8.64e-32	2.17e-29
F2RL2	926.647	-0.803492	0.0688311	-11.6734	1.74e-31	4.34e-29
LINC02762	57.81	-2.37966	0.204634	-11.6288	2.94e-31	7.25e-29
SLC2A1	1880.75	-0.914269	0.0787937	-11.6033	3.96e-31	9.7e-29
TCF4	322.384	1.41115	0.121787	11.587	4.79e-31	1.16e-28
CYP2S1	212.559	-2.00425	0.173439	-11.5559	6.89e-31	1.66e-28
ERMP1	1556.32	-0.741416	0.0642466	-11.5402	8.28e-31	1.98e-28
CLDN1	2656.76	1.33192	0.116029	11.4792	1.68e-30	3.97e-28
ARAP2	120.615	3.02959	0.264476	11.455	2.22e-30	5.21e-28
TRIM9	104.961	-1.82772	0.159635	-11.4493	2.37e-30	5.53e-28
IL11	34.292	-3.45297	0.30278	-11.4042	3.98e-30	9.22e-28
EGLN3	407.668	-1.45821	0.128271	-11.3682	6.02e-30	1.38e-27
ARHGEF3	360.969	-0.975224	0.0860186	-11.3374	8.57e-30	1.95e-27
CAMK2N1	192.543	-2.86415	0.252959	-11.3226	1.01e-29	2.29e-27
ALDH1L2	1669.14	-0.884612	0.0782629	-11.3031	1.27e-29	2.84e-27
UBLCP1	737.495	0.753021	0.0667416	11.2826	1.6e-29	3.56e-27
CDH2	1153.55	2.21625	0.197151	11.2414	2.55e-29	5.64e-27
UBAP1	977.773	-0.892793	0.0794578	-11.2361	2.71e-29	5.95e-27
ZNF503	1226.87	-0.684024	0.0609161	-11.229	2.94e-29	6.4e-27
TGFBI	938.582	-1.85894	0.165889	-11.2059	3.81e-29	8.25e-27
F2R	789.743	-1.16685	0.104278	-11.1898	4.58e-29	9.83e-27
RHOU	396.649	-1.22306	0.109626	-11.1566	6.65e-29	1.42e-26
SGCZ	25.0111	-6.20212	0.55809	-11.1131	1.08e-28	2.29e-26
45352	674.715	-2.07947	0.187581	-11.0857	1.47e-28	3.09e-26
SMU1	2160.52	-0.59128	0.0533931	-11.0741	1.68e-28	3.5e-26
MMRN2	20.1205	-4.82766	0.437157	-11.0433	2.36e-28	4.89e-26
ARHGAP29	1696.37	-0.923218	0.0836877	-11.0317	2.69e-28	5.53e-26
UCP2	101.461	-1.45581	0.132095	-11.0209	3.03e-28	6.2e-26
TSC22D2	1653.92	-0.784703	0.0713043	-11.005	3.62e-28	7.34e-26
DENND4C	2222.07	-0.581378	0.0529145	-10.9871	4.41e-28	8.89e-26
TRHDE	21.2762	-5.35244	0.488288	-10.9616	5.84e-28	1.17e-25
VEZT	2077.69	-0.677231	0.061945	-10.9328	8.03e-28	1.6e-25
GABRG1	32.3651	-2.39171	0.219152	-10.9135	9.94e-28	1.96e-25
STAT4	31.2375	-3.05858	0.280833	-10.8911	1.27e-27	2.5e-25
KIAA1522	1093.31	-0.875591	0.0804754	-10.8802	1.43e-27	2.79e-25
PARP11	128.647	2.54046	0.234158	10.8494	2.01e-27	3.89e-25
CACNG4	37.5226	-2.26854	0.20942	-10.8325	2.41e-27	4.65e-25
OLFML2A	414.079	-0.929032	0.0858909	-10.8164	2.88e-27	5.51e-25
ARAP3	29.8904	-2.54958	0.23613	-10.7974	3.54e-27	6.74e-25
SLC9A3R2	249.78	-1.13471	0.105664	-10.7388	6.69e-27	1.26e-24
EIF5	10205.7	0.570075	0.0537635	10.6034	2.87e-26	5.4e-24
ADGRG2	429.623	-0.787106	0.074563	-10.5563	4.75e-26	8.87e-24
C1QTNF6	308.359	-1.65747	0.157193	-10.5442	5.41e-26	1e-23
CDC42EP3	672.033	1.03878	0.0985774	10.5377	5.79e-26	1.07e-23
LPGAT1	5136.09	-0.502482	0.0477339	-10.5267	6.51e-26	1.19e-23
S100A4	143.624	-2.73528	0.259912	-10.5239	6.71e-26	1.22e-23
CDA	23.6099	-3.23461	0.307952	-10.5036	8.31e-26	1.5e-23
H19	19.5313	-4.7821	0.457909	-10.4433	1.57e-25	2.83e-23
EHD2	2023.73	-0.811506	0.0777297	-10.4401	1.63e-25	2.91e-23
HSPA1B	732.14	-0.683519	0.0656592	-10.4101	2.23e-25	3.96e-23
A1CF	32.5385	-2.63031	0.253726	-10.3667	3.51e-25	6.21e-23
FIBCD1	105.641	-1.47271	0.142149	-10.3604	3.76e-25	6.59e-23
MELK	1486.77	-0.532678	0.051489	-10.3455	4.39e-25	7.66e-23
RRAGD	146.564	1.57695	0.152987	10.3077	6.5e-25	1.13e-22
SPTSSA	1224.25	-0.922575	0.0895467	-10.3027	6.85e-25	1.18e-22
MFAP3	877.594	0.594172	0.0577407	10.2903	7.79e-25	1.34e-22
CERCAM	222.722	-0.967572	0.0940502	-10.2878	8e-25	1.36e-22
VLDLR	270.31	-1.22961	0.119619	-10.2794	8.73e-25	1.48e-22
STON2	438.893	-1.02604	0.100036	-10.2567	1.1e-24	1.86e-22
EFNA5	880.095	0.712359	0.0695639	10.2404	1.31e-24	2.19e-22
PANK3	4848.34	0.703713	0.0687968	10.2289	1.47e-24	2.46e-22
UST	105.902	1.55466	0.153592	10.122	4.41e-24	7.32e-22
MAP3K14	617.738	1.23956	0.122647	10.1067	5.16e-24	8.51e-22
G3BP1	6389.19	0.578863	0.0573012	10.1021	5.41e-24	8.87e-22
RARS1	3729.8	0.568635	0.056611	10.0446	9.7e-24	1.58e-21
S100P	22.6214	-3.5882	0.357791	-10.0288	1.14e-23	1.85e-21
MEGF9	1454.55	-0.66512	0.0665312	-9.99712	1.57e-23	2.53e-21
GGT1	217.518	-1.22775	0.122937	-9.98681	1.74e-23	2.79e-21
RHOB	524.179	-1.15175	0.115441	-9.977	1.92e-23	3.07e-21
PRKCE	484.442	1.10002	0.110357	9.96786	2.11e-23	3.35e-21
PPP1R1C	107.915	-1.55293	0.156213	-9.94113	2.76e-23	4.35e-21
CASTOR3	216.154	-0.990225	0.0998258	-9.91953	3.42e-23	5.35e-21
HMOX1	141.262	-1.2116	0.122144	-9.91939	3.43e-23	5.35e-21
NUAK1	404.289	1.03951	0.104805	9.91858	3.46e-23	5.35e-21
PTPRJ	1870.13	-0.426711	0.043022	-9.91843	3.46e-23	5.35e-21
C11orf86	54.4489	-1.9423	0.196432	-9.8879	4.7e-23	7.23e-21
TMEM170B	348.516	0.814927	0.0825233	9.87512	5.34e-23	8.17e-21
WSCD1	46.9142	2.71798	0.275524	9.86475	5.92e-23	9.01e-21
TLN1	5667.6	-0.696861	0.0707582	-9.84848	6.96e-23	1.05e-20
SYNGR4	58.2396	-2.20236	0.224169	-9.82451	8.83e-23	1.33e-20
PGM2L1	149.842	-1.38001	0.140682	-9.80936	1.03e-22	1.54e-20
TNFRSF1A	4061.29	-0.52377	0.0535106	-9.78816	1.27e-22	1.89e-20
MCTP1	465.457	1.19768	0.122481	9.7785	1.39e-22	2.07e-20
ARID3A	354.216	-0.984647	0.100853	-9.7632	1.62e-22	2.39e-20
ANXA10	115.848	-2.45545	0.252481	-9.72526	2.35e-22	3.46e-20
SKIL	2015.8	-0.611807	0.0629965	-9.71176	2.69e-22	3.93e-20
GLIS3	1015.76	-0.766701	0.079004	-9.70458	2.88e-22	4.2e-20
ST6GAL2	14.9074	-4.68526	0.483952	-9.68125	3.62e-22	5.25e-20
MCAM	117.172	1.74145	0.181378	9.60123	7.9e-22	1.14e-19
CYP4V2	101.531	2.08879	0.21768	9.59567	8.34e-22	1.19e-19
SLC16A4	2765.02	-0.760418	0.0792489	-9.59531	8.37e-22	1.19e-19
SLC29A4	341.477	-1.16235	0.121289	-9.58331	9.4e-22	1.34e-19
HIF1A	7385.64	-0.833083	0.0869416	-9.5821	9.51e-22	1.35e-19
DCAF12	1123.75	-0.712361	0.0743717	-9.57839	9.86e-22	1.39e-19
MYO1B	2098.91	-0.665006	0.0694326	-9.57773	9.92e-22	1.39e-19
SNAPC3	848.269	-0.656508	0.0686291	-9.56602	1.11e-21	1.55e-19
MALT1	1947.65	0.523341	0.0547894	9.55188	1.27e-21	1.77e-19
AP1S2	513.71	0.792252	0.0829836	9.54709	1.33e-21	1.84e-19
GAL3ST1	246.178	-1.40275	0.146948	-9.54591	1.35e-21	1.86e-19
NT5E	947.567	1.55449	0.162923	9.54125	1.41e-21	1.93e-19
B3GALT5	303.803	1.94737	0.204825	9.50745	1.95e-21	2.66e-19
KLHL9	918.92	-0.612218	0.0645757	-9.48062	2.53e-21	3.43e-19
ARNTL2	1801.11	0.773035	0.0817086	9.46088	3.05e-21	4.12e-19
GNE	1159.11	-0.650697	0.068824	-9.45452	3.25e-21	4.36e-19
ELOVL7	343.144	1.13518	0.120336	9.43342	3.97e-21	5.31e-19
NPR3	488.879	-0.948335	0.100591	-9.42761	4.2e-21	5.59e-19
DDR1	554.613	-0.7957	0.0845545	-9.4105	4.94e-21	6.55e-19
PDXK	1442.86	-0.676688	0.0719338	-9.4071	5.1e-21	6.74e-19
POSTN	14.8455	-4.35084	0.464758	-9.36153	7.86e-21	1.03e-18
PSIP1	1584.04	-0.513961	0.0549178	-9.35872	8.07e-21	1.06e-18
ARNT2	879.254	0.648397	0.0693246	9.35307	8.51e-21	1.11e-18
TNIP3	42.0112	2.84411	0.304301	9.34637	9.07e-21	1.18e-18
SLC4A4	328.186	1.13751	0.122004	9.32361	1.12e-20	1.45e-18
ZNF252P	537.178	0.761948	0.0818607	9.30785	1.3e-20	1.68e-18
TNFRSF19	16.9205	-6.04687	0.649848	-9.30506	1.34e-20	1.72e-18
HPD	60.3316	-2.8734	0.308897	-9.30213	1.38e-20	1.75e-18
ID2	844.738	0.690468	0.0742306	9.30165	1.38e-20	1.75e-18
EGR1	121.649	1.45971	0.156931	9.30163	1.38e-20	1.75e-18
GHR	201.565	1.1286	0.121563	9.28408	1.63e-20	2.05e-18
PRTG	153.612	-1.29984	0.140214	-9.2704	1.85e-20	2.33e-18
SLC1A2	42.8211	-2.69453	0.290853	-9.26424	1.96e-20	2.45e-18
APOH	383.61	-0.949818	0.102559	-9.26122	2.02e-20	2.51e-18
ANXA4	4181.76	-0.782658	0.0845442	-9.25738	2.1e-20	2.6e-18
SYBU	55.1464	-2.87326	0.310643	-9.24938	2.26e-20	2.79e-18
FJX1	616.76	0.782531	0.0846908	9.23985	2.47e-20	3.03e-18
RMND5B	600.249	0.667661	0.072281	9.23702	2.53e-20	3.1e-18
HNRNPAB	3088.31	0.641042	0.0694994	9.2237	2.87e-20	3.48e-18
LRIG1	71.5463	1.83793	0.199263	9.22364	2.87e-20	3.48e-18
ITGAM	57.6145	2.18415	0.236894	9.21992	2.97e-20	3.59e-18
R3HCC1	151.274	-1.18417	0.12851	-9.21462	3.12e-20	3.76e-18
LURAP1L	71.627	-1.8349	0.199774	-9.1849	4.12e-20	4.94e-18
TPM1	3073.1	0.763775	0.0833136	9.16747	4.84e-20	5.78e-18
CYP4F12	35.2848	-2.3184	0.253003	-9.16353	5.02e-20	5.97e-18
RNF145	1629.61	0.537703	0.0587316	9.15526	5.42e-20	6.42e-18
IL20RB	79.1664	-1.38421	0.1513	-9.14876	5.76e-20	6.8e-18
FOSL2	2728.39	0.713453	0.0780133	9.14528	5.95e-20	6.99e-18
IRAK1	3445.66	0.5481	0.0599589	9.14127	6.17e-20	7.23e-18
BCL2L11	618.35	-0.758046	0.0830442	-9.12823	6.96e-20	8.12e-18
JDP2	278.467	-0.85982	0.0942469	-9.12306	7.3e-20	8.48e-18
GABARAP	1792.54	-0.690983	0.0758942	-9.10455	8.66e-20	1e-17
RBMS3	68.8549	1.71368	0.189013	9.06644	1.23e-19	1.42e-17
MARCHF4	196.406	1.93024	0.212921	9.06553	1.24e-19	1.42e-17
CYCS	5126.39	0.567997	0.0627518	9.05148	1.41e-19	1.61e-17
EDN1	183.245	-0.887003	0.0983947	-9.01474	1.97e-19	2.25e-17
MAGED1	3171.94	-0.583262	0.0647062	-9.01401	1.99e-19	2.25e-17
DVL2	538.611	-0.819089	0.0908842	-9.01244	2.02e-19	2.28e-17
C12orf75	1182.45	1.35085	0.149915	9.01077	2.05e-19	2.3e-17
ARRB1	165.826	-0.882019	0.0979002	-9.00937	2.07e-19	2.33e-17
DPYSL3	123.511	2.1726	0.241692	8.9891	2.49e-19	2.79e-17
SFXN1	3992.84	0.42695	0.0475365	8.98153	2.67e-19	2.97e-17
NOTCH3	966.283	-1.55625	0.17345	-8.9723	2.9e-19	3.22e-17
NES	54.6143	-2.19333	0.244784	-8.96027	3.24e-19	3.58e-17
FBN1	451.409	-0.928675	0.104366	-8.89824	5.67e-19	6.25e-17
APTX	542.527	-0.707324	0.0795609	-8.89034	6.09e-19	6.69e-17
MSRB3	975.398	0.511924	0.0576298	8.88297	6.51e-19	7.12e-17
TMEM132A	610.712	0.742135	0.083639	8.87307	7.12e-19	7.75e-17
COL1A1	103.661	-1.42457	0.160648	-8.86766	7.47e-19	8.11e-17
BCHE	760.263	-0.78915	0.0890454	-8.86234	7.84e-19	8.47e-17
CD47	917.17	0.646129	0.0729313	8.85942	8.04e-19	8.67e-17
AC099786.2	30.7059	-2.6027	0.293838	-8.8576	8.18e-19	8.78e-17
TAFA5	30.4027	-2.1515	0.242939	-8.85612	8.28e-19	8.86e-17
AC025580.1	18.6344	-3.04015	0.343381	-8.85359	8.47e-19	9.04e-17
NSMF	382.051	-0.729322	0.0823912	-8.85193	8.6e-19	9.14e-17
PKP2	772.33	0.748429	0.0847388	8.83218	1.03e-18	1.09e-16
LARS1	2956.78	0.59458	0.0673416	8.82932	1.05e-18	1.11e-16
VCP	5837.92	-0.856083	0.0970194	-8.82383	1.11e-18	1.16e-16
MOSPD1	479.885	0.839521	0.0951542	8.82274	1.12e-18	1.17e-16
LINC02212	100.321	-1.1545	0.130946	-8.81663	1.18e-18	1.23e-16
NF2	2371.35	0.714543	0.0810736	8.81351	1.21e-18	1.26e-16
ATP8A1	83.9335	1.5369	0.174423	8.81137	1.24e-18	1.28e-16
SERPINB8	264.727	1.5733	0.178612	8.80848	1.27e-18	1.31e-16
UNC13B	747.469	-0.719962	0.08175	-8.80687	1.29e-18	1.32e-16
TNIP1	1326.76	0.703344	0.0798929	8.80358	1.33e-18	1.36e-16
TRIB3	1499.85	-0.783872	0.08957	-8.7515	2.11e-18	2.15e-16
FAM83A	14.2562	-4.61331	0.527441	-8.74659	2.2e-18	2.24e-16
FURIN	708.398	-0.68276	0.0781272	-8.73909	2.35e-18	2.39e-16
PHLDB1	206.848	-1.40069	0.16044	-8.7303	2.54e-18	2.57e-16
SOBP	105.759	1.3206	0.151318	8.72732	2.61e-18	2.63e-16
USP53	602.316	-0.726776	0.083336	-8.72103	2.76e-18	2.77e-16
SIK1B	506.886	-0.67287	0.077167	-8.71965	2.79e-18	2.79e-16
FAM83H	94.8099	-1.31339	0.150626	-8.7195	2.79e-18	2.79e-16
VGLL3	1913.68	-0.790196	0.0906357	-8.71838	2.82e-18	2.81e-16
RAI14	2415.78	0.446534	0.0512707	8.70934	3.06e-18	3.03e-16
KLHL5	2273.89	0.41055	0.0471741	8.70287	3.24e-18	3.2e-16
BHLHE41	115.463	1.38476	0.15942	8.68622	3.75e-18	3.69e-16
PCGF5	2774.99	0.470542	0.0542031	8.68108	3.92e-18	3.85e-16
ERAP1	886.664	0.675847	0.0780339	8.66094	4.68e-18	4.58e-16
TPD52L1	287.139	-1.61362	0.186419	-8.65586	4.89e-18	4.77e-16
SLC9A2	116.369	2.34279	0.27075	8.65299	5.02e-18	4.88e-16
GTF2IP4	1781.54	-0.588247	0.0680578	-8.64335	5.46e-18	5.29e-16
INHBB	87.6672	-2.43538	0.281842	-8.64094	5.58e-18	5.39e-16
C3	521.651	-1.40989	0.163472	-8.6247	6.43e-18	6.19e-16
LHFPL6	30.8229	3.67722	0.427642	8.59884	8.05e-18	7.73e-16
LBH	377.026	-4.95741	0.576934	-8.59267	8.5e-18	8.13e-16
CASC15	16.0676	-2.85824	0.332703	-8.59096	8.62e-18	8.23e-16
PLAUR	129.415	-1.07053	0.124661	-8.5875	8.89e-18	8.45e-16
IL15RA	127.911	1.0289	0.120074	8.56883	1.05e-17	9.91e-16
AC244153.1	11.9281	-5.29105	0.617553	-8.56776	1.06e-17	9.97e-16
IGF2BP1	3275.2	-0.616389	0.0720654	-8.55319	1.2e-17	1.13e-15
PPM1E	87.3069	1.48287	0.173787	8.53264	1.43e-17	1.34e-15
VWA1	235.136	-1.44586	0.16951	-8.52965	1.47e-17	1.37e-15
SH3BP2	143.232	-1.44236	0.169481	-8.51044	1.73e-17	1.62e-15
DOCK11	202.297	-0.998854	0.11738	-8.50958	1.75e-17	1.62e-15
EYA4	748.078	0.715453	0.0842952	8.48747	2.11e-17	1.96e-15
CDKN3	1886.86	0.43196	0.0510301	8.4648	2.57e-17	2.37e-15
BACE2	854.287	0.619344	0.0731941	8.46166	2.64e-17	2.43e-15
NTN1	314.322	-0.813865	0.0962657	-8.45436	2.81e-17	2.58e-15
NOMO1	4835.51	0.34086	0.0403297	8.45183	2.87e-17	2.63e-15
FGL1	87.8334	-3.51215	0.416332	-8.43594	3.29e-17	3e-15
GRIN2D	1104.71	-0.674444	0.0799959	-8.43098	3.43e-17	3.12e-15
INSL4	514.17	-1.08363	0.128631	-8.42429	3.63e-17	3.29e-15
CAAP1	767.563	-0.509207	0.0604635	-8.42171	3.71e-17	3.36e-15
WWC1	2248.61	0.858859	0.102014	8.41903	3.8e-17	3.42e-15
GNG4	369.627	0.921546	0.10948	8.4175	3.85e-17	3.46e-15
NEGR1	43.5907	2.35029	0.27923	8.41701	3.86e-17	3.46e-15
ANKRD29	74.1184	1.56977	0.186533	8.41552	3.91e-17	3.5e-15
RAB3B	1480.9	1.35159	0.16067	8.41221	4.02e-17	3.59e-15
SESTD1	401.928	-0.766233	0.0911212	-8.40895	4.14e-17	3.68e-15
PEX26	703.673	-0.78998	0.0941403	-8.39151	4.8e-17	4.25e-15
FGFR4	430.486	-0.879444	0.104982	-8.37712	5.42e-17	4.79e-15
ID1	105.73	-1.19991	0.143561	-8.35824	6.37e-17	5.61e-15
ERBB2	717.805	-0.640446	0.0767598	-8.34351	7.21e-17	6.33e-15
GREB1L	161.777	-1.08056	0.12972	-8.32992	8.09e-17	7.08e-15
COL5A2	386.73	-0.829385	0.0995778	-8.32902	8.15e-17	7.12e-15
WSB1	471.328	-0.617493	0.0742813	-8.3129	9.34e-17	8.13e-15
PTGS2	673.444	-1.71186	0.206083	-8.30666	9.84e-17	8.54e-15
UBP1	1464.14	0.431416	0.0519444	8.30535	9.95e-17	8.61e-15
MOK	415.708	0.865318	0.104228	8.30218	1.02e-16	8.82e-15
RACK1	20939.9	0.560951	0.0675746	8.3012	1.03e-16	8.87e-15
CLIP2	229.422	-1.13922	0.137257	-8.29991	1.04e-16	8.94e-15
FAM102A	333.627	-0.817895	0.0989141	-8.26874	1.35e-16	1.16e-14
SERINC5	427.633	-0.752991	0.091286	-8.2487	1.6e-16	1.37e-14
BHLHE40	1444.07	-0.593292	0.0720435	-8.23519	1.79e-16	1.52e-14
PLCH1	474.902	-0.658597	0.0799844	-8.23407	1.81e-16	1.53e-14
B4GALT6	524.141	0.592367	0.0719999	8.22732	1.91e-16	1.62e-14
SRSF10	2582.6	0.386717	0.0470953	8.21138	2.19e-16	1.84e-14
MTUS1	6101.84	-0.797202	0.0972845	-8.19455	2.52e-16	2.12e-14
MKNK2	1165.66	-0.585728	0.0715875	-8.18199	2.79e-16	2.34e-14
SFRP1	240.298	2.01136	0.245959	8.17762	2.9e-16	2.42e-14
PDLIM1	1848.45	-0.648414	0.0794005	-8.16638	3.18e-16	2.65e-14
C6orf223	15.24	-2.89549	0.35482	-8.16045	3.34e-16	2.78e-14
CCN1	704.353	0.95033	0.116679	8.14484	3.8e-16	3.15e-14
SP8	48.8994	2.22615	0.273341	8.14424	3.82e-16	3.16e-14
PYGB	1739.06	-0.632277	0.0777178	-8.13556	4.1e-16	3.38e-14
APOBEC3B	822.506	0.762764	0.0938083	8.13109	4.25e-16	3.5e-14
NOP16	507.586	0.668761	0.0824397	8.11213	4.97e-16	4.08e-14
LINC00862	47.4871	-1.71882	0.212662	-8.08238	6.35e-16	5.19e-14
DMTN	299.166	-1.39969	0.173268	-8.07815	6.58e-16	5.36e-14
FGB	13.6566	-6.33142	0.784222	-8.0735	6.83e-16	5.56e-14
ZNF703	449.205	-1.13943	0.141145	-8.07273	6.87e-16	5.58e-14
PLOD1	851.255	-0.755864	0.0937497	-8.06257	7.47e-16	6.04e-14
SLC22A3	944.674	-0.78185	0.0973469	-8.03159	9.62e-16	7.76e-14
CES2	683.787	-0.625072	0.0779666	-8.01717	1.08e-15	8.71e-14
KCNK3	73.7992	-1.39951	0.174623	-8.01445	1.11e-15	8.88e-14
OCEL1	132.247	-0.967647	0.120802	-8.0102	1.15e-15	9.17e-14
MATN2	81.3728	-1.5561	0.194742	-7.99059	1.34e-15	1.07e-13
CSGALNACT1	739.823	0.500679	0.0626629	7.99003	1.35e-15	1.07e-13
AC003092.1	1269.38	1.33953	0.167685	7.98838	1.37e-15	1.09e-13
ENTPD2	10.0966	-6.62875	0.83032	-7.98336	1.42e-15	1.13e-13
SPECC1	1129.62	-0.501988	0.0629125	-7.97914	1.47e-15	1.16e-13
GRAMD1B	1002.87	-0.699165	0.0877803	-7.96495	1.65e-15	1.3e-13
SLC9A3R1	1283.8	-0.513392	0.0644636	-7.96406	1.66e-15	1.31e-13
NRG1	1078.43	0.786907	0.0990535	7.94427	1.95e-15	1.53e-13
TES	903.145	-0.610037	0.0768125	-7.9419	1.99e-15	1.55e-13
JAG1	2839.81	0.373279	0.0470022	7.94173	1.99e-15	1.55e-13
ADAM19	244.5	3.47575	0.438638	7.92394	2.3e-15	1.79e-13
CIDEC	13.8351	-3.5086	0.443206	-7.91641	2.44e-15	1.9e-13
SELENOI	3992.18	0.316218	0.0399596	7.91344	2.5e-15	1.94e-13
GATA2	69.5112	-1.20144	0.152043	-7.90203	2.74e-15	2.12e-13
FRMD6	617.793	0.626004	0.0793409	7.89006	3.02e-15	2.32e-13
ICA1	51.9998	1.7543	0.222396	7.88817	3.07e-15	2.35e-13
TFAP2A	878.498	-0.494436	0.0627441	-7.8802	3.27e-15	2.5e-13
ZBTB4	836.976	-0.607574	0.0771208	-7.87822	3.32e-15	2.54e-13
AMOTL2	1826.2	0.555386	0.0705597	7.87114	3.51e-15	2.68e-13
CPPED1	273.337	-1.03573	0.131641	-7.86788	3.61e-15	2.74e-13
IL18R1	32.4827	2.49288	0.316872	7.86715	3.63e-15	2.75e-13
ANKS4B	9.60691	-4.57453	0.581585	-7.86562	3.67e-15	2.78e-13
S1PR2	191.616	-1.26276	0.160607	-7.86243	3.77e-15	2.84e-13
CYP27C1	10.2648	-3.75585	0.47978	-7.82829	4.95e-15	3.72e-13
CFAP97	2064.44	0.418089	0.0534634	7.8201	5.28e-15	3.96e-13
VAT1	1346.03	-0.505595	0.0647007	-7.81437	5.52e-15	4.13e-13
THRA	479.569	-0.699548	0.0895265	-7.81387	5.55e-15	4.14e-13
INAVA	526.247	-0.486862	0.0623105	-7.81347	5.56e-15	4.14e-13
FRMD4B	115.939	-1.1402	0.145941	-7.81278	5.59e-15	4.15e-13
LHX1	75.7802	-1.64266	0.21048	-7.80436	5.98e-15	4.43e-13
NINJ1	443.011	-0.722606	0.092644	-7.79982	6.2e-15	4.58e-13
MYO1E	2078.66	-0.540627	0.0695439	-7.7739	7.61e-15	5.61e-13
MARVELD1	925.323	-0.574845	0.0739556	-7.77285	7.67e-15	5.64e-13
FBLIM1	49.0889	-1.68035	0.21638	-7.76574	8.12e-15	5.95e-13
MISP	1107.6	-0.630289	0.0811808	-7.76401	8.23e-15	6.02e-13
TM4SF4	44.4774	-2.17501	0.2803	-7.75959	8.52e-15	6.21e-13
GABRA5	1324.76	-0.751736	0.0968806	-7.75941	8.53e-15	6.21e-13
GIP	16.0642	-2.52757	0.325954	-7.75438	8.88e-15	6.45e-13
NOL6	1636.04	-0.648168	0.0836172	-7.75161	9.07e-15	6.57e-13
ELMOD1	48.958	2.04147	0.263645	7.74328	9.69e-15	7e-13
HSPA1A	500.425	-0.642214	0.0830008	-7.73744	1.01e-14	7.31e-13
CUX1	2778.14	-0.843229	0.109042	-7.73308	1.05e-14	7.55e-13
NUPR1	189.011	-1.17857	0.152606	-7.723	1.14e-14	8.15e-13
NAMPT	2540.77	0.774419	0.100331	7.71865	1.18e-14	8.42e-13
KLF4	220.441	-1.21719	0.157771	-7.71493	1.21e-14	8.65e-13
RRAGA	1212.5	-0.647919	0.0840222	-7.71129	1.25e-14	8.87e-13
DMBX1	32.2921	-2.01833	0.261973	-7.70433	1.32e-14	9.35e-13
IL6ST	6365.83	0.399411	0.0518692	7.70034	1.36e-14	9.62e-13
XYLT1	10.7586	-4.30107	0.558572	-7.70011	1.36e-14	9.62e-13
LRRC58	4655.45	0.433781	0.0563368	7.69978	1.36e-14	9.62e-13
GRK6	625.148	0.545429	0.070845	7.69891	1.37e-14	9.66e-13
MAP7	421.544	-2.84421	0.369807	-7.69107	1.46e-14	1.02e-12
FHOD3	36.4908	3.8275	0.497727	7.68997	1.47e-14	1.03e-12
CANX	34327.3	0.512184	0.0666975	7.6792	1.6e-14	1.12e-12
FAM219A	183.109	-0.700753	0.0919192	-7.62358	2.47e-14	1.72e-12
RNF38	708.433	-0.85125	0.111761	-7.61673	2.6e-14	1.81e-12
MUC16	52.6177	-2.52644	0.331819	-7.61392	2.66e-14	1.85e-12
SEMA3B	41.7685	-2.04691	0.269004	-7.60924	2.76e-14	1.91e-12
BTG3	671.526	0.727015	0.0955764	7.60663	2.81e-14	1.94e-12
MMP24	564.911	-0.789903	0.103873	-7.60451	2.86e-14	1.97e-12
HHIPL2	306.579	-0.734716	0.0966372	-7.60282	2.9e-14	1.99e-12
DNMT3B	383.992	-1.33863	0.176174	-7.59833	3e-14	2.06e-12
HSPB1	2908.59	-0.431332	0.0568145	-7.59193	3.15e-14	2.16e-12
ITIH2	45.1097	-1.64206	0.216445	-7.58653	3.29e-14	2.24e-12
BTBD2	1046.82	-0.535186	0.0705565	-7.5852	3.32e-14	2.26e-12
PURB	1538.52	0.45238	0.0597939	7.56565	3.86e-14	2.62e-12
FOCAD	1060.55	-0.63169	0.0835572	-7.55998	4.03e-14	2.74e-12
SERPINH1	2536.79	-0.361643	0.0478578	-7.5566	4.14e-14	2.8e-12
PTGER2	19.403	-3.27684	0.43437	-7.5439	4.56e-14	3.08e-12
TMEM72	5.22301	-6.42243	0.851781	-7.54	4.7e-14	3.17e-12
CPA4	308.067	1.46851	0.194943	7.53304	4.96e-14	3.33e-12
PCYOX1	2100.47	-0.426542	0.0566329	-7.53169	5.01e-14	3.36e-12
HBEGF	155.237	0.881546	0.117061	7.53066	5.05e-14	3.38e-12
PSMB9	41.3514	2.40744	0.319695	7.53042	5.06e-14	3.38e-12
PAQR5	1996.62	0.627525	0.0833547	7.52837	5.14e-14	3.42e-12
HAUS6	2390.31	-0.388224	0.0515784	-7.52687	5.2e-14	3.46e-12
CELSR1	1634.83	-0.568174	0.075503	-7.52518	5.26e-14	3.49e-12
FAM114A1	389.216	-0.657408	0.0874047	-7.52142	5.42e-14	3.59e-12
ARL4D	80.455	-1.26259	0.168183	-7.50724	6.04e-14	3.99e-12
ZNF804A	102.14	1.72523	0.230156	7.4959	6.58e-14	4.33e-12
CA9	13.6725	-3.4874	0.465264	-7.49553	6.6e-14	4.33e-12
PDGFA	257.126	-0.951032	0.12688	-7.49552	6.6e-14	4.33e-12
NFKBIE	72.1194	1.3468	0.180075	7.47911	7.48e-14	4.9e-12
PDK4	2471.94	-0.783107	0.105037	-7.45552	8.95e-14	5.85e-12
WDR45B	2035.3	0.360642	0.0483998	7.45131	9.24e-14	6.02e-12
B4GALNT1	1140.22	0.453476	0.0608913	7.4473	9.53e-14	6.2e-12
CFD	73.8463	-1.40088	0.188153	-7.44542	9.66e-14	6.27e-12
FAF2	2862.33	0.330927	0.04449	7.43823	1.02e-13	6.61e-12
HES1	297.812	-1.00031	0.134559	-7.43405	1.05e-13	6.81e-12
C1orf116	18.8709	-3.02649	0.40722	-7.43208	1.07e-13	6.89e-12
NBEAL2	759.083	-0.955103	0.128513	-7.43193	1.07e-13	6.89e-12
SLC2A12	141.163	-1.44763	0.195185	-7.41668	1.2e-13	7.71e-12
TINCR	17.9784	-2.10183	0.283495	-7.41399	1.23e-13	7.85e-12
TNKS1BP1	846.797	-0.47804	0.0646245	-7.39721	1.39e-13	8.89e-12
MYO10	3478.23	-0.576843	0.0781178	-7.38427	1.53e-13	9.78e-12
F8	255.687	0.911222	0.123417	7.38329	1.54e-13	9.83e-12
IMPA2	645.94	-0.601854	0.0815789	-7.37756	1.61e-13	1.02e-11
ADD3	386.999	0.707392	0.0962256	7.35139	1.96e-13	1.24e-11
SLC43A1	51.056	-1.29744	0.176511	-7.35051	1.97e-13	1.25e-11
AMDHD1	63.8844	1.31589	0.179713	7.32221	2.44e-13	1.54e-11
TMEM109	1433.13	0.487995	0.0666668	7.3199	2.48e-13	1.56e-11
PPP3CA	1533.24	-0.433485	0.0592399	-7.31744	2.53e-13	1.59e-11
CRY1	481.869	0.558552	0.0764016	7.31073	2.66e-13	1.67e-11
CD83	51.5403	1.54503	0.211394	7.30873	2.7e-13	1.69e-11
SLC35G1	477.52	0.578644	0.0792566	7.30089	2.86e-13	1.79e-11
DCTN4	2154.91	0.410449	0.0564089	7.27632	3.43e-13	2.14e-11
HK1	249.574	-0.669203	0.0919842	-7.27519	3.46e-13	2.15e-11
CEACAM1	64.4315	-2.11325	0.291214	-7.25667	3.97e-13	2.46e-11
REEP1	74.7763	1.40857	0.194246	7.25148	4.12e-13	2.55e-11
TMEM38B	1023.03	0.432488	0.0596471	7.25078	4.14e-13	2.56e-11
TAP2	269.568	1.05038	0.14492	7.24799	4.23e-13	2.61e-11
GPT2	393.345	-0.60008	0.0828039	-7.24701	4.26e-13	2.62e-11
RND1	78.5229	-1.54801	0.213641	-7.24585	4.3e-13	2.64e-11
FAM171B	626.45	-0.493797	0.0681547	-7.24525	4.32e-13	2.65e-11
RAB15	436.994	-0.682645	0.0947319	-7.20608	5.76e-13	3.52e-11
MAST4	35.2494	-1.98654	0.275706	-7.20528	5.79e-13	3.54e-11
CASTOR2	579.222	-0.623079	0.0865284	-7.20086	5.98e-13	3.65e-11
CTDNEP1	2148.13	-0.647196	0.0898832	-7.20041	6e-13	3.65e-11
AC016705.2	123.154	1.15362	0.16023	7.19978	6.03e-13	3.66e-11
SFMBT2	691.738	0.817621	0.11368	7.19231	6.37e-13	3.86e-11
RASSF5	136.021	1.09241	0.151955	7.18903	6.53e-13	3.94e-11
IFIH1	33.5184	2.22879	0.310067	7.18811	6.57e-13	3.96e-11
IGF1R	3853.12	-0.450651	0.0628832	-7.16648	7.7e-13	4.63e-11
ZCCHC7	620.764	-0.517716	0.072345	-7.1562	8.29e-13	4.98e-11
GTF2A1	4154.67	0.381005	0.0532578	7.15397	8.43e-13	5.05e-11
TPBG	359.288	-0.64343	0.0899553	-7.15278	8.5e-13	5.09e-11
ARHGAP31	218.755	0.656373	0.0919092	7.14154	9.23e-13	5.51e-11
EHD4	433.475	0.904532	0.126785	7.13435	9.72e-13	5.79e-11
LINC00662	307.4	-0.53674	0.0752404	-7.13367	9.77e-13	5.81e-11
DDIT4	1292.37	-1.1272	0.158109	-7.12926	1.01e-12	5.99e-11
PKMYT1	536.441	0.478614	0.0672052	7.12168	1.07e-12	6.32e-11
RBMXL1	452.433	0.465631	0.0653936	7.12043	1.08e-12	6.36e-11
LINP1	347.634	0.819029	0.115047	7.11906	1.09e-12	6.41e-11
SESN2	355.375	-0.654831	0.0920287	-7.11551	1.12e-12	6.57e-11
COL3A1	560.209	-4.33916	0.610046	-7.11285	1.14e-12	6.68e-11
LRP11	1819.51	-1.04531	0.146969	-7.11247	1.14e-12	6.68e-11
HMGXB3	845.063	0.48374	0.0680151	7.11224	1.14e-12	6.68e-11
CDR1	354.712	1.18058	0.166132	7.10627	1.19e-12	6.96e-11
CAPG	13.9071	-2.82469	0.398212	-7.09343	1.31e-12	7.63e-11
SOX9	1053.58	-0.655077	0.092411	-7.08874	1.35e-12	7.88e-11
FLYWCH2	259.852	-0.767332	0.108286	-7.08617	1.38e-12	8.01e-11
RHOV	61.8306	-1.81835	0.257097	-7.07262	1.52e-12	8.81e-11
PPL	60.4888	-1.22765	0.173958	-7.05718	1.7e-12	9.83e-11
VASN	181.596	-0.972758	0.137981	-7.04995	1.79e-12	1.03e-10
SRC	3746.8	-0.645463	0.0915864	-7.04758	1.82e-12	1.05e-10
NFX1	784.57	-0.524614	0.074523	-7.03963	1.93e-12	1.11e-10
PTTG1	1314.41	0.508862	0.072293	7.03889	1.94e-12	1.11e-10
WSB2	3454.46	0.407799	0.0579359	7.0388	1.94e-12	1.11e-10
DTNA	100.779	3.07641	0.43708	7.03855	1.94e-12	1.11e-10
VMA21	6194	0.408782	0.0581554	7.02913	2.08e-12	1.19e-10
PAPPA	1075.37	-0.898878	0.127892	-7.02839	2.09e-12	1.19e-10
TRAF3	1303.42	0.532504	0.075964	7.00996	2.38e-12	1.36e-10
RASGEF1A	83.8002	-0.984338	0.140632	-6.99941	2.57e-12	1.46e-10
KRT5	14.5812	-2.81615	0.402692	-6.99331	2.68e-12	1.52e-10
HOXA5	214.86	-0.725231	0.103877	-6.98164	2.92e-12	1.65e-10
PAX7	91.1534	-1.17217	0.168021	-6.97631	3.03e-12	1.71e-10
NFE2L3	424.388	0.688802	0.098751	6.97514	3.06e-12	1.72e-10
CCNYL1	3331.94	-0.416386	0.0596981	-6.97486	3.06e-12	1.72e-10
TMEM8B	73.6	-1.0568	0.151581	-6.97182	3.13e-12	1.76e-10
ALDH1B1	1047.46	-0.470211	0.0674648	-6.96972	3.18e-12	1.78e-10
SSH3	181.612	-0.803809	0.115615	-6.95247	3.59e-12	2.01e-10
HMGA2	927.606	-0.77557	0.111607	-6.94914	3.68e-12	2.05e-10
PRKD3	3565.28	0.393713	0.056659	6.94882	3.68e-12	2.05e-10
PLCXD1	880.343	-0.684085	0.0984494	-6.94859	3.69e-12	2.05e-10
ATP9A	783.834	-0.639924	0.0921973	-6.94081	3.9e-12	2.16e-10
SIPA1	149.364	-0.924577	0.133291	-6.93654	4.02e-12	2.23e-10
GPX2	382.236	-2.53269	0.365147	-6.93609	4.03e-12	2.23e-10
SOAT1	2478.48	-0.442836	0.0638706	-6.93332	4.11e-12	2.27e-10
CTSZ	238.999	-0.812806	0.117242	-6.93274	4.13e-12	2.27e-10
PROSER2	243.486	-0.752493	0.108602	-6.92893	4.24e-12	2.33e-10
TMEM236	33.5632	2.64643	0.382427	6.92009	4.51e-12	2.48e-10
SLC25A51	553.748	-0.434081	0.0627943	-6.91275	4.75e-12	2.6e-10
LINC02313	7.69394	-4.22393	0.611125	-6.91172	4.79e-12	2.62e-10
GNG12	5243.93	0.539223	0.0780719	6.90675	4.96e-12	2.71e-10
EFEMP1	77.3403	-2.11667	0.306602	-6.90362	5.07e-12	2.76e-10
AQP7	8.70357	-3.47888	0.504063	-6.90168	5.14e-12	2.79e-10
CRYBG1	567.2	1.28813	0.186645	6.90148	5.15e-12	2.79e-10
RLF	924.516	-0.359696	0.0521252	-6.90061	5.18e-12	2.81e-10
PNKD	286.88	-0.754721	0.109502	-6.89229	5.49e-12	2.97e-10
FBLN1	676.938	-0.776269	0.112639	-6.89163	5.52e-12	2.98e-10
LINC00888	197.933	0.761985	0.110698	6.88345	5.84e-12	3.15e-10
CLDN7	16.5621	-3.5025	0.509238	-6.87794	6.07e-12	3.27e-10
CHST11	436.993	-0.731718	0.106426	-6.8754	6.18e-12	3.32e-10
ZNF385A	283.206	-0.719434	0.104926	-6.85656	7.05e-12	3.78e-10
SRGN	3784.29	0.661175	0.09645	6.85511	7.13e-12	3.81e-10
NCOA3	3554.62	-0.542265	0.0792232	-6.84478	7.66e-12	4.09e-10
ANKRD18B	227.703	-1.03443	0.151139	-6.84418	7.69e-12	4.1e-10
DPYD	191.143	0.760029	0.11114	6.83845	8.01e-12	4.26e-10
IKZF2	94.3689	1.04648	0.153035	6.83819	8.02e-12	4.26e-10
CYP24A1	9641.77	-0.725402	0.106083	-6.83806	8.03e-12	4.26e-10
CYP4F3	197.098	-1.45978	0.213609	-6.8339	8.26e-12	4.37e-10
STAMBPL1	500.722	0.802726	0.117491	6.83223	8.36e-12	4.42e-10
FGG	4.3992	-6.17452	0.905011	-6.8226	8.94e-12	4.72e-10
PART1	204.649	1.38164	0.20256	6.82088	9.05e-12	4.76e-10
ME1	2194.16	-0.325661	0.0477519	-6.81984	9.11e-12	4.79e-10
MAGEB2	1426.6	0.89011	0.13055	6.81817	9.22e-12	4.84e-10
DACT2	587.425	-0.56988	0.083617	-6.81537	9.4e-12	4.92e-10
SIGMAR1	2224.45	-0.552624	0.0811276	-6.81178	9.64e-12	5.04e-10
LIFR	1023.82	-0.668343	0.0981215	-6.81138	9.67e-12	5.04e-10
GEMIN5	1707.71	0.384563	0.0564614	6.81107	9.69e-12	5.05e-10
INSIG1	1588.54	0.375707	0.0552106	6.80497	1.01e-11	5.26e-10
ATXN1	375.154	-0.577295	0.0848562	-6.80321	1.02e-11	5.31e-10
PHTF2	1165.3	0.470437	0.0692088	6.79735	1.07e-11	5.52e-10
MAPK9	1224.3	0.437668	0.064463	6.78944	1.13e-11	5.82e-10
CPEB2	848.866	-0.427524	0.0630814	-6.77734	1.22e-11	6.32e-10
CCDC198	132.654	0.833229	0.123011	6.77362	1.26e-11	6.48e-10
GRIK2	256.85	-0.653193	0.0964461	-6.77262	1.26e-11	6.51e-10
F11R	380.223	-0.745878	0.110239	-6.76601	1.32e-11	6.8e-10
PLA2G4A	362.17	-1.04823	0.154987	-6.76337	1.35e-11	6.91e-10
AC016144.1	5.53738	-6.50739	0.962558	-6.76052	1.38e-11	7.04e-10
AGPAT1	1389.19	0.428704	0.06353	6.74805	1.5e-11	7.66e-10
FLT4	207.301	0.851588	0.12621	6.7474	1.51e-11	7.68e-10
FAT3	27.4414	2.3271	0.344958	6.74604	1.52e-11	7.74e-10
APOC1	694.534	-0.819634	0.121573	-6.74189	1.56e-11	7.95e-10
GABARAPL1	141.76	-1.06682	0.158388	-6.7355	1.63e-11	8.29e-10
N4BP3	28.8037	2.1584	0.320573	6.73295	1.66e-11	8.43e-10
CLINT1	2622.59	0.37522	0.0557703	6.72794	1.72e-11	8.69e-10
NUDT21	4910.7	0.304291	0.0452281	6.72792	1.72e-11	8.69e-10
TUSC1	157.638	-0.902213	0.134277	-6.71904	1.83e-11	9.22e-10
GREM2	22.952	-2.15185	0.32032	-6.71782	1.84e-11	9.29e-10
MT2A	3544.42	1.1421	0.170105	6.71408	1.89e-11	9.51e-10
FOXP4	827.234	-0.480108	0.0715359	-6.71143	1.93e-11	9.67e-10
MSC	252.562	-0.70032	0.104383	-6.70916	1.96e-11	9.8e-10
DNM1	671.979	-0.525941	0.0785071	-6.69928	2.09e-11	1.05e-09
RAB12	659.219	0.456392	0.0681753	6.69439	2.17e-11	1.08e-09
SNTB1	300.133	0.764358	0.114311	6.68663	2.28e-11	1.14e-09
RNASEH2B	591.931	0.46542	0.0696143	6.6857	2.3e-11	1.14e-09
MRC2	641.608	-0.86987	0.130147	-6.68375	2.33e-11	1.16e-09
GFOD1	153.388	-1.07742	0.161318	-6.67884	2.41e-11	1.19e-09
RBM22	1654.6	0.392977	0.0588556	6.67697	2.44e-11	1.21e-09
SIRLNT	68.3954	-4.60036	0.689217	-6.67476	2.48e-11	1.22e-09
NBEA	322.558	-0.683193	0.102403	-6.6716	2.53e-11	1.25e-09
LINC02593	34.0473	-1.73974	0.26125	-6.65929	2.75e-11	1.36e-09
NDRG4	53.2198	-1.57283	0.236597	-6.6477	2.98e-11	1.46e-09
ERGIC1	4003.68	0.404823	0.0609556	6.64128	3.11e-11	1.53e-09
LYPD1	146.111	1.6797	0.253188	6.63419	3.26e-11	1.6e-09
AC099786.1	13.6603	-2.33097	0.35175	-6.62678	3.43e-11	1.68e-09
NEDD9	1402.78	-0.398609	0.0602345	-6.61762	3.65e-11	1.78e-09
ANK3	38.586	-1.7619	0.266773	-6.6045	3.99e-11	1.95e-09
TMEM102	76.8433	-1.1191	0.169491	-6.60271	4.04e-11	1.97e-09
NR2F6	728.39	-0.685228	0.103842	-6.59874	4.15e-11	2.02e-09
RAET1G	39.3113	-1.75483	0.26614	-6.59364	4.29e-11	2.08e-09
MZT1	423.582	0.609213	0.0924534	6.58941	4.42e-11	2.14e-09
PPIF	2729.9	0.388762	0.0590167	6.58732	4.48e-11	2.17e-09
CHP1	8113.99	-0.329174	0.0500209	-6.58072	4.68e-11	2.26e-09
SULT1A4	15.5105	-2.4538	0.373364	-6.57214	4.96e-11	2.39e-09
MARCKS	1437.73	-0.826501	0.125867	-6.56644	5.15e-11	2.48e-09
L1CAM	29.5316	-1.72008	0.262233	-6.55935	5.4e-11	2.6e-09
PKIB	152.676	-1.29123	0.196867	-6.5589	5.42e-11	2.6e-09
SYT1	20.2051	-2.49213	0.380175	-6.55522	5.56e-11	2.66e-09
RPF2	995.794	0.437559	0.0667501	6.55519	5.56e-11	2.66e-09
KIFC3	1403.11	0.56449	0.0861375	6.55336	5.63e-11	2.69e-09
PRIM1	1087.06	0.534626	0.0816116	6.55086	5.72e-11	2.73e-09
TACC2	1261.44	-0.431722	0.0659172	-6.54945	5.77e-11	2.75e-09
CORO2A	18.8873	-2.05911	0.314646	-6.54423	5.98e-11	2.84e-09
RASGEF1B	58.6294	-2.18282	0.333806	-6.53917	6.19e-11	2.94e-09
DCAF10	1168.87	-0.538252	0.0823373	-6.53716	6.27e-11	2.97e-09
CBLB	215.307	-0.715721	0.109492	-6.53677	6.29e-11	2.97e-09
SLC16A3	22.0342	-1.92072	0.293834	-6.53677	6.29e-11	2.97e-09
MGAT5	1103.11	0.514397	0.0787254	6.53407	6.4e-11	3.02e-09
GPCPD1	328.643	-0.872048	0.133465	-6.53393	6.41e-11	3.02e-09
VAPA	3454.59	-0.277923	0.0425606	-6.53004	6.58e-11	3.09e-09
NFATC2	88.6168	-0.945105	0.144734	-6.52993	6.58e-11	3.09e-09
NIBAN2	1453.36	-0.452561	0.0693911	-6.52188	6.94e-11	3.25e-09
IRF2BP2	3252.88	-0.435159	0.0668362	-6.51082	7.47e-11	3.5e-09
PHEX	15.9718	-2.22046	0.341404	-6.50391	7.83e-11	3.66e-09
PLCD3	1641.39	-0.636618	0.097886	-6.50367	7.84e-11	3.66e-09
SLC44A2	166.178	-0.812958	0.125039	-6.50162	7.95e-11	3.7e-09
ERBB3	84.9935	-1.06087	0.16324	-6.49886	8.09e-11	3.76e-09
PLP2	2856.21	-0.347145	0.0534373	-6.49631	8.23e-11	3.82e-09
ZFP62	174.777	0.69883	0.107723	6.48726	8.74e-11	4.05e-09
NPC1	1914.9	0.896093	0.138264	6.48104	9.11e-11	4.22e-09
ADRA1B	169.796	-0.755282	0.116557	-6.47994	9.18e-11	4.24e-09
RTL5	364.783	-0.763038	0.11777	-6.47906	9.23e-11	4.26e-09
CAMK2D	1622.7	-0.348856	0.053883	-6.47432	9.52e-11	4.39e-09
PADI2	80.3623	-1.37578	0.212513	-6.47386	9.55e-11	4.39e-09
UGDH	14596.6	-0.3839	0.0593303	-6.47056	9.76e-11	4.48e-09
TOPORS	814.517	-0.5732	0.0886233	-6.46783	9.94e-11	4.56e-09
RBM8A	1915.2	0.43765	0.0677116	6.46344	1.02e-10	4.69e-09
ZBTB5	447.42	-0.513336	0.0794874	-6.45809	1.06e-10	4.85e-09
AHNAK2	3566.09	-1.07913	0.16724	-6.45259	1.1e-10	5.02e-09
TNS1	31.1122	-2.44852	0.379744	-6.44781	1.13e-10	5.17e-09
EBLN3P	1009.7	-0.477147	0.0740044	-6.44756	1.14e-10	5.17e-09
CRACD	21.3659	2.35187	0.36491	6.44508	1.16e-10	5.25e-09
SP140L	42.392	1.88512	0.292659	6.44136	1.18e-10	5.37e-09
FUT8	1189.44	-0.623929	0.097027	-6.43046	1.27e-10	5.76e-09
LLGL2	234.302	-0.982987	0.153168	-6.4177	1.38e-10	6.26e-09
GALNT9	10.9205	-3.57742	0.557911	-6.41217	1.43e-10	6.48e-09
AGMO	20.2525	2.8355	0.442421	6.40905	1.46e-10	6.6e-09
CERKL	21.9545	-2.01126	0.313847	-6.4084	1.47e-10	6.62e-09
SLCO5A1	93.4033	0.910452	0.142137	6.40544	1.5e-10	6.74e-09
SYDE2	269.96	0.685943	0.107101	6.40464	1.51e-10	6.76e-09
AR	1832.88	-0.380102	0.0593487	-6.40455	1.51e-10	6.76e-09
TCN1	7.95543	-3.32388	0.519493	-6.39832	1.57e-10	7.03e-09
RHPN2	1852.56	-0.450248	0.0703923	-6.39626	1.59e-10	7.12e-09
KANK2	914.317	-0.573666	0.0896964	-6.39564	1.6e-10	7.13e-09
SLC35D2	202.455	-0.813245	0.127256	-6.39061	1.65e-10	7.36e-09
KIAA1671	818.622	-0.587093	0.0918997	-6.38841	1.68e-10	7.46e-09
CENPU	889.029	0.448301	0.0702153	6.38467	1.72e-10	7.63e-09
CAMK4	364.007	0.692761	0.108738	6.37094	1.88e-10	8.33e-09
FADS3	163.549	-0.667471	0.104771	-6.37079	1.88e-10	8.33e-09
KLF10	974.455	0.518389	0.0814078	6.3678	1.92e-10	8.48e-09
MCMBP	3058.38	0.276705	0.043462	6.3666	1.93e-10	8.53e-09
EZR	4453.85	-0.302826	0.0475659	-6.36646	1.93e-10	8.53e-09
SAMD4A	387.197	1.00212	0.15747	6.36387	1.97e-10	8.66e-09
APAF1	1138.71	-0.379345	0.0596247	-6.36222	1.99e-10	8.74e-09
MBP	907.979	0.547217	0.0860158	6.36182	1.99e-10	8.75e-09
P4HA2	144.421	-0.968443	0.152245	-6.36109	2e-10	8.78e-09
LGSN	447.88	-0.942488	0.148196	-6.35975	2.02e-10	8.85e-09
LINC00707	989.646	1.72853	0.271866	6.35802	2.04e-10	8.93e-09
SHB	209.003	-0.698198	0.109861	-6.35526	2.08e-10	9.08e-09
OCLN	316.975	0.726416	0.11437	6.35143	2.13e-10	9.3e-09
ARHGAP44	98.942	-1.12715	0.177497	-6.35027	2.15e-10	9.35e-09
CPS1	6077.27	-0.599585	0.0944776	-6.34631	2.21e-10	9.58e-09
IRS2	2170.89	-0.640673	0.10108	-6.33828	2.32e-10	1.01e-08
DCP2	1459.06	0.418893	0.0661495	6.33252	2.41e-10	1.04e-08
UGP2	1880.51	-0.280492	0.0443366	-6.32642	2.51e-10	1.09e-08
ARHGEF39	372.447	-0.753959	0.119208	-6.32471	2.54e-10	1.1e-08
PLCL2	70.6248	1.86374	0.294795	6.32216	2.58e-10	1.11e-08
EIF3J	1672.65	0.362038	0.0573064	6.31758	2.66e-10	1.14e-08
CARD6	208.845	-0.624233	0.0988401	-6.31558	2.69e-10	1.16e-08
ANKRD30A	149.181	0.851155	0.134793	6.31455	2.71e-10	1.16e-08
TRDMT1	313.012	0.660904	0.104676	6.31378	2.72e-10	1.17e-08
IMPACT	663.444	0.480828	0.0763399	6.29851	3.01e-10	1.29e-08
GON7	416.97	0.565678	0.0898435	6.29626	3.05e-10	1.3e-08
CFH	196.705	1.36526	0.217027	6.29075	3.16e-10	1.35e-08
ZNF549	6.53372	-5.22846	0.83116	-6.29057	3.16e-10	1.35e-08
CACNA1D	27.1449	-1.77584	0.282574	-6.28451	3.29e-10	1.4e-08
DRAM1	794.846	0.432144	0.0687644	6.28441	3.29e-10	1.4e-08
PIK3C2B	1025.87	-0.52136	0.0829834	-6.28271	3.33e-10	1.41e-08
CFAP47	135.42	-1.21323	0.19318	-6.2803	3.38e-10	1.43e-08
MGAT4B	1482.81	0.428875	0.0683067	6.27867	3.41e-10	1.45e-08
USP12	594.981	0.461786	0.0735582	6.27784	3.43e-10	1.45e-08
KCTD1	1073.41	-0.497645	0.0792702	-6.27783	3.43e-10	1.45e-08
TMEM256	155.534	-1.13283	0.180503	-6.27597	3.47e-10	1.47e-08
HMGCLL1	46.3256	-1.42185	0.227034	-6.26271	3.78e-10	1.59e-08
LINC02735	35.3665	-1.72468	0.275466	-6.26094	3.83e-10	1.61e-08
TANGO6	786.853	-0.407343	0.0650681	-6.26025	3.84e-10	1.61e-08
ELK3	1446.04	0.312763	0.0499703	6.25897	3.88e-10	1.62e-08
MAST3	276.936	-0.686431	0.109739	-6.25514	3.97e-10	1.66e-08
FAM126A	694.603	0.435138	0.0696083	6.25123	4.07e-10	1.7e-08
PITX1	416.177	-0.856319	0.136987	-6.2511	4.08e-10	1.7e-08
BEST3	79.4031	1.12391	0.179839	6.24954	4.12e-10	1.72e-08
NOMO2	2216.73	0.264236	0.042337	6.24125	4.34e-10	1.81e-08
ROR1	225.509	0.988178	0.158462	6.23606	4.49e-10	1.87e-08
SH2D3A	67.4944	-0.962239	0.154448	-6.23017	4.66e-10	1.93e-08
NPM1	16862.1	0.558629	0.089777	6.22241	4.9e-10	2.03e-08
PDCD2	1112.18	0.52617	0.0847063	6.2117	5.24e-10	2.17e-08
KDM4B	371.796	-0.561865	0.090467	-6.21071	5.27e-10	2.18e-08
DOCK4	550.928	0.589588	0.0951398	6.19707	5.75e-10	2.38e-08
COX16	644.557	0.503084	0.081222	6.19394	5.87e-10	2.42e-08
CSNK1A1	1938.85	0.470809	0.0760185	6.19335	5.89e-10	2.43e-08
FASTKD1	499.452	0.509739	0.0823099	6.19292	5.91e-10	2.43e-08
STK32B	853.187	0.698714	0.112839	6.19212	5.94e-10	2.44e-08
SATB2	1229.54	0.468743	0.075707	6.19154	5.96e-10	2.44e-08
ACADVL	978.895	-0.483524	0.0781639	-6.18602	6.17e-10	2.53e-08
RXRA	599.631	-0.390913	0.0632071	-6.18465	6.22e-10	2.55e-08
ABHD4	1146.1	-0.411046	0.0665559	-6.17595	6.58e-10	2.69e-08
NLGN2	689.817	-0.614745	0.0995552	-6.17491	6.62e-10	2.7e-08
PIGO	611.317	-0.578829	0.0938485	-6.16769	6.93e-10	2.82e-08
SERINC2	174.939	-1.10392	0.179778	-6.14046	8.23e-10	3.35e-08
SMPDL3B	92.1666	-1.07121	0.174752	-6.12991	8.79e-10	3.57e-08
NR5A2	7.53081	-3.58588	0.585055	-6.12914	8.84e-10	3.58e-08
DNAJA1	2066.84	-0.596002	0.0972695	-6.12733	8.94e-10	3.62e-08
P2RX3	4.22512	-5.33745	0.871093	-6.12731	8.94e-10	3.62e-08
RGP1	970.762	-0.52656	0.0860508	-6.11917	9.41e-10	3.8e-08
NR1H2	802.918	0.41147	0.0672806	6.11573	9.61e-10	3.88e-08
SH3BGRL2	117.028	1.74799	0.285939	6.11314	9.77e-10	3.94e-08
AL031058.1	6.9542	-3.32535	0.544588	-6.10617	1.02e-09	4.11e-08
SLU7	794.06	0.451569	0.0739862	6.10342	1.04e-09	4.17e-08
ZNF300	222.744	0.608363	0.0997025	6.10179	1.05e-09	4.21e-08
TLE4	630.347	0.759271	0.124437	6.10165	1.05e-09	4.21e-08
POR	1083.43	-0.776361	0.127297	-6.09882	1.07e-09	4.28e-08
KCNK5	34.723	-1.45358	0.238402	-6.0972	1.08e-09	4.31e-08
SEMA3F	29.305	-1.56439	0.257295	-6.08014	1.2e-09	4.79e-08
CBX6	1693.82	0.43537	0.0716744	6.07427	1.25e-09	4.96e-08
WWTR1	4822.95	0.327086	0.0538702	6.07173	1.27e-09	5.04e-08
TINAG	22.4627	2.11672	0.348854	6.06764	1.3e-09	5.16e-08
NSMAF	1020.49	0.31574	0.0520401	6.06725	1.3e-09	5.17e-08
TGFB2	674.158	0.895854	0.147742	6.06362	1.33e-09	5.27e-08
PLPPR3	39.2534	-1.15964	0.191247	-6.06356	1.33e-09	5.27e-08
SYTL3	163.465	0.904329	0.149162	6.06274	1.34e-09	5.29e-08
CSTA	5.71998	-4.14749	0.684134	-6.06239	1.34e-09	5.3e-08
TRIB1	455.04	-0.562438	0.0929564	-6.05056	1.44e-09	5.69e-08
SH2D5	34.3283	1.56199	0.258487	6.0428	1.51e-09	5.97e-08
TGFB1	2775.96	-0.341354	0.0564965	-6.04203	1.52e-09	5.99e-08
COCH	344.803	-0.639909	0.105927	-6.04105	1.53e-09	6.01e-08
NOC3L	1303.27	0.320202	0.0530243	6.03878	1.55e-09	6.09e-08
RAB3IP	671.02	0.530296	0.0878869	6.03384	1.6e-09	6.27e-08
SULT2B1	16.8253	-2.08717	0.346207	-6.02868	1.65e-09	6.47e-08
TMSB4X	5772.61	-0.832315	0.138088	-6.02741	1.67e-09	6.51e-08
UGT2B7	138.818	-0.799418	0.132942	-6.01328	1.82e-09	7.09e-08
MYOM3	104.892	-1.07698	0.179127	-6.01239	1.83e-09	7.12e-08
TMEM170A	1110.63	0.467756	0.077829	6.01005	1.85e-09	7.22e-08
FOSL1	801.192	0.834294	0.139016	6.00144	1.96e-09	7.6e-08
HTR1D	130.926	-0.966197	0.161108	-5.9972	2.01e-09	7.79e-08
RC3H2	1826.78	0.381317	0.0635933	5.99618	2.02e-09	7.83e-08
SLC6A9	106.545	-0.874231	0.14608	-5.98462	2.17e-09	8.4e-08
SERPINF2	20.2303	-1.67521	0.279957	-5.98382	2.18e-09	8.43e-08
SLC35B4	1366.11	0.365075	0.0610317	5.98174	2.21e-09	8.53e-08
LIN7C	3385	0.294606	0.049293	5.97663	2.28e-09	8.79e-08
GRPEL2	1625.19	0.411454	0.068875	5.97392	2.32e-09	8.92e-08
SLC1A4	720.947	-0.47222	0.0790803	-5.9714	2.35e-09	9.05e-08
KAT2B	679.868	0.432501	0.0724964	5.96583	2.43e-09	9.35e-08
AC126564.1	16.8174	-2.02437	0.339395	-5.96464	2.45e-09	9.41e-08
RGL1	36.1679	1.46374	0.245424	5.96414	2.46e-09	9.42e-08
GPR137	663.277	0.459587	0.0770812	5.96238	2.49e-09	9.51e-08
THSD7A	145.481	-1.29486	0.217222	-5.96102	2.51e-09	9.58e-08
APLN	26.3803	2.06565	0.34671	5.95786	2.56e-09	9.76e-08
SLC41A1	1421.36	0.555641	0.0932822	5.95656	2.58e-09	9.82e-08
BMPR1B	699.375	0.416456	0.0699347	5.95492	2.6e-09	9.91e-08
ZWILCH	1688.76	0.34911	0.0586488	5.95255	2.64e-09	1e-07
CADPS2	335.734	0.624976	0.105031	5.95037	2.68e-09	1.02e-07
PIK3R1	620.92	-0.670402	0.112727	-5.9471	2.73e-09	1.04e-07
SH3BP1	76.0154	-1.02091	0.171686	-5.9464	2.74e-09	1.04e-07
PTX3	17.769	4.11924	0.692939	5.94459	2.77e-09	1.05e-07
SEMA3E	19.7153	2.5263	0.42537	5.93905	2.87e-09	1.08e-07
HSD3B7	143.541	-0.842252	0.141839	-5.93811	2.88e-09	1.09e-07
NABP2	2022.75	0.315856	0.0531964	5.93755	2.89e-09	1.09e-07
CLDN4	8.11296	-2.87756	0.484752	-5.93615	2.92e-09	1.1e-07
ETV1	522.037	0.472346	0.0797007	5.9265	3.09e-09	1.16e-07
GTF3C2	1715.9	-0.337312	0.0569483	-5.92313	3.16e-09	1.19e-07
ZBTB38	4512.48	-0.800722	0.135233	-5.92103	3.2e-09	1.2e-07
MRAP2	7.37451	-3.30691	0.558575	-5.92027	3.21e-09	1.2e-07
FA2H	129.529	-1.30317	0.220125	-5.92014	3.22e-09	1.2e-07
ZNF518B	687.915	-0.50605	0.0855341	-5.91636	3.29e-09	1.23e-07
ANKRD28	810.694	0.363093	0.0613925	5.91429	3.33e-09	1.24e-07
DESI1	1103.28	0.376138	0.0636669	5.9079	3.46e-09	1.29e-07
TAF4B	300.197	0.669031	0.113248	5.90764	3.47e-09	1.29e-07
LRP1	550.643	-0.734712	0.124478	-5.90233	3.58e-09	1.33e-07
DIAPH1	2041.98	-0.261153	0.0442558	-5.90098	3.61e-09	1.34e-07
VWA7	36.6537	-1.45625	0.246867	-5.89891	3.66e-09	1.36e-07
LRRCC1	352.965	0.738257	0.125177	5.8977	3.69e-09	1.37e-07
CCN2	430.349	0.814322	0.138103	5.89649	3.71e-09	1.37e-07
STRA6	473.958	-0.559516	0.0948934	-5.89626	3.72e-09	1.37e-07
RGS9	99.5744	-0.903383	0.153295	-5.89309	3.79e-09	1.4e-07
NUFIP2	5162.33	0.345478	0.0586378	5.89172	3.82e-09	1.41e-07
TP53INP2	333.881	-0.651774	0.11068	-5.8888	3.89e-09	1.43e-07
PC	631.769	-0.530452	0.0901073	-5.88689	3.94e-09	1.45e-07
PLAAT3	42.0485	-1.21881	0.207131	-5.88424	4e-09	1.47e-07
OSGIN2	1773.29	0.377786	0.0642329	5.8815	4.07e-09	1.49e-07
PRSS12	185.917	0.694496	0.118091	5.88101	4.08e-09	1.49e-07
FN1	448.634	-1.00937	0.171883	-5.8724	4.3e-09	1.57e-07
GUCY1A2	417.619	0.890154	0.151601	5.8717	4.31e-09	1.58e-07
EPHA6	28.8587	1.68171	0.286571	5.86839	4.4e-09	1.61e-07
GRAMD2B	15.5334	3.48849	0.595148	5.86155	4.59e-09	1.67e-07
ABCC1	3015.4	-0.402257	0.068643	-5.86014	4.62e-09	1.68e-07
PLA2G4C	16.8727	2.99669	0.511735	5.85595	4.74e-09	1.72e-07
PHF10	1080.35	0.555101	0.0948185	5.85436	4.79e-09	1.74e-07
RRM2	4700.14	0.392612	0.0670922	5.85183	4.86e-09	1.76e-07
AGPAT2	347.862	-0.59979	0.102503	-5.85142	4.87e-09	1.77e-07
AL121949.1	117.117	-0.825015	0.141153	-5.84481	5.07e-09	1.84e-07
SLC40A1	252.951	-0.961194	0.164496	-5.84328	5.12e-09	1.85e-07
GYG2	57.0508	-1.15617	0.197873	-5.84298	5.13e-09	1.85e-07
SOX4	1329.7	-0.454512	0.0777973	-5.84226	5.15e-09	1.86e-07
SAPCD2	589.355	0.560111	0.0959685	5.8364	5.33e-09	1.92e-07
PPP2R1B	1004.86	-0.550494	0.0947796	-5.80815	6.32e-09	2.27e-07
SP6	35.6329	1.62506	0.279872	5.80642	6.38e-09	2.29e-07
DPAGT1	1042.17	0.352384	0.0607077	5.8046	6.45e-09	2.31e-07
TENM3	1964.59	-0.472848	0.0815028	-5.80162	6.57e-09	2.35e-07
TMEM92	77.8302	-0.829687	0.143176	-5.79489	6.84e-09	2.45e-07
SLC22A5	277.519	-0.570399	0.0987595	-5.77564	7.67e-09	2.74e-07
PLD3	3692.57	-0.279127	0.0483558	-5.77236	7.82e-09	2.79e-07
CSRP1	5397.46	0.515503	0.0893597	5.76886	7.98e-09	2.85e-07
PDK1	477.877	-0.545038	0.0945091	-5.76704	8.07e-09	2.87e-07
MPV17L	1633.66	0.521706	0.0905296	5.76282	8.27e-09	2.94e-07
EVA1A	29.8654	2.08511	0.361909	5.76142	8.34e-09	2.96e-07
RNF217	729.03	-0.591321	0.102748	-5.75506	8.66e-09	3.07e-07
NETO2	4046.97	0.325635	0.0566812	5.74502	9.19e-09	3.26e-07
PTK2B	51.9009	-1.00623	0.175375	-5.73762	9.6e-09	3.4e-07
GBP3	38.0277	2.43142	0.423821	5.73691	9.64e-09	3.41e-07
NR2F2	3176.86	-0.819473	0.142902	-5.73452	9.78e-09	3.45e-07
ME2	1830.97	-0.259653	0.045279	-5.73451	9.78e-09	3.45e-07
UBE2Q1	1043.67	0.311316	0.0543363	5.72943	1.01e-08	3.55e-07
GOLM1	1071.61	0.651807	0.11382	5.72665	1.02e-08	3.61e-07
ZHX1	939.588	0.468084	0.081822	5.72077	1.06e-08	3.73e-07
LPAR5	3.56217	-5.08054	0.888704	-5.71679	1.09e-08	3.81e-07
LGALS3	445.06	-0.998109	0.174657	-5.71466	1.1e-08	3.86e-07
FGD1	582.454	-0.42337	0.0740979	-5.71367	1.11e-08	3.87e-07
ITGA1	479.787	0.529144	0.0926358	5.71209	1.12e-08	3.91e-07
UBXN7	786.749	-0.352045	0.0616777	-5.70782	1.14e-08	4e-07
MOCS2	968.79	0.304063	0.0532892	5.70589	1.16e-08	4.04e-07
IRS1	2256.03	0.457461	0.0802024	5.70383	1.17e-08	4.09e-07
LINC00689	29.4691	-1.30985	0.229685	-5.7028	1.18e-08	4.1e-07
CHKA	835.444	-0.419555	0.0735711	-5.70272	1.18e-08	4.1e-07
PISD	1053.03	-1.34842	0.236699	-5.69675	1.22e-08	4.24e-07
CHAC1	34.3795	-2.01841	0.354414	-5.69506	1.23e-08	4.28e-07
CNOT6	3036.53	0.535264	0.0939907	5.69486	1.23e-08	4.28e-07
ARHGEF10L	110.808	-0.801685	0.141189	-5.67812	1.36e-08	4.72e-07
SNORC	47.9261	-1.41894	0.249906	-5.67788	1.36e-08	4.72e-07
FOXN3	900.516	0.538819	0.0949718	5.67346	1.4e-08	4.83e-07
PKDCC	44.2781	-1.08253	0.190836	-5.6726	1.41e-08	4.85e-07
DUSP5	600.492	-0.520075	0.0917285	-5.66972	1.43e-08	4.93e-07
PTPN6	143.488	-0.996475	0.175771	-5.66918	1.43e-08	4.94e-07
CALM1	5654.07	0.295485	0.0521237	5.66893	1.44e-08	4.94e-07
PI4K2B	450.208	0.40357	0.0712701	5.66254	1.49e-08	5.12e-07
PIP5K1C	500.779	-0.39727	0.0702054	-5.65869	1.53e-08	5.23e-07
LTBP1	163.699	-0.699924	0.123816	-5.65294	1.58e-08	5.41e-07
XPR1	3754.67	-0.410502	0.0726371	-5.65141	1.59e-08	5.45e-07
SLPI	5.05876	-3.94877	0.699071	-5.6486	1.62e-08	5.53e-07
PFKFB4	102.107	-0.795073	0.140777	-5.64774	1.63e-08	5.55e-07
AC008163.1	19.6457	-2.05413	0.363732	-5.64738	1.63e-08	5.56e-07
ZNF473	318.497	-0.458964	0.0813078	-5.64478	1.65e-08	5.64e-07
RCHY1	405.315	0.496918	0.0881346	5.63818	1.72e-08	5.85e-07
TCIRG1	390.325	-0.486882	0.0864299	-5.63325	1.77e-08	6.01e-07
ZBTB18	726.588	0.814372	0.144606	5.63168	1.78e-08	6.06e-07
PBK	1968.72	0.411287	0.0730505	5.63017	1.8e-08	6.11e-07
SHMT2	3094.78	-0.425637	0.0756023	-5.62995	1.8e-08	6.11e-07
CPEB4	1771.96	0.317789	0.0565351	5.62109	1.9e-08	6.42e-07
BMERB1	1130.38	0.427273	0.0760371	5.61927	1.92e-08	6.48e-07
KDM5C	1950.49	-0.293295	0.0522313	-5.61531	1.96e-08	6.63e-07
ERO1B	583.73	0.386989	0.0690577	5.60385	2.1e-08	7.07e-07
AKR1C3	4282.26	-1.32372	0.236266	-5.60265	2.11e-08	7.11e-07
TIPRL	1223.77	0.390135	0.0696553	5.60094	2.13e-08	7.18e-07
GLMP	279.057	-0.478122	0.0853897	-5.59929	2.15e-08	7.24e-07
UBE2L6	596.809	-0.428501	0.0765726	-5.59601	2.19e-08	7.36e-07
GLI2	334.363	-0.563121	0.100632	-5.59584	2.2e-08	7.36e-07
RIMS4	135.931	0.714951	0.127774	5.59542	2.2e-08	7.37e-07
DEAF1	796.812	0.370213	0.0662031	5.59208	2.24e-08	7.51e-07
ETS2	728.43	-0.743959	0.133252	-5.58311	2.36e-08	7.9e-07
TMSB4XP8	61.9417	-0.994229	0.178252	-5.57766	2.44e-08	8.14e-07
F7	15.9057	-2.1754	0.390253	-5.57433	2.48e-08	8.29e-07
KIF3C	736.325	-0.731113	0.131309	-5.56789	2.58e-08	8.59e-07
STXBP5	1005.67	-0.424544	0.0762676	-5.5665	2.6e-08	8.63e-07
TSPAN4	1126.03	0.392291	0.0704747	5.56641	2.6e-08	8.63e-07
IFT74	219.307	-0.677502	0.121712	-5.56641	2.6e-08	8.63e-07
GGT5	120.681	-2.01656	0.362589	-5.56156	2.67e-08	8.87e-07
EIF4ENIF1	517.681	-0.406133	0.0730682	-5.55828	2.72e-08	9.03e-07
KCNC4	132.752	-0.838757	0.150991	-5.555	2.78e-08	9.19e-07
CPNE1	2556.11	-0.348425	0.0627424	-5.55327	2.8e-08	9.27e-07
P2RY6	208.745	-0.608782	0.109681	-5.55049	2.85e-08	9.41e-07
AC090791.1	16.3894	2.83008	0.510007	5.54911	2.87e-08	9.47e-07
ZMAT2	612.268	-0.36838	0.0664582	-5.54304	2.97e-08	9.79e-07
BNIP3	1459.28	-0.492218	0.0888415	-5.54041	3.02e-08	9.93e-07
FAT4	656.769	0.811715	0.146515	5.54016	3.02e-08	9.94e-07
PNRC1	1693.49	-0.555335	0.100261	-5.53891	3.04e-08	1e-06
SEPTIN9	5144	-0.350598	0.0633002	-5.53865	3.05e-08	1e-06
FAM214B	105.332	-0.991475	0.17919	-5.53309	3.15e-08	1.03e-06
NAV3	502.07	0.720897	0.130294	5.53284	3.15e-08	1.03e-06
LITAF	3402.82	-0.358702	0.0649135	-5.52584	3.28e-08	1.07e-06
EPHX1	3999.17	-0.570094	0.103188	-5.52479	3.3e-08	1.08e-06
FNDC10	66.2565	1.18678	0.214951	5.52117	3.37e-08	1.1e-06
AZIN2	27.8065	1.65516	0.299817	5.52056	3.38e-08	1.1e-06
PLEKHB2	2446.77	0.34117	0.0618018	5.52038	3.38e-08	1.1e-06
MB21D2	340.593	0.491097	0.0889673	5.51997	3.39e-08	1.1e-06
CHST9	1353.77	-0.405305	0.0734398	-5.51888	3.41e-08	1.11e-06
FRK	896.714	-0.565855	0.102576	-5.51647	3.46e-08	1.12e-06
GBA2	254.434	-0.489335	0.0887858	-5.51141	3.56e-08	1.15e-06
TJP3	195.375	-1.77068	0.321382	-5.50958	3.6e-08	1.16e-06
CSGALNACT2	526.481	0.395301	0.0717505	5.50939	3.6e-08	1.16e-06
MSLN	7.21992	-3.64472	0.66234	-5.50279	3.74e-08	1.21e-06
AC092868.2	343.767	0.554418	0.100791	5.50068	3.78e-08	1.22e-06
PRSS56	4.88577	-4.78229	0.86982	-5.49802	3.84e-08	1.24e-06
CDC42SE2	2286.54	0.330892	0.0603732	5.48077	4.23e-08	1.36e-06
TTC19	845.784	0.399518	0.0729246	5.47851	4.29e-08	1.38e-06
TNIK	33.3512	1.51346	0.276287	5.47787	4.3e-08	1.38e-06
PDZK1IP1	14.8307	3.23898	0.59139	5.4769	4.33e-08	1.39e-06
HIRIP3	173.607	0.606298	0.110739	5.47503	4.37e-08	1.4e-06
MAT2B	1348.75	0.412229	0.0753334	5.47206	4.45e-08	1.42e-06
IQSEC2	341.698	-0.621675	0.113615	-5.47176	4.46e-08	1.43e-06
TRIM2	199.725	-1.02885	0.188052	-5.47109	4.47e-08	1.43e-06
DDAH2	132.056	-0.750766	0.137527	-5.45904	4.79e-08	1.53e-06
HIGD1A	1863.95	0.343043	0.0628649	5.45683	4.85e-08	1.55e-06
SGK1	79.8886	-0.843543	0.154699	-5.45281	4.96e-08	1.58e-06
RXYLT1	423.428	0.456213	0.0836702	5.45251	4.97e-08	1.58e-06
PPDPF	1442.86	-0.350487	0.0642828	-5.45226	4.97e-08	1.58e-06
SNHG29	11252.9	0.477423	0.0876154	5.44907	5.06e-08	1.61e-06
TLR3	139.352	0.903987	0.165969	5.44674	5.13e-08	1.63e-06
SCN9A	542.777	-0.619196	0.113745	-5.44374	5.22e-08	1.65e-06
GTF3C1	2677.77	-0.256133	0.0470639	-5.44223	5.26e-08	1.67e-06
SBK2	13.8379	-2.18685	0.401845	-5.44204	5.27e-08	1.67e-06
EBF3	199.205	0.723889	0.133218	5.43387	5.51e-08	1.74e-06
LHFPL2	848.449	-0.364075	0.0670022	-5.43379	5.52e-08	1.74e-06
CCDC88C	282.652	-0.638577	0.117557	-5.43205	5.57e-08	1.76e-06
MNT	347.484	-0.41316	0.076068	-5.43146	5.59e-08	1.76e-06
SCAMP5	425.477	0.4593	0.0845932	5.42952	5.65e-08	1.78e-06
UHRF2	438.366	-0.515476	0.0949736	-5.42757	5.71e-08	1.8e-06
CBSL	83.6996	-1.24105	0.228871	-5.42247	5.88e-08	1.85e-06
APP	4618.56	0.318405	0.0587613	5.41862	6.01e-08	1.88e-06
FARP1	761.429	-0.362882	0.0669741	-5.41824	6.02e-08	1.89e-06
PHLDA1	2066.72	0.369053	0.0681343	5.41656	6.08e-08	1.9e-06
MAP3K8	179.848	-0.999579	0.184544	-5.4165	6.08e-08	1.9e-06
CYP4F26P	40.6862	-1.21396	0.224307	-5.41204	6.23e-08	1.95e-06
EYA3	693.768	-0.397767	0.0735122	-5.4109	6.27e-08	1.96e-06
RFX3	180.895	-0.595583	0.110162	-5.40644	6.43e-08	2e-06
FGD6	2173.42	-0.461156	0.0853971	-5.40013	6.66e-08	2.07e-06
HLA-C	303.377	0.83872	0.155333	5.39948	6.68e-08	2.08e-06
IMPAD1	4676.23	0.383825	0.0711197	5.39689	6.78e-08	2.11e-06
NIPAL1	32.7009	1.36908	0.253716	5.3961	6.81e-08	2.11e-06
KDM5B	4019.63	-0.307129	0.0569374	-5.39415	6.88e-08	2.13e-06
TMEM120A	119.419	-0.846445	0.156935	-5.3936	6.91e-08	2.14e-06
ID3	892.242	-0.840519	0.155845	-5.39332	6.92e-08	2.14e-06
PLAA	1395.91	-0.342091	0.0635052	-5.38682	7.17e-08	2.22e-06
DUSP16	1572.01	-0.293819	0.0545666	-5.38459	7.26e-08	2.24e-06
ANKZF1	130.141	-0.646522	0.120105	-5.38299	7.33e-08	2.26e-06
TMEM33	3612.58	0.281655	0.0523365	5.38161	7.38e-08	2.27e-06
FOXO1	371.375	-0.439649	0.0817101	-5.38059	7.42e-08	2.28e-06
CASP10	128.608	-0.685972	0.127495	-5.3804	7.43e-08	2.28e-06
STC1	51.0226	-1.33163	0.24762	-5.37772	7.54e-08	2.31e-06
AC002480.1	12.0427	5.89611	1.0964	5.3777	7.54e-08	2.31e-06
ABCC6	50.3163	-1.37464	0.255637	-5.37732	7.56e-08	2.32e-06
CCDC50	1435.73	0.418775	0.077888	5.37663	7.59e-08	2.32e-06
ASAH1	706.356	0.52266	0.0972531	5.37423	7.69e-08	2.35e-06
PLPP1	385.135	-0.460917	0.0857753	-5.37354	7.72e-08	2.36e-06
PIEZO1	2549.06	-0.509805	0.0948755	-5.37341	7.73e-08	2.36e-06
HMGN4	875.87	0.401336	0.0747604	5.36829	7.95e-08	2.42e-06
PCYOX1L	73.457	1.01489	0.189107	5.36676	8.02e-08	2.44e-06
PARD3B	84.936	1.0363	0.193156	5.36509	8.09e-08	2.46e-06
PPARGC1B	595.286	0.552972	0.103108	5.36304	8.18e-08	2.49e-06
CUL7	352.471	-0.497233	0.0927229	-5.36258	8.2e-08	2.49e-06
REEP2	90.5547	-0.813531	0.151741	-5.3613	8.26e-08	2.51e-06
ARHGEF16	77.6166	-0.881092	0.164437	-5.35823	8.4e-08	2.55e-06
BCO1	144.484	0.660769	0.123363	5.35631	8.49e-08	2.57e-06
FAM120C	652.819	-0.450409	0.0840914	-5.35619	8.5e-08	2.57e-06
DUSP13	10.4409	-3.08677	0.577159	-5.34822	8.88e-08	2.68e-06
SRM	2388.66	0.391341	0.0731922	5.34676	8.95e-08	2.7e-06
MLF1	191.553	0.715162	0.133871	5.34217	9.18e-08	2.77e-06
CRIP2	40.9726	-1.4	0.262221	-5.33901	9.35e-08	2.82e-06
SAP30L	414.132	0.53682	0.100584	5.33701	9.45e-08	2.84e-06
KYNU	1421.29	0.279318	0.0523444	5.33616	9.49e-08	2.85e-06
EVC	179.753	-0.750252	0.140614	-5.33555	9.53e-08	2.86e-06
LINGO2	14.8934	3.08713	0.579126	5.33066	9.79e-08	2.94e-06
SPDL1	1590.78	0.609225	0.114295	5.3303	9.81e-08	2.94e-06
SLC25A37	522.98	0.59728	0.112079	5.32912	9.87e-08	2.95e-06
CTBP2	2225.42	-0.249265	0.0468091	-5.32515	1.01e-07	3.02e-06
SBDS	643.254	0.407254	0.0765235	5.32194	1.03e-07	3.07e-06
QRICH2	27.4572	1.42682	0.268131	5.32136	1.03e-07	3.07e-06
TOX3	19.2005	-2.39238	0.44979	-5.31889	1.04e-07	3.11e-06
ACBD4	84.3639	-0.70853	0.133353	-5.3132	1.08e-07	3.21e-06
STK10	611.615	0.482003	0.0907658	5.31041	1.09e-07	3.26e-06
LINC00887	28.2997	-1.76191	0.331874	-5.30898	1.1e-07	3.28e-06
ABHD15	397.335	-0.48159	0.0907262	-5.30817	1.11e-07	3.29e-06
WNT6	52.7336	-1.53113	0.288673	-5.30403	1.13e-07	3.36e-06
FAM155A	13.9988	4.79001	0.903364	5.30241	1.14e-07	3.39e-06
FBXO38	799.916	0.404301	0.0762492	5.30237	1.14e-07	3.39e-06
CTNNA1	2985.81	-0.276208	0.0521053	-5.30096	1.15e-07	3.41e-06
ABCA7	264.593	-0.549605	0.103858	-5.2919	1.21e-07	3.58e-06
IFRD1	446.531	-0.469694	0.0887658	-5.29139	1.21e-07	3.58e-06
AP006333.1	43.7048	-1.01366	0.19163	-5.28967	1.23e-07	3.61e-06
CCDC80	216.37	-0.85626	0.161999	-5.2856	1.25e-07	3.69e-06
EIF2S1	4623.29	0.224927	0.0425561	5.28543	1.25e-07	3.69e-06
APLF	82.1219	1.04894	0.198471	5.28511	1.26e-07	3.69e-06
MOB3A	943.24	-0.510572	0.0966143	-5.28465	1.26e-07	3.7e-06
KCTD20	2123.36	0.282704	0.0535689	5.27739	1.31e-07	3.85e-06
SH3GL3	17.8851	-1.8222	0.345442	-5.27498	1.33e-07	3.89e-06
ANKRD1	108.733	1.15124	0.218331	5.2729	1.34e-07	3.93e-06
CHST2	14.7469	3.2328	0.613239	5.27168	1.35e-07	3.96e-06
SLC30A1	2702.64	-0.318017	0.0603476	-5.26976	1.37e-07	3.99e-06
HUNK	47.9714	1.06115	0.201632	5.26283	1.42e-07	4.14e-06
PTPRD-AS1	15.3328	5.51579	1.04831	5.26158	1.43e-07	4.16e-06
CREB3L2	1180.88	-0.6901	0.131158	-5.26158	1.43e-07	4.16e-06
DIPK1B	126.963	-0.728175	0.138466	-5.25885	1.45e-07	4.22e-06
PCTP	196.845	-0.555751	0.105715	-5.25707	1.46e-07	4.26e-06
MTFR1	1169.61	0.323384	0.0615332	5.25544	1.48e-07	4.29e-06
FNDC3A	1552.7	-0.36401	0.0693002	-5.25265	1.5e-07	4.35e-06
HLA-A	945.862	0.554299	0.105645	5.24679	1.55e-07	4.49e-06
ABHD3	153.737	-0.571338	0.108924	-5.24528	1.56e-07	4.51e-06
GRHPR	913.147	-0.369904	0.0705217	-5.24525	1.56e-07	4.51e-06
ZNF532	1003.46	-0.534411	0.101886	-5.24521	1.56e-07	4.51e-06
USP25	847.579	-0.314481	0.0599575	-5.24507	1.56e-07	4.51e-06
SAMD9L	18.0216	2.56165	0.488688	5.24191	1.59e-07	4.59e-06
IL7	15.237	2.71727	0.518445	5.24119	1.6e-07	4.6e-06
NFE2	5.88587	-3.78758	0.72297	-5.23892	1.62e-07	4.65e-06
OPN3	676.28	-1.01952	0.194617	-5.23857	1.62e-07	4.66e-06
SPTLC2	1539.51	0.302404	0.0577669	5.2349	1.65e-07	4.75e-06
PCK2	640.626	-0.982402	0.1877	-5.23389	1.66e-07	4.77e-06
LEF1	330.298	-0.516942	0.0989309	-5.22528	1.74e-07	4.99e-06
GPRC5B	328.434	0.454559	0.0870251	5.22332	1.76e-07	5.04e-06
LYAR	387.783	0.485128	0.0929045	5.22179	1.77e-07	5.08e-06
ZNF185	285.331	-1.22619	0.234887	-5.22032	1.79e-07	5.11e-06
LARP1	11797.7	0.550647	0.105573	5.21581	1.83e-07	5.23e-06
DESI2	3815.74	0.303011	0.058125	5.21309	1.86e-07	5.31e-06
SYTL1	14.9219	-1.75441	0.336646	-5.21144	1.87e-07	5.35e-06
HTRA1	168.569	-0.957103	0.183673	-5.21091	1.88e-07	5.36e-06
ZNF469	105.189	-1.04885	0.20136	-5.20882	1.9e-07	5.41e-06
TOM1	157.81	-0.714363	0.137212	-5.20628	1.93e-07	5.48e-06
ZNF639	860.154	0.310075	0.0595978	5.20279	1.96e-07	5.58e-06
ACSL1	569.512	-0.626852	0.120718	-5.19268	2.07e-07	5.89e-06
ROS1	27.3738	-1.83835	0.354108	-5.19148	2.09e-07	5.92e-06
PLD1	952.027	-0.316834	0.0610341	-5.19109	2.09e-07	5.93e-06
DDAH1	1476.1	0.49579	0.0955121	5.19086	2.09e-07	5.93e-06
ULBP1	109.496	-0.821579	0.158297	-5.19013	2.1e-07	5.95e-06
CD276	543.459	-0.653437	0.125939	-5.18853	2.12e-07	5.99e-06
C19orf33	212.267	-0.981499	0.189273	-5.18563	2.15e-07	6.08e-06
GUCY1B1	133.288	0.708936	0.136778	5.18311	2.18e-07	6.16e-06
RNPEP	2797.84	-0.311881	0.0601763	-5.1828	2.19e-07	6.16e-06
CCDC71	190.224	-0.492266	0.0950081	-5.18131	2.2e-07	6.21e-06
MFF	1209.43	0.282465	0.0545316	5.17984	2.22e-07	6.25e-06
FXYD2	13.1054	-2.11248	0.408179	-5.17539	2.27e-07	6.39e-06
TSPAN5	253.311	0.795066	0.153627	5.17531	2.28e-07	6.39e-06
TRHDE-AS1	4.05997	-4.4952	0.870282	-5.16522	2.4e-07	6.74e-06
XBP1	2670.47	-0.699758	0.135484	-5.16486	2.41e-07	6.74e-06
ALDH2	611.404	-0.624761	0.12097	-5.16459	2.41e-07	6.75e-06
JUNB	299.415	-0.53619	0.103881	-5.1616	2.45e-07	6.85e-06
PCBP4	229.613	-0.450578	0.0874386	-5.15308	2.56e-07	7.16e-06
KDELR1	4215.75	-0.284562	0.0552401	-5.15137	2.59e-07	7.22e-06
ABHD12	630.723	-0.410894	0.079768	-5.15111	2.59e-07	7.22e-06
ABCA3	1192.36	0.471443	0.0915268	5.15088	2.59e-07	7.23e-06
ASNSD1	788.123	0.360595	0.0700149	5.15027	2.6e-07	7.24e-06
HEATR5A	594.466	-0.521464	0.101359	-5.14471	2.68e-07	7.45e-06
ANTXR2	125.972	0.694147	0.134943	5.14402	2.69e-07	7.47e-06
IMPDH1	387.25	-0.476043	0.0926144	-5.14006	2.75e-07	7.63e-06
RCAN1	330.127	0.445792	0.0867374	5.13956	2.75e-07	7.64e-06
PITHD1	420.503	0.386782	0.0752651	5.13893	2.76e-07	7.66e-06
ZCCHC24	188.769	-0.621002	0.120952	-5.13431	2.83e-07	7.84e-06
ENPEP	44.4558	-1.25438	0.244359	-5.13333	2.85e-07	7.88e-06
TTC3P1	107.537	0.765312	0.149103	5.13279	2.85e-07	7.89e-06
SELENBP1	4.80731	-4.41005	0.859872	-5.12873	2.92e-07	8.06e-06
FAM3C	541.488	0.657895	0.128336	5.12635	2.95e-07	8.15e-06
SEC23A	5999.22	-0.258489	0.0504296	-5.12573	2.96e-07	8.17e-06
MYRF	433.519	-0.891475	0.173927	-5.12556	2.97e-07	8.17e-06
REXO1	580.437	-0.426642	0.0832498	-5.12484	2.98e-07	8.19e-06
AP4S1	274.416	0.6323	0.123428	5.12282	3.01e-07	8.27e-06
SPATA6L	17.8094	-1.58601	0.309639	-5.12212	3.02e-07	8.3e-06
KDM6A	709.16	-0.296989	0.0579893	-5.12145	3.03e-07	8.32e-06
LRFN4	517.217	-0.379165	0.0740549	-5.12006	3.05e-07	8.37e-06
TRIM59	915.145	0.381459	0.0745052	5.1199	3.06e-07	8.37e-06
THRB	167.281	-0.806394	0.157508	-5.11969	3.06e-07	8.37e-06
SEMA4F	76.2109	-1.03158	0.201517	-5.11907	3.07e-07	8.39e-06
CGN	25.6536	-1.43299	0.280011	-5.11761	3.09e-07	8.45e-06
PGAP2	456.74	-0.364018	0.0711641	-5.11519	3.13e-07	8.55e-06
PRNP	2342.22	0.374969	0.0733138	5.11458	3.14e-07	8.57e-06
NFKBIA	902.301	-0.368151	0.0720108	-5.11244	3.18e-07	8.66e-06
CCNG1	6197.98	0.38413	0.0751385	5.11229	3.18e-07	8.66e-06
BCL3	504	-0.394779	0.0772379	-5.11121	3.2e-07	8.7e-06
CEMIP2	2834.84	-0.264262	0.0517029	-5.11118	3.2e-07	8.7e-06
FZD5	550.743	-0.545202	0.106736	-5.10797	3.26e-07	8.84e-06
CCNC	1212.48	0.300764	0.0588941	5.10686	3.28e-07	8.88e-06
NLRP2	663.61	-0.665183	0.130262	-5.1065	3.28e-07	8.89e-06
IL17RE	22.4193	-1.66455	0.326089	-5.10458	3.32e-07	8.97e-06
SEL1L3	767.913	-0.402068	0.0788309	-5.10038	3.39e-07	9.17e-06
RUNX1	841.706	0.512608	0.100696	5.09062	3.57e-07	9.64e-06
SLC1A5	4344.95	-0.348551	0.0684982	-5.08847	3.61e-07	9.73e-06
FTSJ1	590.15	0.297501	0.0584659	5.08846	3.61e-07	9.73e-06
EREG	3979.46	0.653897	0.128588	5.08521	3.67e-07	9.89e-06
ARMT1	598.854	-0.439211	0.0864535	-5.08031	3.77e-07	1.01e-05
HJURP	1552.9	0.254594	0.0501519	5.07646	3.85e-07	1.03e-05
SLC66A3	283.538	-0.495308	0.0976175	-5.07396	3.9e-07	1.05e-05
IGSF5	10.9316	3.66575	0.722564	5.07326	3.91e-07	1.05e-05
PLPP6	141.575	-0.64306	0.126755	-5.07324	3.91e-07	1.05e-05
NDUFAF4	577.517	0.395889	0.0781009	5.06895	4e-07	1.07e-05
RWDD4	465.535	0.376223	0.0742337	5.06809	4.02e-07	1.08e-05
SEH1L	2588.42	0.319515	0.0630609	5.06676	4.05e-07	1.08e-05
KCNQ5	172.638	0.725614	0.143246	5.06552	4.07e-07	1.09e-05
PPIP5K2	2218.3	0.217384	0.0429307	5.0636	4.11e-07	1.1e-05
PRKCD	196.344	-0.52529	0.103753	-5.06289	4.13e-07	1.1e-05
SLC43A2	362.873	-0.593558	0.117252	-5.06222	4.14e-07	1.1e-05
MIDN	1272.19	-0.307923	0.0608303	-5.06199	4.15e-07	1.1e-05
EFNB1	190.379	-0.490676	0.0969419	-5.06155	4.16e-07	1.11e-05
BMP1	249.152	-0.739978	0.146243	-5.05991	4.19e-07	1.12e-05
CXADR	1170.89	0.490778	0.0970369	5.05764	4.24e-07	1.13e-05
DEPDC1B	867.232	0.343959	0.0680228	5.05653	4.27e-07	1.13e-05
JAK2	140.308	-0.699555	0.138402	-5.05452	4.31e-07	1.14e-05
ANXA3	276.962	-0.703489	0.139191	-5.05414	4.32e-07	1.15e-05
JAK3	56.1587	-0.864372	0.171032	-5.05385	4.33e-07	1.15e-05
PAX2	102.183	0.81666	0.161709	5.05019	4.41e-07	1.17e-05
CARMIL1	727.196	-0.344279	0.0681757	-5.04988	4.42e-07	1.17e-05
EEF1A2	5117.69	0.617939	0.122389	5.04899	4.44e-07	1.17e-05
MARK1	52.1569	1.47762	0.292693	5.04835	4.46e-07	1.18e-05
IER5	375.583	-0.653452	0.129472	-5.04707	4.49e-07	1.18e-05
SMARCD1	1747.26	-0.234909	0.046553	-5.04605	4.51e-07	1.19e-05
CAGE1	9.18671	-2.36804	0.469564	-5.04306	4.58e-07	1.21e-05
DUSP7	257.417	0.501309	0.0994742	5.03959	4.67e-07	1.23e-05
MFAP3L	161.129	0.527836	0.10474	5.03951	4.67e-07	1.23e-05
MAP2K4	1388.14	-0.26723	0.0530402	-5.03825	4.7e-07	1.23e-05
LYPLAL1	328.832	0.431079	0.0855636	5.03811	4.7e-07	1.23e-05
IRF5	42.775	-1.16282	0.230915	-5.03569	4.76e-07	1.25e-05
HAVCR1	3403.92	0.594382	0.118086	5.03348	4.82e-07	1.26e-05
SLC44A3-AS1	15.7161	-1.5545	0.308844	-5.03327	4.82e-07	1.26e-05
TMTC4	364.151	-0.363762	0.0722776	-5.03285	4.83e-07	1.26e-05
AP001816.1	28.5171	-1.4576	0.28995	-5.02707	4.98e-07	1.3e-05
KDSR	843.632	0.500632	0.099631	5.02486	5.04e-07	1.31e-05
UROS	1409.7	0.409643	0.0815373	5.024	5.06e-07	1.32e-05
EPHB4	601.156	-0.488815	0.097385	-5.01941	5.18e-07	1.35e-05
HIPK2	6166.77	0.595713	0.118732	5.01729	5.24e-07	1.36e-05
BTG2	509.828	-0.675513	0.134698	-5.01502	5.3e-07	1.38e-05
BIRC2	1039.36	0.420501	0.0838592	5.01437	5.32e-07	1.38e-05
EIF5A2	602.218	0.621756	0.124011	5.01372	5.34e-07	1.38e-05
RCOR2	57.3478	-1.19067	0.237504	-5.01326	5.35e-07	1.39e-05
ETNK1	2862.49	0.274958	0.0548517	5.01275	5.37e-07	1.39e-05
CSNK1G3	1304.97	0.29103	0.0580707	5.01165	5.4e-07	1.4e-05
ELF1	1053.92	-0.312425	0.0623531	-5.01057	5.43e-07	1.4e-05
FBXO2	12.775	-2.56036	0.511074	-5.00976	5.45e-07	1.41e-05
ABCA12	117.429	-0.710155	0.141759	-5.0096	5.45e-07	1.41e-05
TFAP2C	600.56	0.397305	0.0793169	5.00909	5.47e-07	1.41e-05
TBC1D9B	2151.53	0.450857	0.0900677	5.00576	5.56e-07	1.43e-05
DENND2B	185.212	-0.560342	0.11194	-5.00574	5.56e-07	1.43e-05
SIK2	1976.01	-0.442751	0.0885334	-5.00095	5.7e-07	1.47e-05
TENM1	10.017	-1.91424	0.382868	-4.99974	5.74e-07	1.47e-05
RBM18	589.872	0.387616	0.0776093	4.99445	5.9e-07	1.51e-05
SDC4	2069.83	0.487552	0.0976736	4.99165	5.99e-07	1.54e-05
C5orf15	1554.33	0.283954	0.056897	4.99067	6.02e-07	1.54e-05
KLF5	841.226	-1.24166	0.249283	-4.98095	6.33e-07	1.62e-05
SMOC1	295.76	-0.690179	0.138638	-4.97827	6.42e-07	1.64e-05
KIF24	269.309	-0.505948	0.101634	-4.97813	6.42e-07	1.64e-05
ADAL	200.962	0.487007	0.0978731	4.9759	6.49e-07	1.66e-05
CNKSR2	310.882	0.628581	0.126374	4.97398	6.56e-07	1.67e-05
PLIN1	8.43094	-2.47578	0.497756	-4.97388	6.56e-07	1.67e-05
VSIG10L	189.282	-0.47995	0.0965042	-4.97335	6.58e-07	1.67e-05
CSRP2	171.493	0.677673	0.136261	4.97333	6.58e-07	1.67e-05
MIR31HG	15.9765	-1.75251	0.35249	-4.9718	6.63e-07	1.69e-05
SEPTIN11	3974.1	0.261574	0.0526386	4.96923	6.72e-07	1.71e-05
INTS6	1692.97	-0.328657	0.0661797	-4.96613	6.83e-07	1.73e-05
DLG3	73.1569	-0.824748	0.166115	-4.96493	6.87e-07	1.74e-05
HMGB1	5999.24	0.212522	0.0428087	4.96445	6.89e-07	1.75e-05
TMEM123	7557.14	0.26736	0.0538663	4.9634	6.93e-07	1.75e-05
ENTR1	693.594	0.324296	0.0653461	4.96274	6.95e-07	1.76e-05
NCKAP1	4514.35	-0.183035	0.0368849	-4.96233	6.97e-07	1.76e-05
STK38L	762.029	0.365639	0.0736938	4.9616	6.99e-07	1.77e-05
FOXP1	2166.69	-0.618779	0.124726	-4.96112	7.01e-07	1.77e-05
SFRP5	14.92	-1.92925	0.388897	-4.96082	7.02e-07	1.77e-05
GCA	24.9941	1.8388	0.370864	4.95814	7.12e-07	1.79e-05
LGALS8	1588.64	0.365993	0.0738652	4.95488	7.24e-07	1.82e-05
DSE	158.223	0.570588	0.115184	4.95372	7.28e-07	1.83e-05
KCTD12	191.849	0.784609	0.158495	4.95037	7.41e-07	1.86e-05
MARVELD2	202.195	-0.695271	0.140463	-4.94985	7.43e-07	1.86e-05
CPOX	414.609	-0.393929	0.079601	-4.94879	7.47e-07	1.87e-05
SLC25A46	1804.76	0.308242	0.0623043	4.94736	7.52e-07	1.89e-05
ZNF436	791.152	-0.304489	0.061553	-4.94678	7.55e-07	1.89e-05
IL18	465.571	-0.414398	0.0838376	-4.94287	7.7e-07	1.93e-05
PRKAA2	605.941	0.313344	0.0634029	4.94212	7.73e-07	1.93e-05
CDH17	191.413	-1.85083	0.374592	-4.94094	7.77e-07	1.94e-05
MED28	689.959	-0.29381	0.0594697	-4.9405	7.79e-07	1.94e-05
DHRS3	966.377	-0.437862	0.0886283	-4.94043	7.79e-07	1.94e-05
NR3C1	4017.8	0.284919	0.0576737	4.9402	7.8e-07	1.94e-05
PPFIA3	90.2794	-0.720007	0.14575	-4.93999	7.81e-07	1.95e-05
TMX3	1240.45	0.276299	0.0559329	4.93983	7.82e-07	1.95e-05
PHRF1	586.213	-0.361188	0.073121	-4.9396	7.83e-07	1.95e-05
ZNF496	1132.65	0.299302	0.0606001	4.93898	7.85e-07	1.95e-05
ANG	51.0192	-0.954142	0.193222	-4.93806	7.89e-07	1.96e-05
APIP	547.38	0.362647	0.0735237	4.93238	8.12e-07	2.01e-05
DR1	2705.55	0.323664	0.0656247	4.93205	8.14e-07	2.02e-05
SHROOM2	64.4183	0.973288	0.197393	4.93071	8.19e-07	2.03e-05
LAMB2	521.821	-0.464058	0.0941332	-4.9298	8.23e-07	2.04e-05
RNF130	563.826	0.475556	0.0965255	4.92674	8.36e-07	2.07e-05
FGFR3	18.9046	-1.56379	0.317426	-4.92648	8.37e-07	2.07e-05
SVEP1	347.636	-1.40202	0.284968	-4.91991	8.66e-07	2.14e-05
CTSB	1898.16	-0.417914	0.0849463	-4.91974	8.67e-07	2.14e-05
TAP1	213.543	0.651995	0.132593	4.91726	8.78e-07	2.16e-05
ST3GAL2	1215.77	-0.293765	0.0597788	-4.91419	8.91e-07	2.19e-05
C21orf91	445.95	0.430388	0.0876257	4.91167	9.03e-07	2.22e-05
ISCA1	686.661	0.340195	0.0692946	4.90941	9.14e-07	2.24e-05
EPS8L3	2.73168	-5.08342	1.03562	-4.9086	9.17e-07	2.25e-05
SNAP25	70.7081	1.15048	0.234628	4.90343	9.42e-07	2.31e-05
STK17A	818.908	0.668092	0.13628	4.90235	9.47e-07	2.32e-05
YIF1A	978.473	0.327433	0.0668146	4.90062	9.55e-07	2.34e-05
ASAP3	90.7592	-0.825851	0.168543	-4.89995	9.59e-07	2.35e-05
PDE11A	17.6153	2.52469	0.515936	4.89342	9.91e-07	2.42e-05
NPM1P27	3452.88	0.561721	0.114813	4.89251	9.96e-07	2.43e-05
KDM4C	129.091	-0.570552	0.116643	-4.89143	1e-06	2.44e-05
TBC1D4	484.842	-0.42452	0.0867965	-4.89098	1e-06	2.45e-05
SLC19A2	341.327	0.428331	0.087577	4.89091	1e-06	2.45e-05
FAM136A	2298.6	0.296391	0.060602	4.89078	1e-06	2.45e-05
MICU1	1090.64	-0.278237	0.0569251	-4.88778	1.02e-06	2.48e-05
INPP5D	45.0378	-1.07487	0.220118	-4.88315	1.04e-06	2.54e-05
C1RL	526.231	-0.45072	0.0924292	-4.87638	1.08e-06	2.62e-05
MEAK7	332.981	-0.476098	0.0976357	-4.87627	1.08e-06	2.62e-05
SLAIN1	70.3341	1.45373	0.298147	4.87587	1.08e-06	2.63e-05
AJUBA	1372.61	0.364331	0.0747515	4.8739	1.09e-06	2.65e-05
SCD5	797.796	-0.460937	0.0945763	-4.8737	1.1e-06	2.65e-05
FGFR1	569.133	-0.480625	0.0986665	-4.87121	1.11e-06	2.68e-05
GALM	191.666	-0.515574	0.10592	-4.86759	1.13e-06	2.73e-05
TRAF2	290.091	0.417011	0.0856968	4.86613	1.14e-06	2.75e-05
PDSS1	457.901	0.358259	0.0736386	4.86509	1.14e-06	2.76e-05
TOR4A	253.034	-0.468414	0.096297	-4.86426	1.15e-06	2.77e-05
TRMT1	320.46	0.435596	0.0896051	4.86128	1.17e-06	2.81e-05
CORO2B	37.6669	1.92281	0.395812	4.85789	1.19e-06	2.86e-05
KRR1	1575.37	0.411799	0.0847913	4.85662	1.19e-06	2.87e-05
GTF2IP1	368.83	-0.392034	0.0807222	-4.85658	1.19e-06	2.87e-05
C16orf74	34.4729	-1.22308	0.251894	-4.85551	1.2e-06	2.88e-05
MCU	1391.49	-0.327704	0.0675157	-4.85374	1.21e-06	2.91e-05
TAPBP	3544.49	0.358543	0.0738974	4.8519	1.22e-06	2.93e-05
SLC23A1	134.032	-0.648714	0.133705	-4.85182	1.22e-06	2.93e-05
CYB5R3	719.695	-0.358806	0.0739805	-4.85001	1.23e-06	2.96e-05
ZNF467	286.888	-0.587333	0.121127	-4.84889	1.24e-06	2.97e-05
PALMD	6.37158	-2.51303	0.518315	-4.84847	1.24e-06	2.97e-05
PDZD4	43.8479	1.03139	0.21276	4.84769	1.25e-06	2.98e-05
CLTB	329.677	0.650866	0.134277	4.8472	1.25e-06	2.99e-05
PIAS3	1184.17	0.386406	0.0797254	4.84671	1.26e-06	2.99e-05
TMEM37	136.771	-0.911847	0.188214	-4.84473	1.27e-06	3.02e-05
PHF23	727.352	-0.552809	0.114139	-4.84329	1.28e-06	3.04e-05
TMEM189	612.595	-0.341615	0.070678	-4.8334	1.34e-06	3.19e-05
PTPN9	1290.63	-0.268225	0.0555434	-4.82912	1.37e-06	3.26e-05
NDST1	2170.07	0.487013	0.100941	4.82472	1.4e-06	3.33e-05
HAUS5	554.975	0.329513	0.0683214	4.82298	1.41e-06	3.36e-05
CDKN1A	2012.88	-0.73404	0.152201	-4.82282	1.42e-06	3.36e-05
TXNL4B	495.759	0.38166	0.0791769	4.82034	1.43e-06	3.4e-05
SLC44A3	84.7033	-0.66415	0.13782	-4.81897	1.44e-06	3.42e-05
KCNU1	8.03876	-2.60679	0.540981	-4.81864	1.45e-06	3.42e-05
BABAM2	1052.94	0.410108	0.0851111	4.8185	1.45e-06	3.42e-05
HOXA3	1009.17	-0.45374	0.0941847	-4.81755	1.45e-06	3.43e-05
PPP2R1A	3758.2	-0.374535	0.077761	-4.81649	1.46e-06	3.45e-05
LPIN1	644.742	0.43334	0.0900661	4.81135	1.5e-06	3.53e-05
HNF4G	408.836	0.405119	0.0842114	4.81074	1.5e-06	3.54e-05
NCR3LG1	618.003	0.477545	0.0993114	4.80857	1.52e-06	3.58e-05
STOM	1972.5	-0.321439	0.0669341	-4.80233	1.57e-06	3.69e-05
SCEL	15.6549	-2.4378	0.508461	-4.79446	1.63e-06	3.83e-05
AK2	2754.5	0.304331	0.063484	4.79382	1.64e-06	3.84e-05
SNHG1	1261.68	0.37459	0.078143	4.79364	1.64e-06	3.84e-05
ANXA8L1	107.167	-0.790043	0.164828	-4.79313	1.64e-06	3.85e-05
TSPAN18	12.1234	2.93406	0.612189	4.79273	1.65e-06	3.86e-05
BASP1	5721.63	-0.265128	0.0553553	-4.78957	1.67e-06	3.91e-05
MUC5B	67.6394	-3.93855	0.822814	-4.78668	1.7e-06	3.97e-05
PPP1R14A	232.467	-0.706846	0.147677	-4.78644	1.7e-06	3.97e-05
CCDC33	29.3226	-1.083	0.226404	-4.78347	1.72e-06	4.02e-05
SPATA6	76.1194	0.737998	0.154416	4.77928	1.76e-06	4.11e-05
ELP2	856.231	0.277348	0.0580552	4.77731	1.78e-06	4.14e-05
NREP	813.528	-0.535976	0.112209	-4.7766	1.78e-06	4.15e-05
PARVB	408.937	-0.363759	0.0762015	-4.77365	1.81e-06	4.21e-05
RHOBTB3	3021.28	-0.425447	0.0891453	-4.77252	1.82e-06	4.23e-05
GREB1	68.4891	-0.774622	0.162447	-4.76846	1.86e-06	4.32e-05
PCID2	816.661	0.319886	0.0671039	4.76702	1.87e-06	4.34e-05
MYO15B	16.8762	-1.48809	0.31254	-4.76128	1.92e-06	4.47e-05
PA2G4	7689.69	0.24235	0.0509238	4.75907	1.94e-06	4.51e-05
DDX60	184.585	0.523869	0.110088	4.75865	1.95e-06	4.52e-05
NPTX1	124.407	0.874274	0.183869	4.75487	1.99e-06	4.6e-05
AMBRA1	669.958	-0.29163	0.0613348	-4.75471	1.99e-06	4.6e-05
GPR157	122.26	-0.787458	0.165671	-4.75313	2e-06	4.63e-05
DGUOK	800.412	0.517828	0.109049	4.7486	2.05e-06	4.73e-05
GXYLT2	181.814	0.754141	0.158829	4.74814	2.05e-06	4.74e-05
POF1B	532.17	-0.555252	0.116967	-4.74707	2.06e-06	4.76e-05
ZNF614	627.261	0.305904	0.0644513	4.74628	2.07e-06	4.78e-05
RASSF8	803.388	0.310817	0.0655067	4.74482	2.09e-06	4.81e-05
PPP1R12C	398.991	0.434278	0.091532	4.74455	2.09e-06	4.81e-05
RFLNB	919.781	0.486228	0.10249	4.74417	2.09e-06	4.82e-05
LACTB	258.421	0.473887	0.0998979	4.74372	2.1e-06	4.82e-05
CDC42EP4	1843.64	-0.234875	0.0495596	-4.73924	2.15e-06	4.93e-05
KRT4	28.8761	-3.18847	0.673113	-4.73691	2.17e-06	4.98e-05
LMTK3	163.604	-0.883203	0.186639	-4.73215	2.22e-06	5.09e-05
SH3GLB1	2147.83	-0.31351	0.0662926	-4.72918	2.25e-06	5.16e-05
SVIL	787.825	-0.429261	0.0907854	-4.72831	2.26e-06	5.18e-05
YPEL2	110.599	-0.666965	0.141142	-4.72548	2.3e-06	5.25e-05
PLS3	8303.91	-0.242533	0.0513374	-4.7243	2.31e-06	5.28e-05
GNG2	43.3168	1.60232	0.33928	4.7227	2.33e-06	5.32e-05
IFNLR1	24.6554	-1.25361	0.265526	-4.72125	2.34e-06	5.35e-05
SHISA5	1836.19	-0.265188	0.0561871	-4.71973	2.36e-06	5.39e-05
NR1H3	436.664	-0.551482	0.116851	-4.71953	2.36e-06	5.39e-05
UBE4B	1427.72	-0.286504	0.0607145	-4.71888	2.37e-06	5.4e-05
TRIB2	21.7678	1.95502	0.414679	4.71455	2.42e-06	5.51e-05
CRISPLD1	57.2218	0.874634	0.185599	4.71249	2.45e-06	5.56e-05
POU3F2	29.8423	1.38266	0.29367	4.70821	2.5e-06	5.68e-05
CNOT8	1348.35	0.301347	0.0640237	4.7068	2.52e-06	5.71e-05
FAS	304.531	-0.471134	0.100104	-4.70643	2.52e-06	5.72e-05
SNHG7	331.138	0.552575	0.117436	4.70532	2.53e-06	5.75e-05
FKBP10	3015.66	0.246492	0.0523922	4.70474	2.54e-06	5.75e-05
UCHL5	910.001	0.299893	0.0637435	4.70469	2.54e-06	5.75e-05
MON2	1681.46	-0.259101	0.055107	-4.70178	2.58e-06	5.83e-05
SH3BP5	134.225	-1.16073	0.246875	-4.70168	2.58e-06	5.83e-05
TLE3	2802.08	0.256038	0.0544578	4.70158	2.58e-06	5.83e-05
NEDD1	1883.54	0.339151	0.0721929	4.69784	2.63e-06	5.93e-05
CA11	144.077	0.719396	0.153136	4.69776	2.63e-06	5.93e-05
UBE2D4	380.409	0.394213	0.0839305	4.6969	2.64e-06	5.95e-05
SIX4	595.462	0.391629	0.083411	4.69517	2.66e-06	6e-05
CAPN5	65.7286	-0.768598	0.163709	-4.69491	2.67e-06	6e-05
CDCA4	1087.63	0.336025	0.0715901	4.69374	2.68e-06	6.03e-05
SPRYD4	382.501	-0.364084	0.0775866	-4.69261	2.7e-06	6.06e-05
RNF182	10.0257	3.86978	0.824673	4.6925	2.7e-06	6.06e-05
MT-CO3	43242.9	0.775561	0.165335	4.69084	2.72e-06	6.1e-05
DUBR	77.9726	0.748477	0.1598	4.68382	2.82e-06	6.31e-05
SLC22A18AS	56.8759	-0.727694	0.155473	-4.68053	2.86e-06	6.41e-05
ZBTB21	790.163	0.248196	0.053033	4.68004	2.87e-06	6.42e-05
KLF6	568.103	-0.311037	0.0664765	-4.6789	2.88e-06	6.45e-05
JAZF1	118.416	0.701573	0.149949	4.67875	2.89e-06	6.45e-05
TMX4	2547.68	0.25899	0.0553555	4.67866	2.89e-06	6.45e-05
RIMKLA	173.938	0.723686	0.154705	4.67784	2.9e-06	6.47e-05
MICU3	186.519	0.592548	0.12668	4.67753	2.9e-06	6.47e-05
NDUFA4L2	33.8739	-1.3919	0.297661	-4.67612	2.92e-06	6.51e-05
DNAH14	835.781	0.348434	0.0745166	4.67593	2.93e-06	6.51e-05
GTF2I	1268.21	-0.296104	0.0633833	-4.67164	2.99e-06	6.64e-05
PURA	785.852	0.310092	0.0663784	4.67158	2.99e-06	6.64e-05
PPFIBP2	157.701	-0.596078	0.127712	-4.66737	3.05e-06	6.78e-05
MYO1A	4.72662	-3.06464	0.656637	-4.66718	3.05e-06	6.78e-05
HIGD2A	1378.24	0.320093	0.068604	4.66581	3.07e-06	6.82e-05
ZNF33B	135.523	-0.532377	0.114151	-4.66379	3.1e-06	6.87e-05
S100A11	1056.43	-0.580797	0.124533	-4.66379	3.1e-06	6.87e-05
CA12	1588.21	-0.517067	0.11087	-4.66372	3.11e-06	6.87e-05
VASH2	92.452	-0.645044	0.138393	-4.66096	3.15e-06	6.96e-05
SLC25A29	108.7	-0.762233	0.163579	-4.65974	3.17e-06	7e-05
FASTKD2	1132.92	0.318314	0.0683525	4.65695	3.21e-06	7.09e-05
C1orf52	207.719	0.50491	0.10844	4.65613	3.22e-06	7.11e-05
SHROOM1	64.7543	-0.77249	0.165912	-4.65601	3.22e-06	7.11e-05
TTC9	76.6124	-0.783528	0.168352	-4.6541	3.25e-06	7.17e-05
VSIR	102.382	-0.64389	0.138359	-4.65377	3.26e-06	7.18e-05
CORO1C	4320.85	0.325834	0.0700202	4.65343	3.26e-06	7.18e-05
G6PD	24201.8	-0.234259	0.0503479	-4.6528	3.27e-06	7.2e-05
CR381653.2	26.3799	-1.26558	0.272226	-4.64901	3.34e-06	7.33e-05
KCNJ16	8.95852	-2.65782	0.571728	-4.64875	3.34e-06	7.33e-05
MIR1915HG	429.363	-0.444318	0.095584	-4.64845	3.34e-06	7.34e-05
TNFRSF11A	217.804	0.681605	0.146643	4.64807	3.35e-06	7.34e-05
MSI2	2362.95	-0.216527	0.0466368	-4.64283	3.44e-06	7.53e-05
KRT18	14887.4	-0.848556	0.183017	-4.6365	3.54e-06	7.76e-05
ANGEL2	1068.12	0.280699	0.0605456	4.63616	3.55e-06	7.76e-05
NDUFAF6	166.908	0.602744	0.130033	4.63533	3.56e-06	7.79e-05
AC080112.2	83.6157	-0.837601	0.181136	-4.62415	3.76e-06	8.21e-05
SLC9A9	8.0256	5.30453	1.14735	4.62329	3.78e-06	8.24e-05
AC093866.1	18.6306	-2.11909	0.458631	-4.62047	3.83e-06	8.35e-05
YIPF5	812.956	0.340418	0.0736887	4.61968	3.84e-06	8.37e-05
C4orf46	1093.15	0.401465	0.0869214	4.61871	3.86e-06	8.41e-05
ZC3HAV1L	329.222	-0.464854	0.100668	-4.61768	3.88e-06	8.44e-05
DIP2B	2797.12	-0.330235	0.0715198	-4.61739	3.89e-06	8.45e-05
RANBP6	414.173	-0.452338	0.098006	-4.61542	3.92e-06	8.52e-05
CREBRF	107.332	0.639017	0.138569	4.61154	4e-06	8.68e-05
PRTN3	3.48368	-3.88946	0.843601	-4.61055	4.02e-06	8.71e-05
SYNGR3	41.6245	-1.06925	0.231919	-4.61046	4.02e-06	8.71e-05
DENND1A	476.717	-0.35328	0.0767142	-4.60515	4.12e-06	8.93e-05
HILPDA	186.354	-0.702799	0.152662	-4.60363	4.15e-06	8.99e-05
ABCB5	17.3695	1.88666	0.409907	4.60264	4.17e-06	9.02e-05
HLTF	2182.13	0.197158	0.042839	4.60231	4.18e-06	9.03e-05
SNX18	716.504	0.306412	0.0665996	4.60081	4.21e-06	9.09e-05
ATF6B	554.243	-0.344071	0.0748061	-4.5995	4.24e-06	9.14e-05
H1-6	9.94871	-1.84125	0.40058	-4.59647	4.3e-06	9.27e-05
SEMA3C	2007.34	0.226297	0.049246	4.59522	4.32e-06	9.32e-05
AC119751.3	33.6727	-1.46545	0.319171	-4.59141	4.4e-06	9.48e-05
LINC02732	53.7686	-3.14309	0.684654	-4.59077	4.42e-06	9.5e-05
IL32	134.795	1.17412	0.255783	4.5903	4.43e-06	9.52e-05
BCL11B	261.894	0.651363	0.141968	4.58811	4.47e-06	9.61e-05
PRELID1	1188.28	0.613879	0.133903	4.58449	4.55e-06	9.77e-05
WDR35	314.061	0.442287	0.0965687	4.58003	4.65e-06	9.97e-05
ATP11A	1837.59	0.57409	0.125347	4.57999	4.65e-06	9.97e-05
WDR12	1081.1	0.282273	0.0616351	4.57974	4.66e-06	9.98e-05
TANC1	513.644	-0.302029	0.0659663	-4.57854	4.68e-06	0.000100272
TRBV20OR9-2	5.63541	-2.94559	0.643818	-4.57519	4.76e-06	0.000101814
ACER2	124.74	-0.707551	0.15472	-4.57312	4.81e-06	0.000102754
RAB29	716.562	0.416526	0.0910942	4.57247	4.82e-06	0.000102998
SMARCA1	1786.43	-0.318022	0.0695618	-4.57178	4.84e-06	0.000103262
NSD1	3352.3	0.379937	0.0831354	4.5701	4.87e-06	0.000104019
UBE2SP1	381.456	0.417516	0.0914152	4.56725	4.94e-06	0.00010537
HECTD3	489.764	-0.336932	0.0737947	-4.5658	4.98e-06	0.000106026
NXN	837.016	-0.48882	0.107121	-4.56324	5.04e-06	0.00010725
RASGRP1	60.426	1.26068	0.27635	4.5619	5.07e-06	0.000107799
STEAP1	130.777	-0.753599	0.165195	-4.56187	5.07e-06	0.000107799
AK3	1782.34	-0.483905	0.106085	-4.56148	5.08e-06	0.000107923
POLR1E	691.205	-0.39309	0.0862148	-4.55943	5.13e-06	0.000108903
PLCXD3	4.14242	-3.62189	0.794519	-4.5586	5.15e-06	0.000109208
PKHD1	4.46876	5.19608	1.13985	4.55855	5.15e-06	0.000109208
FSCN1	7115.27	-0.316706	0.0694799	-4.55823	5.16e-06	0.000109276
LINC02742	13.1426	2.61077	0.572774	4.55812	5.16e-06	0.000109276
ISM1	22.697	-1.0861	0.23831	-4.55751	5.18e-06	0.000109512
IGF2BP2	632.192	-0.300631	0.0659713	-4.55699	5.19e-06	0.000109707
OLFML3	887.174	0.496708	0.109024	4.55595	5.21e-06	0.000110175
RBBP8	1264.3	0.273188	0.060058	4.54873	5.4e-06	0.000113942
CP	16.5704	-1.55433	0.34182	-4.54722	5.44e-06	0.000114679
SOS2	868.785	-0.303526	0.0667567	-4.54675	5.45e-06	0.000114856
AC027117.1	32.1712	-1.15695	0.254628	-4.54367	5.53e-06	0.000116463
CLEC11A	60.7897	-0.749848	0.165066	-4.54271	5.55e-06	0.000116916
AC124067.4	46.8953	-0.807138	0.177687	-4.54247	5.56e-06	0.000116966
CARHSP1	640.336	-0.638544	0.140614	-4.54112	5.6e-06	0.000117632
TMEM104	480.476	-0.327224	0.0720818	-4.53962	5.64e-06	0.000118391
ATP2B4	1441.95	-0.463816	0.102231	-4.53693	5.71e-06	0.000119826
SSBP2	73.5577	1.00658	0.221912	4.53594	5.73e-06	0.000120305
CRY2	166.688	-0.587633	0.129607	-4.53396	5.79e-06	0.000121351
CERK	700.013	0.317195	0.0699753	4.53296	5.82e-06	0.000121807
PAX8	10.8261	-2.08626	0.460252	-4.53288	5.82e-06	0.000121807
KCNAB2	40.2236	-1.05911	0.233686	-4.5322	5.84e-06	0.00012211
EXOC3L4	7.71824	-2.292	0.505836	-4.53112	5.87e-06	0.000122652
MLLT6	1528.91	0.291985	0.0644544	4.53011	5.9e-06	0.000123154
IQANK1	12.4244	-1.70877	0.377245	-4.5296	5.91e-06	0.000123363
AKAP12	1375.17	-0.632523	0.139665	-4.52885	5.93e-06	0.000123719
MRPL30	640.662	0.277174	0.0612171	4.52772	5.96e-06	0.000124293
YIPF6	1502.75	0.242332	0.0535424	4.52598	6.01e-06	0.000125235
NCKAP5L	323.22	-0.398577	0.088081	-4.52512	6.04e-06	0.000125657
CTNND1	5168.44	-0.186688	0.0412583	-4.52486	6.04e-06	0.000125721
LONRF2	274.388	-1.779	0.39329	-4.52338	6.09e-06	0.000126518
DPP7	301.133	0.453848	0.100409	4.51999	6.18e-06	0.000128472
GART	3456.33	0.21032	0.0465457	4.51856	6.23e-06	0.000129224
HSP90AA1	44715.1	0.309277	0.0684475	4.51846	6.23e-06	0.000129224
OPTN	378.31	0.415054	0.091873	4.51769	6.25e-06	0.000129602
AFF1	2362.07	-0.454539	0.100627	-4.51707	6.27e-06	0.000129892
EEF1B2P3	899.606	0.578916	0.128207	4.51548	6.32e-06	0.000130782
SNAI1	99.8008	-0.781622	0.173117	-4.51499	6.33e-06	0.000130992
AC018629.1	6.54184	-2.19853	0.487053	-4.51395	6.36e-06	0.000131548
FOXA2	850.888	-0.295943	0.065571	-4.51332	6.38e-06	0.000131845
AL161668.1	2.40381	-4.47802	0.992354	-4.51252	6.41e-06	0.000132252
AC010969.2	89.8166	0.724346	0.16053	4.5122	6.42e-06	0.000132359
POLR2A	7126	-0.646587	0.143331	-4.51116	6.45e-06	0.000132921
ZNF25	129.791	0.618174	0.137063	4.51014	6.48e-06	0.000133469
OAF	76.7307	0.896406	0.198816	4.50873	6.52e-06	0.000134269
TP53I11	159.881	-0.518851	0.115113	-4.50732	6.57e-06	0.000134985
TIMM10B	936.491	0.311109	0.0690234	4.5073	6.57e-06	0.000134985
IFI44L	199.72	0.773217	0.171553	4.50716	6.57e-06	0.000134985
MXD1	176.757	-0.471977	0.104777	-4.50461	6.65e-06	0.000136521
MLEC	6277.78	0.228853	0.0508277	4.50252	6.72e-06	0.000137776
CEBPD	111.535	-0.660182	0.146676	-4.50096	6.76e-06	0.000138694
GPRIN1	206.626	0.474298	0.105398	4.50006	6.79e-06	0.000139189
KCNF1	100.92	0.770998	0.171397	4.49832	6.85e-06	0.000140233
BORA	410.32	0.452029	0.100584	4.49404	6.99e-06	0.00014299
DIAPH3	826.401	0.240253	0.0534693	4.4933	7.01e-06	0.00014339
TRNP1	2729.15	0.407198	0.0906797	4.49051	7.11e-06	0.000145179
ELK4	5022.05	0.355413	0.0791568	4.48999	7.12e-06	0.000145432
CAMK2N2	37.4433	1.37595	0.306567	4.48826	7.18e-06	0.00014652
COL12A1	1076.22	0.59935	0.133641	4.48479	7.3e-06	0.000148825
MAP2K1	1152.43	0.239583	0.0534312	4.48396	7.33e-06	0.000149301
SLC30A9	1685.3	0.227441	0.0507259	4.48372	7.34e-06	0.000149371
DIO2	138.815	-0.945012	0.210838	-4.48216	7.39e-06	0.00015036
BTBD3	1595.54	0.272846	0.0609174	4.47895	7.5e-06	0.000152535
FKBP14	826.65	0.40404	0.0902667	4.47607	7.6e-06	0.000154504
LAT2	68.8635	0.745096	0.166628	4.47162	7.76e-06	0.000157644
UHMK1	5907.33	0.294952	0.0659915	4.46955	7.84e-06	0.000159073
SLC45A4	549.613	-0.416308	0.0931526	-4.4691	7.85e-06	0.000159241
PPP2CB	712.479	0.289731	0.0648329	4.46889	7.86e-06	0.000159241
PHLDB2	503.687	-0.404169	0.0904407	-4.46889	7.86e-06	0.000159241
FYTTD1	1721.2	0.212877	0.0476555	4.467	7.93e-06	0.000160539
PFN2	6297.57	0.239672	0.0536564	4.46678	7.94e-06	0.00016054
CACNA1G	21.4365	-1.32484	0.296603	-4.46671	7.94e-06	0.00016054
SMIM3	24.3966	1.66883	0.373675	4.46601	7.97e-06	0.00016096
STARD7	5518.42	0.218804	0.0489973	4.46563	7.98e-06	0.000161134
ZSCAN31	305.035	-0.719117	0.161044	-4.46536	7.99e-06	0.000161233
STMP1	957.592	0.290878	0.0651444	4.46513	8e-06	0.000161294
TLN2	349.057	0.685884	0.153625	4.46466	8.02e-06	0.000161541
PXYLP1	213.923	-0.470447	0.105407	-4.46317	8.08e-06	0.000162558
HMMR	2517.02	0.398126	0.0892439	4.4611	8.15e-06	0.000164027
MARK2	1035.8	-0.290919	0.0653195	-4.45379	8.44e-06	0.0001696
TWISTNB	1131.05	0.363492	0.0816248	4.4532	8.46e-06	0.000169952
SPSB1	279.074	-0.394523	0.0886991	-4.44788	8.67e-06	0.0001741
SNX18P7	36.9432	-1.30699	0.293935	-4.44651	8.73e-06	0.000175092
NOLC1	4221.48	0.295309	0.0664194	4.44613	8.74e-06	0.000175282
SYNC	11.9438	-2.86432	0.644303	-4.4456	8.76e-06	0.000175598
STOX2	367.549	0.387751	0.0872322	4.44505	8.79e-06	0.000175823
GPLD1	89.2623	0.645854	0.145298	4.44504	8.79e-06	0.000175823
TINAGL1	6.63891	-2.99801	0.674801	-4.44281	8.88e-06	0.000177535
IER3	1112.67	-0.364417	0.0820506	-4.44137	8.94e-06	0.00017861
MMACHC	317.102	0.519739	0.117039	4.44072	8.97e-06	0.000179032
INTS13	1811.26	0.301775	0.0679611	4.44041	8.98e-06	0.000179171
SEMA4G	229.198	-0.662442	0.149201	-4.43994	9e-06	0.000179438
ARSJ	509.93	0.536603	0.120872	4.43944	9.02e-06	0.000179734
ANKRD18A	136.057	-0.687171	0.154834	-4.43812	9.07e-06	0.000180721
CGRRF1	335.595	0.468979	0.105683	4.43759	9.1e-06	0.000181047
CIPC	963.384	0.315083	0.071059	4.43411	9.25e-06	0.000183874
OIP5-AS1	4102.47	-0.203939	0.0460108	-4.43241	9.32e-06	0.000185204
TFF1	3.48184	-3.58717	0.809365	-4.43208	9.33e-06	0.000185364
NADK	819.788	-0.300621	0.067857	-4.43022	9.41e-06	0.00018685
DENND6A	735.957	0.427394	0.0964766	4.43003	9.42e-06	0.000186888
RASSF2	962.17	0.326985	0.0738158	4.42974	9.43e-06	0.000187016
TNRC18	1578.67	-0.307462	0.0694167	-4.42922	9.46e-06	0.000187339
TTC39C	370.128	0.332513	0.0750792	4.42884	9.47e-06	0.00018755
CLU	5109.29	-0.36357	0.082108	-4.42794	9.51e-06	0.000188205
UPK3B	136.011	-1.07127	0.242056	-4.42572	9.61e-06	0.000190025
C19orf53	1318.05	-0.244879	0.0553455	-4.42454	9.66e-06	0.000190939
RNF138	691.141	0.373303	0.0844434	4.42075	9.84e-06	0.000194194
GPI	16177	-0.210416	0.0476085	-4.41971	9.88e-06	0.000195006
ARHGAP32	893.66	-0.56766	0.128453	-4.4192	9.91e-06	0.000195333
LIPH	221.992	-0.495544	0.112149	-4.41861	9.93e-06	0.000195734
FIGNL1	577.003	0.332222	0.0751922	4.4183	9.95e-06	0.00019589
ITPR1	218.788	0.657374	0.148839	4.41668	1e-05	0.000197234
AC243964.3	41.1093	-0.985714	0.223329	-4.41373	1.02e-05	0.000199813
H2BC7	98.9356	-0.927357	0.210134	-4.41317	1.02e-05	0.000200191
ZBTB25	768.992	0.389109	0.0881735	4.41299	1.02e-05	0.000200232
ZHX2	356.412	-0.531139	0.120367	-4.41268	1.02e-05	0.000200385
TIMP1	3084.94	0.353446	0.0801046	4.41231	1.02e-05	0.0002006
SIAE	912.929	0.448568	0.101678	4.41166	1.03e-05	0.00020107
DPYSL2	2864.1	-0.335886	0.0761653	-4.40997	1.03e-05	0.000202513
CAVIN1	1968.98	0.372013	0.0843754	4.40902	1.04e-05	0.000203265
INTS10	867.211	0.374761	0.0851221	4.40263	1.07e-05	0.000209207
TMEM255A	34.9542	1.14144	0.259347	4.40122	1.08e-05	0.000210442
FLVCR1	1901.24	0.27902	0.0634229	4.39935	1.09e-05	0.000212117
LINC00467	241.059	0.492946	0.112143	4.39569	1.1e-05	0.000215581
GALNT6	439.517	-0.35681	0.0811847	-4.39504	1.11e-05	0.000216091
LAMA3	236.115	0.695804	0.158407	4.39251	1.12e-05	0.000218482
SAMD5	160.807	-0.66243	0.150821	-4.39217	1.12e-05	0.000218679
NRCAM	27.6456	-1.63457	0.372273	-4.39077	1.13e-05	0.000219945
NAMPTP1	149.276	0.621994	0.141727	4.38868	1.14e-05	0.000221923
IDH1	3578.95	-0.294149	0.0670307	-4.38827	1.14e-05	0.000222196
ABI2	1586.78	0.215303	0.0490856	4.38627	1.15e-05	0.000224108
EFHD2	2277.2	0.293555	0.0669671	4.38357	1.17e-05	0.000226759
ZNF219	492.105	-0.476659	0.108772	-4.38219	1.17e-05	0.000228046
NUDCD2	250.484	0.473943	0.108195	4.38046	1.18e-05	0.000229718
VEGFA	373.115	-0.477556	0.109071	-4.37839	1.2e-05	0.000231759
ARL6	223.632	0.436572	0.0997204	4.37796	1.2e-05	0.000232064
N4BP2	1300.21	0.282944	0.0646457	4.37684	1.2e-05	0.000233108
LINC01914	3.22828	-3.76651	0.860648	-4.37636	1.21e-05	0.000233469
WWC3	574.71	-0.457881	0.104629	-4.37621	1.21e-05	0.000233477
STXBP6	149.331	-0.733577	0.167743	-4.37322	1.22e-05	0.000236551
RBM12	3555.08	0.212671	0.0486343	4.37285	1.23e-05	0.000236797
SUSD2	203.239	-2.09142	0.478533	-4.37048	1.24e-05	0.000239233
SUPT5H	2354.1	-0.214061	0.0489873	-4.36972	1.24e-05	0.000239851
CMPK1	4173.54	0.272785	0.0624274	4.36963	1.24e-05	0.000239851
PPM1K	95.5559	0.628379	0.143828	4.36897	1.25e-05	0.000240422
AMOTL1	1167.88	-0.456983	0.104605	-4.36867	1.25e-05	0.000240602
CLMP	12.2315	-1.88732	0.432184	-4.36694	1.26e-05	0.000242356
IER5L	708.973	-0.499868	0.114509	-4.36532	1.27e-05	0.000244005
CD55	918.08	-0.373101	0.0855066	-4.36341	1.28e-05	0.000245977
KPNA4	3829.17	0.227015	0.0520413	4.3622	1.29e-05	0.000247185
TRIM29	3.31444	-3.50411	0.80355	-4.36079	1.3e-05	0.000248628
SEPTIN5	46.8476	-0.878944	0.201581	-4.36026	1.3e-05	0.000249073
ARHGAP42	361.959	-0.393196	0.0901892	-4.35968	1.3e-05	0.000249566
PYGL	959.974	-0.473852	0.108717	-4.35859	1.31e-05	0.000250653
CLSTN1	1651.77	-0.277089	0.0635778	-4.35827	1.31e-05	0.000250728
SYNJ2	920.111	-0.440676	0.101113	-4.35825	1.31e-05	0.000250728
RAB11FIP2	1499.22	0.356457	0.0818005	4.35764	1.31e-05	0.000251266
TM7SF2	216.85	-0.500231	0.114847	-4.35562	1.33e-05	0.000253424
APOL6	598.035	0.474528	0.108972	4.3546	1.33e-05	0.00025445
GPS2	260.185	-0.400825	0.0920493	-4.35446	1.33e-05	0.00025445
RTKN	235.656	-0.489365	0.112421	-4.35298	1.34e-05	0.000256013
EFR3B	221.034	-0.518866	0.119273	-4.35024	1.36e-05	0.000259059
DICER1	2196.48	-0.560803	0.12893	-4.34966	1.36e-05	0.000259582
HECTD1	3730.75	-0.216564	0.0497931	-4.34928	1.37e-05	0.000259866
LRP5	1300.56	-0.279943	0.0643886	-4.34771	1.38e-05	0.000261516
AL139095.3	6.11624	-2.64005	0.607261	-4.34747	1.38e-05	0.000261516
PEX11A	126.047	-0.562754	0.129444	-4.34746	1.38e-05	0.000261516
NGEF	37.0917	-0.987593	0.227172	-4.34734	1.38e-05	0.000261516
LINC01322	53.9924	-0.922042	0.212108	-4.34705	1.38e-05	0.000261694
HMGN5	183.607	0.794476	0.182847	4.34502	1.39e-05	0.000263892
AL358334.2	66.3658	-1.07465	0.247335	-4.34493	1.39e-05	0.000263892
RASAL1	8.86344	-1.9197	0.441842	-4.34477	1.39e-05	0.000263918
ADAMTS15	46.6682	-1.08223	0.249129	-4.34408	1.4e-05	0.000264587
MYL12A	3097.89	0.396012	0.0911664	4.34384	1.4e-05	0.000264705
EML1	465.278	-0.40384	0.0929735	-4.3436	1.4e-05	0.000264826
TOMM70	2324.2	0.234921	0.0540867	4.34342	1.4e-05	0.000264872
RANBP17	243.682	0.522279	0.120272	4.34247	1.41e-05	0.000265823
MTND4P12	8.98771	4.13549	0.95236	4.34236	1.41e-05	0.000265823
CDC45	276.493	0.494707	0.113937	4.34194	1.41e-05	0.000266156
AMIGO2	2361.99	-0.559094	0.128814	-4.34031	1.42e-05	0.000267971
TUBB6	1552.2	-0.223097	0.0514079	-4.33975	1.43e-05	0.000268492
MEIOB	95.1269	-0.70169	0.161697	-4.33954	1.43e-05	0.00026858
SMARCD3	330.633	0.435161	0.100333	4.33715	1.44e-05	0.000271336
SETX	1778.8	-0.324089	0.0747303	-4.33678	1.45e-05	0.000271628
TRAF1	13.8977	2.14674	0.495078	4.33617	1.45e-05	0.00027221
ASNS	1475.97	-0.751749	0.173383	-4.33577	1.45e-05	0.00027242
ZPR1	573.334	0.390367	0.0900351	4.33572	1.45e-05	0.00027242
IFT81	309.736	-0.477785	0.110228	-4.33452	1.46e-05	0.000273739
SCAF1	1740.08	-0.265966	0.0614074	-4.33117	1.48e-05	0.000277767
KDM3B	1965.92	-0.332651	0.0768144	-4.33058	1.49e-05	0.000278336
KIAA0355	563.436	-0.260469	0.0602096	-4.32603	1.52e-05	0.000283968
ABLIM3	35.2614	1.66616	0.385285	4.32448	1.53e-05	0.000285794
PLEKHG6	76.0634	-0.664516	0.153683	-4.32393	1.53e-05	0.000286329
ETS1	467.614	0.477749	0.110544	4.3218	1.55e-05	0.000288926
DNAJB13	18.4596	-1.22168	0.282694	-4.32156	1.55e-05	0.000289065
MAP3K21	1817.17	-0.262348	0.0607138	-4.32105	1.55e-05	0.000289546
YES1	1559.17	0.236259	0.054722	4.31745	1.58e-05	0.000294123
TM9SF4	1180.64	-0.348509	0.0807575	-4.31549	1.59e-05	0.000296558
SH3RF2	538.399	0.691949	0.160521	4.31065	1.63e-05	0.000302934
PPP1R21	311.024	-0.390206	0.0905417	-4.30968	1.63e-05	0.000304088
NPM1P6	162.75	0.589567	0.136836	4.30857	1.64e-05	0.000305427
LNPEP	2956.72	0.272908	0.0633685	4.30668	1.66e-05	0.000307857
SHISA4	90.1589	-0.632051	0.146868	-4.30352	1.68e-05	0.000312086
DCBLD2	15750.1	0.279326	0.0649166	4.30284	1.69e-05	0.000312853
GCH1	173.461	0.439125	0.102088	4.30145	1.7e-05	0.000314617
MEIS3	211.955	-0.472719	0.109949	-4.29942	1.71e-05	0.000317324
FADS2	10364.8	-0.342994	0.0798342	-4.29633	1.74e-05	0.000321578
AC020922.3	6.54647	-2.37678	0.553978	-4.29039	1.78e-05	0.000330091
BUB3	3258.57	0.232803	0.0542788	4.28902	1.79e-05	0.000331929
OSBPL8	3660.87	0.258885	0.0604784	4.28062	1.86e-05	0.000344456
VDR	269.953	0.72789	0.170048	4.28051	1.86e-05	0.000344456
DAG1	4952.78	-0.216317	0.0505444	-4.27974	1.87e-05	0.000345432
TMEM53	89.8572	-0.710147	0.166023	-4.2774	1.89e-05	0.000348861
TMEM164	1293.03	-0.292144	0.0683044	-4.27709	1.89e-05	0.000349135
VWA8	822.709	0.301386	0.0704942	4.27532	1.91e-05	0.000351704
THAP9-AS1	167.554	-0.510991	0.119544	-4.27449	1.92e-05	0.000352798
ARRB2	1137.26	-0.360217	0.0842786	-4.27412	1.92e-05	0.000353177
PARD6B	869.291	-0.289223	0.0676857	-4.27304	1.93e-05	0.000354673
MAPT	176.199	0.449823	0.105284	4.27247	1.93e-05	0.000355352
PALLD	2530.57	0.559091	0.130864	4.27229	1.93e-05	0.000355421
KIAA0232	803.046	-0.253402	0.0593219	-4.27164	1.94e-05	0.000356234
TBXAS1	100.432	0.624082	0.146107	4.27139	1.94e-05	0.000356261
PAK1IP1	491.869	0.345157	0.0808075	4.27135	1.94e-05	0.000356261
TBC1D2B	501.267	0.384639	0.0900643	4.27072	1.95e-05	0.000357057
ATG4C	324.627	0.463005	0.108428	4.27016	1.95e-05	0.000357599
DGKG	444.485	0.341574	0.0799919	4.27011	1.95e-05	0.000357599
IGF2	53.0637	-1.28359	0.300661	-4.2692	1.96e-05	0.00035883
KLF7	216.133	-0.767223	0.179818	-4.26666	1.98e-05	0.000362725
TLE5	2772.31	-0.335793	0.0787046	-4.2665	1.99e-05	0.00036276
DMAC1	564.896	-0.534954	0.125395	-4.26616	1.99e-05	0.000363088
ILF2	6898.55	0.218693	0.0513221	4.26118	2.03e-05	0.000371052
MAD2L1	732.862	0.276848	0.0649813	4.26042	2.04e-05	0.000372082
ZNF346	244.127	0.439127	0.103093	4.25953	2.05e-05	0.00037335
TLE2	78.9656	-0.661424	0.155338	-4.25797	2.06e-05	0.000375734
TFDP1	2928.21	0.317265	0.0745198	4.25746	2.07e-05	0.000376362
MRNIP	240.348	0.684016	0.160762	4.25484	2.09e-05	0.000380566
ADAMTS12	8.36598	4.62862	1.08816	4.2536	2.1e-05	0.000382437
PCLO	162.67	0.849138	0.199713	4.25178	2.12e-05	0.000385322
PDE4DIP	206.7	0.384487	0.0904928	4.24882	2.15e-05	0.000390218
CRYZ	1770.79	-0.318063	0.0748988	-4.24658	2.17e-05	0.000393907
SLC39A8	719.894	0.397775	0.0937672	4.24216	2.21e-05	0.000401493
PTHLH	58.8301	0.949844	0.224089	4.23869	2.25e-05	0.000407504
LINC01895	3.81104	-3.24973	0.766828	-4.23788	2.26e-05	0.00040872
PPARGC1A	3.38814	-3.84588	0.907592	-4.23745	2.26e-05	0.000409257
AC021078.1	263.661	0.619991	0.146385	4.23533	2.28e-05	0.000412894
PAQR3	755.601	0.387712	0.0915711	4.234	2.3e-05	0.000415097
NCF2	43.9427	1.34953	0.31884	4.23261	2.31e-05	0.000417408
NUMBL	656.57	-0.33722	0.0796888	-4.23172	2.32e-05	0.000418816
ZNF592	2302.12	0.318339	0.0752367	4.23117	2.32e-05	0.000419595
TGIF2	572.202	0.463995	0.109692	4.22997	2.34e-05	0.000421571
B3GLCT	503.075	0.367556	0.0869194	4.2287	2.35e-05	0.000423674
VPS33A	649.089	-0.338954	0.0801578	-4.22858	2.35e-05	0.000423674
LGMN	649.057	-0.307331	0.0727163	-4.22644	2.37e-05	0.00042746
LINC00973	188.603	0.775711	0.183597	4.22508	2.39e-05	0.000429792
GALNT18	47.5522	0.816262	0.193239	4.22411	2.4e-05	0.000431397
MAPK8	764.138	0.339233	0.0803356	4.2227	2.41e-05	0.00043384
KLF11	289.458	0.576378	0.136546	4.22111	2.43e-05	0.000436643
PLAU	953.708	0.417346	0.09889	4.22031	2.44e-05	0.000437946
ACE2	704.164	-0.806608	0.19118	-4.2191	2.45e-05	0.000440028
LRP10	2551.29	-0.237707	0.0563428	-4.21894	2.45e-05	0.000440081
LINC00941	358.926	0.427954	0.101443	4.21866	2.46e-05	0.000440355
MYBL1	583.689	0.723027	0.171463	4.21681	2.48e-05	0.000443729
CYFIP2	1190.32	0.462395	0.109742	4.21348	2.51e-05	0.00045005
GOLIM4	483.346	-0.29996	0.0712028	-4.21275	2.52e-05	0.000451226
RPS6KA1	316.98	-0.431759	0.102597	-4.20831	2.57e-05	0.000459923
A4GALT	43.1468	-0.852506	0.202731	-4.20511	2.61e-05	0.000466184
RHBDD2	798.052	-0.377677	0.089823	-4.20468	2.61e-05	0.000466554
GMFB	3791.33	0.230169	0.0547414	4.20466	2.61e-05	0.000466554
SLC6A15	396.194	0.433968	0.103226	4.20407	2.62e-05	0.000467499
ARL14EP	550.826	0.284746	0.0677874	4.20057	2.66e-05	0.000474506
P2RY2	30.3001	-1.08256	0.257827	-4.1988	2.68e-05	0.000477931
PIM3	256.926	0.466761	0.111173	4.19851	2.69e-05	0.000478263
SPTBN1	9223.54	-0.305231	0.0727066	-4.19812	2.69e-05	0.000478798
CAST	2480.77	-0.368131	0.0876985	-4.19769	2.7e-05	0.000479422
SLC16A2	1044.71	0.703937	0.16775	4.19634	2.71e-05	0.000482011
QKI	3142.11	0.293754	0.0700427	4.19393	2.74e-05	0.000486866
SH2D2A	16.3855	-1.38194	0.329559	-4.19332	2.75e-05	0.000487893
DNAJC21	1080.95	0.272948	0.0651077	4.19225	2.76e-05	0.000489903
METTL4	156.185	0.550543	0.131368	4.19085	2.78e-05	0.00049264
TRG-AS1	5.13332	-2.40477	0.573941	-4.18992	2.79e-05	0.00049438
SKAP2	1615.17	-0.473347	0.113065	-4.18649	2.83e-05	0.000501603
NAGA	293.787	-0.339244	0.0810418	-4.18604	2.84e-05	0.000502213
LINC00460	143.48	0.769217	0.183762	4.18595	2.84e-05	0.000502213
SPC25	416.552	0.421334	0.100672	4.18521	2.85e-05	0.000503555
GNAI2	1246.83	-0.248886	0.059495	-4.1833	2.87e-05	0.000507488
AL355312.3	41.2938	-1.15088	0.275165	-4.18252	2.88e-05	0.000508948
DIMT1	1720.39	0.308562	0.0737986	4.18114	2.9e-05	0.000511747
SLC26A6	116.173	-0.64735	0.154845	-4.18063	2.91e-05	0.000512595
RBM47	3254.99	-0.202811	0.0485445	-4.17784	2.94e-05	0.000518596
ST8SIA4	448.627	-0.487399	0.116695	-4.17671	2.96e-05	0.000520886
RHOF	215.676	-0.568702	0.136166	-4.17653	2.96e-05	0.000520993
AP002833.2	8.02833	4.56835	1.09397	4.17594	2.97e-05	0.000522025
AGFG2	180.748	-0.606126	0.145154	-4.17574	2.97e-05	0.00052216
TOGARAM1	598.184	0.277586	0.0664779	4.17561	2.97e-05	0.00052216
PITX2	89.3714	0.81284	0.194698	4.17486	2.98e-05	0.000523574
GCLM	3345.83	-0.241749	0.0579306	-4.17308	3.01e-05	0.000527265
LINC00410	105.76	0.629696	0.150898	4.173	3.01e-05	0.000527265
CDK14	145.115	0.545953	0.130835	4.17284	3.01e-05	0.000527274
CRTAP	2516.27	-0.236855	0.0567627	-4.17273	3.01e-05	0.000527274
B3GNT3	78.9606	-0.734523	0.176083	-4.17147	3.03e-05	0.000529882
GBE1	1137.5	-0.292782	0.0702036	-4.17047	3.04e-05	0.000531699
AHCYL2	390.932	-0.531521	0.12745	-4.17042	3.04e-05	0.000531699
CD24	6700.03	-0.335164	0.0803715	-4.17018	3.04e-05	0.00053194
TCP11L1	624.35	-0.455676	0.109339	-4.16757	3.08e-05	0.00053776
ZC3H12A	101.2	-0.591251	0.141938	-4.16557	3.11e-05	0.000542171
EARS2	1115.17	0.209516	0.0503127	4.16428	3.12e-05	0.000544939
ANKRD2	33.3991	1.10477	0.265385	4.16288	3.14e-05	0.000547962
MAP7D1	1072.9	0.284497	0.068344	4.16273	3.14e-05	0.000548015
CUL9	329.635	0.355823	0.0854886	4.16223	3.15e-05	0.000548902
SINHCAF	2747.43	0.321712	0.0773182	4.16088	3.17e-05	0.000551824
LRRN2	50.5249	-0.90319	0.217172	-4.15886	3.2e-05	0.000556401
HNMT	3.80641	-3.47907	0.83717	-4.15575	3.24e-05	0.000563698
GLYCTK	29.712	-0.944816	0.227409	-4.1547	3.26e-05	0.000565952
TUBB4A	519	-0.680746	0.163926	-4.15276	3.28e-05	0.000570444
TPM2	617.082	-0.487836	0.117543	-4.15028	3.32e-05	0.000576337
DNAJB2	128.134	-0.501653	0.120913	-4.14888	3.34e-05	0.000579531
PBXIP1	132.049	-0.58879	0.141999	-4.14642	3.38e-05	0.000585438
PRR7	277.146	0.534924	0.129038	4.14546	3.39e-05	0.000587504
CBFB	2395.86	0.353075	0.0851736	4.14535	3.39e-05	0.000587504
MRPL17	1137.47	0.245546	0.0593017	4.14061	3.46e-05	0.000599425
ELMO1	56.8103	-2.03877	0.49243	-4.14022	3.47e-05	0.000600113
CYB561	335.133	-0.466574	0.112725	-4.13903	3.49e-05	0.000602876
MCC	344.405	0.493336	0.119285	4.13577	3.54e-05	0.000611149
RGS3	305.377	0.470154	0.113691	4.13536	3.54e-05	0.000611617
RAB11B	1101.23	-0.234036	0.0565943	-4.13533	3.54e-05	0.000611617
TGFBRAP1	626.396	0.28309	0.0684617	4.13501	3.55e-05	0.000611894
RAB11FIP1	557.001	-0.452624	0.109463	-4.13496	3.55e-05	0.000611894
MTMR2	2182.5	0.191859	0.0464118	4.13384	3.57e-05	0.000614537
MTRR	1191.29	0.248882	0.0602613	4.13005	3.63e-05	0.000624372
LTBR	1894.71	-0.287207	0.0696404	-4.12415	3.72e-05	0.000640077
MFAP1	259.72	-0.351302	0.0851832	-4.12408	3.72e-05	0.000640077
CDK1	1640.19	0.239544	0.0581079	4.1224	3.75e-05	0.000644387
FCHO2	878.506	-0.31555	0.07655	-4.12214	3.75e-05	0.000644746
CTDSPL	288.842	0.48653	0.118048	4.12147	3.76e-05	0.000646231
FDX1	685.196	-0.405987	0.0985629	-4.11907	3.8e-05	0.00065264
CBR1	1324.38	-0.298744	0.0726142	-4.11412	3.89e-05	0.000666418
PHYHIP	3.64519	-3.40719	0.828307	-4.11345	3.9e-05	0.000667982
AC005747.1	6.61971	-2.22313	0.540494	-4.11315	3.9e-05	0.000668454
ATP7A	1002.15	-0.289638	0.0704202	-4.11299	3.91e-05	0.000668531
TNFSF13	9.02552	-1.84305	0.448429	-4.11001	3.96e-05	0.000676824
KREMEN1	317.393	-0.360929	0.087831	-4.10936	3.97e-05	0.000678355
CEP78	1006.17	0.303925	0.0740097	4.10656	4.02e-05	0.000686242
EHHADH	181.01	-0.480819	0.117135	-4.10481	4.05e-05	0.000691036
WAKMAR2	10.2646	2.09124	0.509496	4.10452	4.05e-05	0.000691521
DLEU1	286.515	0.379664	0.0925314	4.10309	4.08e-05	0.000695422
RSPO3	2780.63	-0.307549	0.0749663	-4.1025	4.09e-05	0.00069678
TMEM150C	28.6091	1.28135	0.312365	4.10211	4.09e-05	0.000697568
HLA-DMA	79.5808	-0.761803	0.185756	-4.1011	4.11e-05	0.000700214
GNG5	1765.05	-0.261047	0.0636661	-4.10025	4.13e-05	0.000702399
INTS7	2541.75	-0.211583	0.0516112	-4.09956	4.14e-05	0.000704087
RBM33	990.656	-0.250894	0.0612192	-4.09829	4.16e-05	0.000707557
JUP	1983.71	-0.978611	0.238883	-4.09662	4.19e-05	0.000712288
ALG6	346.64	0.313241	0.0764725	4.09613	4.2e-05	0.000713386
CD44	16769.4	0.212873	0.0519734	4.0958	4.21e-05	0.000713993
UBR7	1203.53	0.216209	0.0527918	4.0955	4.21e-05	0.000714524
RAPGEF5	84.3491	0.581418	0.142019	4.09395	4.24e-05	0.000718899
ZC3H4	2068.99	-0.240423	0.0587341	-4.09341	4.25e-05	0.000720168
PER2	523.584	-0.486142	0.118829	-4.09111	4.29e-05	0.000726946
LRATD2	840.718	0.647519	0.158298	4.09052	4.3e-05	0.000728198
ESPL1	1032.68	0.394118	0.0963509	4.09044	4.31e-05	0.000728198
UBAP2	2235.99	-0.488357	0.119401	-4.09006	4.31e-05	0.000729003
CEP85	615.738	0.265193	0.0648444	4.08968	4.32e-05	0.000729633
MGAT5B	569.218	-0.414405	0.101332	-4.08959	4.32e-05	0.000729633
TTC1	766.884	0.460904	0.112713	4.08918	4.33e-05	0.00073036
BCL6	98.669	-0.650253	0.159021	-4.0891	4.33e-05	0.00073036
SH3TC1	65.9721	-0.65528	0.16026	-4.08885	4.34e-05	0.000730741
MEGF6	9.11836	-1.64276	0.40179	-4.08861	4.34e-05	0.000731068
CCNA2	3395.03	0.256359	0.0627092	4.08806	4.35e-05	0.000732391
YAP1	1911.23	-0.208246	0.0509481	-4.0874	4.36e-05	0.000733973
PRIMPOL	205.589	0.432645	0.105851	4.0873	4.36e-05	0.000733973
PREPL	2540.21	0.211302	0.0517339	4.08439	4.42e-05	0.000742806
TONSL	451.162	0.387565	0.0949226	4.08296	4.45e-05	0.000746972
PANX1	558.657	0.301602	0.0738854	4.08202	4.46e-05	0.000749585
BCYRN1	172.355	-0.695066	0.170338	-4.08052	4.49e-05	0.000754036
LARP4	3899.35	0.196218	0.0481158	4.07803	4.54e-05	0.000761711
RBM27	1314.97	0.317081	0.077772	4.07706	4.56e-05	0.00076446
NTRK3	1548.53	-0.426221	0.10464	-4.07322	4.64e-05	0.000776741
FUT11	475.256	-0.313966	0.0771021	-4.07209	4.66e-05	0.000780105
ALOX12	26.8191	-0.930692	0.228692	-4.06963	4.71e-05	0.000787928
IGFL4	10.2705	2.09572	0.515072	4.06879	4.73e-05	0.000790342
TMCC2	104.28	0.595558	0.146427	4.06726	4.76e-05	0.000795094
CHRM3	156.678	0.584358	0.143718	4.066	4.78e-05	0.000798967
GALNT14	176.687	0.472255	0.116198	4.06423	4.82e-05	0.000804582
TBCEL	306.447	0.367601	0.0904659	4.06342	4.84e-05	0.000806691
GAREM2	372.246	-0.370314	0.0911349	-4.06336	4.84e-05	0.000806691
NUDT4	1519	0.239492	0.0589423	4.06316	4.84e-05	0.000806936
MTND4LP30	7.25842	3.81899	0.940579	4.06025	4.9e-05	0.000816596
RABGAP1	577.756	-0.302885	0.0746111	-4.05952	4.92e-05	0.000818706
WDR43	3329.9	0.199299	0.0491185	4.05751	4.96e-05	0.000825302
CBLN2	22.2349	1.88489	0.464625	4.05679	4.98e-05	0.000827388
AC010186.2	7.84799	2.88776	0.712163	4.05491	5.02e-05	0.000833626
DDX60L	701.8	0.47497	0.117155	4.05419	5.03e-05	0.000835737
NFIL3	300.88	-0.345975	0.0853625	-4.05301	5.06e-05	0.000839485
SPRY4	386.672	0.42925	0.105919	4.05263	5.06e-05	0.000840376
MRPL11	1724.69	0.36582	0.090326	4.04999	5.12e-05	0.000849436
IGSF8	43.0522	-0.80044	0.197808	-4.04656	5.2e-05	0.000861514
ALDOC	124.459	-0.906431	0.224154	-4.04379	5.26e-05	0.000871279
PSAT1	5263.76	-0.549014	0.13586	-4.04102	5.32e-05	0.000881143
ZSCAN5A	198.328	-0.453843	0.112321	-4.04057	5.33e-05	0.00088233
KIF18A	1215.36	0.39196	0.0970215	4.03993	5.35e-05	0.000884277
MYO5C	181.976	-0.862125	0.213496	-4.03813	5.39e-05	0.000889598
ZDHHC12	299.143	-0.468979	0.116138	-4.03812	5.39e-05	0.000889598
B3GNTL1	196.269	0.421493	0.104382	4.03798	5.39e-05	0.000889598
HOGA1	33.7231	-0.894777	0.221593	-4.03792	5.39e-05	0.000889598
SNU13	1525.91	0.245021	0.0606808	4.03787	5.39e-05	0.000889598
DYNLT3	496.527	0.438144	0.108549	4.03637	5.43e-05	0.000894808
NRIP1	6276.41	0.153972	0.0381576	4.03515	5.46e-05	0.000898968
POLR1B	1284.68	0.26489	0.0656503	4.03487	5.46e-05	0.000899549
TEX30	310.321	0.468082	0.116015	4.03468	5.47e-05	0.000899789
INKA2	60.0531	-0.756888	0.187648	-4.03356	5.49e-05	0.000903579
LINC01234	898.495	-0.35114	0.0871047	-4.03124	5.55e-05	0.000912044
FANCG	432.328	-0.494244	0.122714	-4.02762	5.63e-05	0.000925708
SPRY1	222.571	0.521008	0.129407	4.02613	5.67e-05	0.000931069
SRRD	305.166	0.390366	0.0970295	4.02317	5.74e-05	0.000942322
NRSN2	852.51	-0.343277	0.0853614	-4.02145	5.78e-05	0.000948716
DNM2	1301.97	-0.344442	0.0856626	-4.02092	5.8e-05	0.000950328
IK	935.417	-0.330362	0.0821986	-4.01907	5.84e-05	0.00095732
CCDC34	156.973	-0.575183	0.143204	-4.01653	5.91e-05	0.000967156
RAD1	1107.36	0.243748	0.0607158	4.01458	5.96e-05	0.000974654
RPH3AL	388.728	-0.363837	0.0906893	-4.01191	6.02e-05	0.000985195
IFT122	269.236	-0.34556	0.0861435	-4.01144	6.03e-05	0.000986612
DGKD	513.163	-0.334879	0.0834853	-4.01123	6.04e-05	0.000986969
BLOC1S3	304.374	-0.409051	0.102002	-4.01021	6.07e-05	0.000990687
SPIN4	1302.48	0.267326	0.0666647	4.01001	6.07e-05	0.000990996
SEC24D	1055.3	-0.335882	0.0837654	-4.0098	6.08e-05	0.000991338
B2M	3206.55	0.404651	0.100934	4.00905	6.1e-05	0.000993935
LEPROT	1247.56	0.241376	0.0602268	4.00778	6.13e-05	0.000998751
SLC8A1	227.598	0.884042	0.220714	4.00537	6.19e-05	0.00100842
PROCR	462.292	-0.527009	0.131588	-4.005	6.2e-05	0.00100945
ARHGEF4	7.86349	-1.77893	0.444374	-4.00322	6.25e-05	0.00101652
CD37	104.07	-0.648719	0.162075	-4.00259	6.27e-05	0.00101871
ABCA5	82.3712	0.693117	0.173344	3.99851	6.37e-05	0.00103582
SLC30A6	1971.69	0.233139	0.0583287	3.99698	6.42e-05	0.001042
AP000769.1	64.7361	-0.803978	0.201164	-3.99663	6.42e-05	0.00104295
CXCL8	17.1044	1.50235	0.376029	3.99532	6.46e-05	0.00104819
CDC37L1	296.303	-0.3843	0.0961998	-3.99481	6.47e-05	0.00104985
VIT	8.14056	6.06111	1.51816	3.99242	6.54e-05	0.00105993
ARL16	384.225	0.439541	0.110202	3.9885	6.65e-05	0.001077
ADM	841.933	0.438317	0.1099	3.98834	6.65e-05	0.00107718
CCSER2	1701	0.335604	0.0841579	3.98779	6.67e-05	0.00107899
SAAL1	512.942	0.259003	0.0649508	3.98768	6.67e-05	0.00107899
RASSF1	133.389	0.461671	0.115811	3.9864	6.71e-05	0.00108421
LPAR1	1224.02	-0.273872	0.0687166	-3.98553	6.73e-05	0.00108761
UBE2E1	1159.54	0.301498	0.0756587	3.98497	6.75e-05	0.0010896
FZD4	30.2213	-0.929513	0.233424	-3.98209	6.83e-05	0.0011023
STIM1	1017.41	-0.346335	0.0869839	-3.9816	6.85e-05	0.00110399
ATP10A	226.362	-0.518529	0.130273	-3.98032	6.88e-05	0.00110933
ABHD5	310.401	0.37835	0.0950731	3.97957	6.9e-05	0.00111199
RNF144B	14.4953	2.52611	0.634782	3.9795	6.91e-05	0.00111199
AEN	1021.47	-0.323098	0.0812338	-3.97739	6.97e-05	0.0011213
UBE2T	595.696	0.313035	0.0787351	3.9758	7.01e-05	0.00112817
SNAP23	758.168	-0.338987	0.0852684	-3.97553	7.02e-05	0.00112886
LTBP3	1646.81	-0.436335	0.109892	-3.97058	7.17e-05	0.00115194
PPT2	104.192	-0.612163	0.1543	-3.96736	7.27e-05	0.00116701
FKBP9	743.782	-0.304006	0.0766443	-3.96645	7.3e-05	0.00117081
KATNAL1	591.248	-0.391598	0.0987778	-3.96443	7.36e-05	0.00118014
HPS6	349.636	-0.386938	0.0976091	-3.96416	7.37e-05	0.00118043
INF2	1105.48	-0.216862	0.0547063	-3.96412	7.37e-05	0.00118043
TEX2	894.889	0.243473	0.0614273	3.9636	7.38e-05	0.00118236
ANO3	23.8565	1.3198	0.333018	3.96315	7.4e-05	0.00118395
TAFA1	12.3296	-1.64885	0.416171	-3.96195	7.43e-05	0.00118928
UBOX5	178.179	-0.427746	0.10798	-3.96134	7.45e-05	0.00119166
POPDC3	649.714	0.254231	0.0641831	3.96102	7.46e-05	0.00119263
MB	8.87968	-1.92304	0.485826	-3.95829	7.55e-05	0.00120574
VSTM2L	7.37078	-1.9741	0.498865	-3.95719	7.58e-05	0.00121062
SMARCA2	1081.42	-0.466173	0.117864	-3.95519	7.65e-05	0.00122015
GABRG2	138.705	-0.521071	0.131807	-3.95329	7.71e-05	0.00122924
KLHL15	733.02	0.277448	0.0702056	3.95193	7.75e-05	0.00123558
EOGT	579.979	0.403484	0.102134	3.95053	7.8e-05	0.00124218
ARF6	3603.89	0.326198	0.0825771	3.95022	7.81e-05	0.0012431
RN7SL3	5127.98	-0.589114	0.149264	-3.94679	7.92e-05	0.00126038
ERLIN1	2740.41	0.234841	0.0595107	3.9462	7.94e-05	0.00126282
LINC02103	6.52941	4.26434	1.08086	3.94531	7.97e-05	0.00126684
MKKS	1110.31	0.258617	0.0655623	3.94461	7.99e-05	0.00126988
SLC20A1	1255.91	-0.250026	0.0634082	-3.94311	8.04e-05	0.00127715
SOD2	1300.62	0.248102	0.0629262	3.94274	8.06e-05	0.00127843
PSMA4	4975.25	0.190467	0.0483581	3.93868	8.19e-05	0.00129958
PRKAR1B	206.344	-0.46078	0.117041	-3.93691	8.25e-05	0.00130848
PUM3	835.482	-0.32692	0.0830443	-3.93669	8.26e-05	0.00130901
B4GALT7	206.732	0.416646	0.10584	3.93655	8.27e-05	0.00130908
CRYBG2	3.73187	-3.20913	0.815655	-3.93442	8.34e-05	0.00132002
TRPM7	2106.01	0.359316	0.0914436	3.92937	8.52e-05	0.00134674
NCEH1	1725.53	0.462381	0.117674	3.92935	8.52e-05	0.00134674
DBNDD2	84.3988	0.817732	0.208138	3.92879	8.54e-05	0.00134873
AC009275.1	29.1226	-1.03545	0.26356	-3.92869	8.54e-05	0.00134873
ARHGAP28	14.582	2.04713	0.52108	3.92862	8.54e-05	0.00134873
MTG2	429.142	0.323603	0.0823838	3.928	8.57e-05	0.0013507
EIF4A2	1845.3	0.24917	0.0634358	3.92791	8.57e-05	0.0013507
RIN1	216.797	0.475715	0.121113	3.92786	8.57e-05	0.0013507
TAMM41	250.031	0.348804	0.0888069	3.92767	8.58e-05	0.0013507
SLC6A16	79.8964	-0.714553	0.18193	-3.92763	8.58e-05	0.0013507
PHYKPL	181.723	0.511807	0.130324	3.9272	8.59e-05	0.00135242
STAG2	3874.88	-0.19882	0.0506307	-3.92687	8.61e-05	0.00135354
ADIRF-AS1	50.6681	-1.07563	0.273938	-3.92654	8.62e-05	0.00135471
UIMC1	416.264	0.34117	0.086898	3.9261	8.63e-05	0.00135644
CMC2	585.52	0.366681	0.0934554	3.92359	8.72e-05	0.00136993
PTPN1	1507.96	0.317389	0.0809115	3.92267	8.76e-05	0.00137446
DGCR5	14.9798	-1.56939	0.40016	-3.9219	8.79e-05	0.00137816
KHDRBS3	135.245	0.706551	0.180295	3.91887	8.9e-05	0.00139485
CHSY3	27.5112	1.23969	0.316697	3.91442	9.06e-05	0.00142006
TMEM205	628.602	0.381317	0.0974782	3.91181	9.16e-05	0.00143473
VAMP4	209.401	0.390666	0.0998718	3.91168	9.17e-05	0.00143479
KIAA2026	492.504	-0.449981	0.115052	-3.91111	9.19e-05	0.00143743
IQSEC1	495.5	-0.401573	0.102689	-3.91056	9.21e-05	0.00143992
ADM2	37.2038	-0.865845	0.221429	-3.91027	9.22e-05	0.00144094
COX11	1318.44	0.271302	0.0694074	3.90884	9.27e-05	0.00144873
TUBA1A	1555.33	-0.51158	0.130884	-3.90866	9.28e-05	0.00144902
BTNL9	31.9396	1.50062	0.383977	3.90809	9.3e-05	0.00145171
RUSC2	816.955	-0.362456	0.0928174	-3.90505	9.42e-05	0.00146933
SHLD1	58.5944	-0.649024	0.166295	-3.90285	9.51e-05	0.00148192
SAMHD1	1028.36	0.223793	0.0573468	3.90244	9.52e-05	0.00148367
COG1	596.045	0.307504	0.0788419	3.90026	9.61e-05	0.00149635
FBXW11	1890.74	0.325683	0.0835358	3.89872	9.67e-05	0.00150508
TMBIM1	921.119	-0.289416	0.0742368	-3.89855	9.68e-05	0.00150533
HEXIM1	1318.71	-0.368064	0.0944175	-3.89826	9.69e-05	0.00150636
TGM2	6476.81	-1.58091	0.405596	-3.89776	9.71e-05	0.00150855
YAE1	190.132	0.405279	0.10398	3.89766	9.71e-05	0.00150855
PPM1L	49.4918	0.817978	0.209887	3.89722	9.73e-05	0.00151048
ZNF510	198.704	-0.446515	0.114584	-3.89685	9.75e-05	0.00151204
C11orf68	395.455	0.357141	0.0917253	3.89359	9.88e-05	0.00153169
ITPR2	411.187	0.392178	0.100769	3.89185	9.95e-05	0.0015419
KMO	34.8025	-0.917594	0.235866	-3.89032	0.000100114	0.00155091
CHDH	91.8813	-0.767361	0.197261	-3.89008	0.000100212	0.00155162
BCAM	416.35	-0.546132	0.140397	-3.88992	0.000100276	0.00155181
CAPN1	2621.28	-0.34281	0.0881438	-3.88921	0.000100571	0.00155557
ADGRA2	77.3559	-0.741931	0.190784	-3.88885	0.000100719	0.00155706
MALAT1	9775.84	-0.352191	0.0906306	-3.886	0.00010191	0.00157465
AL035411.1	382.4	0.398294	0.102501	3.88576	0.00010201	0.00157538
TUBA1C	8571.69	0.264993	0.0682065	3.88515	0.000102266	0.00157851
LMBR1	1794.22	0.219743	0.0565674	3.88462	0.00010249	0.00158116
PWAR5	99.4432	0.528888	0.136155	3.88447	0.000102555	0.00158134
KRT8	29591.1	-0.938951	0.24174	-3.88414	0.000102691	0.00158263
ANKEF1	509.646	0.301411	0.0776479	3.88176	0.000103704	0.00159741
MSRB1	550.997	-0.330441	0.0851422	-3.88105	0.000104006	0.00160123
SULT1A1	272.227	-1.17754	0.303463	-3.88034	0.00010431	0.00160508
CREB5	129.546	1.81278	0.467186	3.88021	0.000104366	0.00160512
EOMES	42.7955	0.819545	0.211239	3.8797	0.000104584	0.00160764
MOB3B	164.331	0.636668	0.164161	3.87831	0.000105183	0.00161601
LY6K	7.18442	2.75122	0.709509	3.87764	0.000105475	0.00161967
METTL9	2201.7	0.196734	0.0507592	3.87583	0.000106262	0.00163091
SLC29A3	174.05	-0.628559	0.162289	-3.87309	0.000107464	0.00164852
TKT	12173.5	-0.370397	0.0956381	-3.8729	0.000107546	0.00164894
USP46	618.4	0.227523	0.0587577	3.87222	0.000107848	0.00165271
ORAI3	119.632	-0.655876	0.169431	-3.87105	0.000108367	0.00165981
ZNF641	178.692	0.399774	0.103292	3.87034	0.000108684	0.00166339
HEXB	1187.52	0.297811	0.0769482	3.87028	0.000108712	0.00166339
SIK1	186.362	-0.778611	0.201221	-3.86944	0.000109086	0.00166826
RNF41	977.77	0.28397	0.0734161	3.86795	0.000109752	0.00167758
UNKL	476.625	0.337793	0.0873439	3.86739	0.000110006	0.00168061
GNA12	803.649	-0.24996	0.0646547	-3.86607	0.000110601	0.00168883
AGPAT3	1440.23	0.348206	0.0900838	3.86536	0.000110927	0.0016922
ZC3H12C	708.381	0.267422	0.0691847	3.86534	0.000110935	0.0016922
ODC1	2353.88	0.387265	0.100202	3.86483	0.000111166	0.00169486
LGI2	5.8732	4.84871	1.25472	3.86437	0.000111378	0.00169722
NEURL4	276.853	-0.486053	0.125786	-3.86413	0.000111485	0.00169742
SCARA3	271.66	-0.458129	0.118561	-3.86409	0.000111505	0.00169742
TNC	23.01	2.33919	0.605521	3.86311	0.000111951	0.00170335
WDR66	37.5363	1.6837	0.43588	3.86277	0.000112109	0.00170487
DCDC1	3.15031	-3.1511	0.815854	-3.86233	0.00011231	0.00170707
CELSR2	539.431	-0.559963	0.144989	-3.86212	0.000112408	0.00170769
TTL	1884.31	0.175403	0.045418	3.86198	0.000112472	0.00170779
CDC23	959.584	-0.287798	0.0745558	-3.86017	0.000113308	0.0017196
FAM111B	946.229	0.366881	0.095085	3.85846	0.000114105	0.00173082
LINC02562	9.17946	-1.94819	0.505071	-3.85726	0.000114665	0.00173844
PDGFRL	145.307	-0.865246	0.224461	-3.85478	0.000115836	0.0017553
GLG1	4021.16	-0.169201	0.0438965	-3.85455	0.000115944	0.00175604
DSCAM-AS1	92.3267	-3.03092	0.786386	-3.85424	0.000116089	0.00175735
UFD1	1076.97	0.293183	0.0760734	3.85395	0.000116225	0.00175852
ELF3-AS1	15.7251	-1.24429	0.323181	-3.85015	0.000118045	0.00178493
SSR1	6959.68	-0.1937	0.050311	-3.85006	0.00011809	0.00178493
DAPK1	1392.31	-0.607263	0.157735	-3.84989	0.000118173	0.00178527
SOX12	1450.36	-0.257364	0.06688	-3.84815	0.000119014	0.00179707
SEC31A	3913.08	-0.204473	0.0531412	-3.84773	0.000119219	0.00179926
CNTLN	424.559	-0.483985	0.12579	-3.84756	0.000119302	0.0017996
LHPP	89.595	-0.620252	0.161234	-3.8469	0.00011962	0.00180348
PPP4R1	1636.19	-0.17131	0.0445335	-3.84676	0.000119691	0.00180364
SUN3	3.4828	-2.87719	0.748185	-3.84557	0.000120274	0.00181152
ADAMTS6	11.3557	2.25272	0.58582	3.8454	0.000120354	0.00181181
AP000695.2	9.76283	-1.54538	0.401913	-3.84507	0.000120519	0.00181263
APLP2	7377.29	0.406918	0.105829	3.84505	0.00012053	0.00181263
KITLG	1981.58	0.221152	0.0575388	3.84353	0.000121278	0.00182295
FOXG1	15.0411	1.45725	0.379275	3.84219	0.000121944	0.00183204
DEPDC7	55.9024	-0.705459	0.183683	-3.84062	0.000122723	0.00184252
ATG13	1753.15	-0.246582	0.064205	-3.84054	0.000122765	0.00184252
FGF2	1293.5	0.348754	0.090822	3.83998	0.000123046	0.00184555
PNMA2	143.225	-0.541982	0.141145	-3.83988	0.000123092	0.00184555
AP2A2	1656.23	-0.220349	0.057386	-3.83976	0.000123152	0.00184555
ZNF608	6.2958	-2.20893	0.575301	-3.83961	0.000123232	0.00184582
NRAD1	8.54677	-2.02061	0.526464	-3.83809	0.000123997	0.00185634
AGPAT5	1035.7	0.259879	0.0677155	3.8378	0.00012414	0.00185756
UGCG	440.62	0.288673	0.0752342	3.83699	0.000124552	0.00186278
UTP23	712.075	0.389416	0.101495	3.83678	0.000124656	0.00186316
BOD1	422.384	0.52457	0.136725	3.83669	0.000124702	0.00186316
AAAS	1467.1	-0.189262	0.0493383	-3.83601	0.000125047	0.00186738
[truncated: 27,853 more rows]

## Sheet: WTvrho0 grouped
HumanGene	baseMean	log2FoldChange	lfcSE	stat	pvalue	padj
TSPAN7	2195.33	5.45465	0.139221	39.1798	0	0
NIBAN1	3577.09	1.96357	0.0619777	31.6818	2.76e-220	4.4e-216
PAPPA2	1037.28	6.00397	0.203964	29.4364	1.88e-190	1.99e-186
CLGN	495.728	2.77775	0.100063	27.7601	1.32e-169	1.05e-165
TNFRSF9	774.718	4.33008	0.16018	27.0327	6.11e-161	3.88e-157
PLXDC2	971.497	5.66435	0.212388	26.6699	1.05e-156	5.58e-153
MFGE8	2631.45	1.77204	0.0666593	26.5836	1.05e-155	4.78e-152
MT-TC	120.215	-6.07254	0.229568	-26.4521	3.46e-154	1.37e-150
CYFIP2	2824.35	1.87216	0.0718438	26.0587	1.07e-149	3.79e-146
ZMAT3	2108.79	1.46701	0.0582826	25.1707	8.39e-140	2.67e-136
MCC	798.434	1.86022	0.0748072	24.8669	1.7e-136	4.91e-133
SLC48A1	2525.77	1.51088	0.0612434	24.6701	2.24e-134	5.94e-131
CPE	408.509	3.75327	0.153773	24.4079	1.41e-131	3.45e-128
SLC6A15	943.081	1.85417	0.0760971	24.3659	3.94e-131	8.94e-128
FOSL2	4803.31	1.60571	0.0676209	23.7458	1.21e-124	2.57e-121
LIN28B	88.5727	-7.40092	0.314395	-23.5402	1.58e-122	3.15e-119
ATF5	5433.65	2.29948	0.0978146	23.5085	3.34e-122	6.24e-119
SLFN5	1760.68	2.00249	0.0888666	22.5337	1.94e-112	3.43e-109
ABLIM3	524.6	5.6049	0.259109	21.6314	9.1e-104	1.52e-100
AC003092.1	2489.45	2.32008	0.108089	21.4645	3.34e-102	5.32e-99
PMEPA1	9367.81	1.55213	0.0726226	21.3725	2.41e-101	3.65e-98
UNC5B	540.261	5.33196	0.250889	21.2522	3.14e-100	4.54e-97
DHRS3	2691.53	1.46394	0.0710054	20.6174	1.92e-94	2.65e-91
ITGA3	4616.51	1.15886	0.0568034	20.4012	1.63e-92	2.16e-89
TIA1	922.217	-1.07757	0.053352	-20.1974	1.03e-90	1.31e-87
DSE	440.742	2.20934	0.109967	20.0909	8.86e-90	1.08e-86
C14orf132	559.616	2.46292	0.122714	20.0705	1.34e-89	1.58e-86
GPD1L	863.029	1.2636	0.0640415	19.7309	1.17e-86	1.33e-83
SYT1	325.151	3.23896	0.166954	19.4004	7.66e-84	8.4e-81
SLC6A9	458.962	1.889	0.097995	19.2765	8.45e-83	8.96e-80
FADS2	5872.49	-1.63925	0.0852125	-19.2372	1.81e-82	1.85e-79
TNS1	416.806	2.97585	0.154874	19.2146	2.79e-82	2.76e-79
SLC1A1	185.523	3.09653	0.161166	19.2133	2.87e-82	2.76e-79
SEL1L3	1759.88	1.16901	0.061645	18.9636	3.41e-80	3.19e-77
CLTCL1	465.279	2.19641	0.116444	18.8624	2.33e-79	2.11e-76
NRP2	614.624	2.50616	0.133187	18.8168	5.5e-79	4.86e-76
DUSP1	3590.13	1.87075	0.100295	18.6525	1.21e-77	1.04e-74
IFI16	462.001	3.41051	0.185388	18.3966	1.4e-75	1.17e-72
ZBTB38	10650.3	0.955102	0.0521205	18.3249	5.24e-75	4.27e-72
NTRK3	4036.06	1.36376	0.0748885	18.2105	4.26e-74	3.39e-71
NAMPT	5006.56	1.83611	0.101402	18.1073	2.79e-73	2.17e-70
APOL6	1368.91	1.82483	0.101032	18.0618	6.37e-73	4.82e-70
GLIPR1	1266.05	2.72909	0.152371	17.9108	9.72e-72	7.19e-69
IGF2	604.116	3.16251	0.176924	17.875	1.85e-71	1.33e-68
ROR1	359.834	1.68629	0.0946393	17.818	5.12e-71	3.62e-68
FARP2	694.989	-0.97414	0.0547181	-17.8029	6.71e-71	4.64e-68
B3GALT5	533.613	2.70582	0.153522	17.625	1.58e-69	1.07e-66
DVL2	402.404	-1.39125	0.0792222	-17.5613	4.87e-69	3.23e-66
H2BC21	4405.23	-1.50102	0.0859122	-17.4716	2.36e-68	1.53e-65
GBP3	171.217	4.55021	0.261553	17.3968	8.72e-68	5.54e-65
MTND2P28	41.6343	-5.45981	0.314106	-17.3821	1.13e-67	7.03e-65
FKBP10	4406.64	0.907376	0.0525265	17.2746	7.3e-67	4.47e-64
IGF2BP1	2744.39	-0.909968	0.05273	-17.2571	9.89e-67	5.94e-64
TLR3	333.979	2.25048	0.131561	17.1059	1.34e-65	7.89e-63
MGLL	1117.56	1.88459	0.110557	17.0464	3.72e-65	2.15e-62
IFI44L	445.232	2.02894	0.120287	16.8675	7.81e-64	4.43e-61
RRM2B	2241.59	1.15382	0.0684776	16.8496	1.06e-63	5.89e-61
MOCOS	831.105	1.34627	0.079996	16.8292	1.49e-63	8.17e-61
THBD	690.338	2.5237	0.149987	16.8262	1.57e-63	8.46e-61
LGALS3BP	3570.15	2.35473	0.140214	16.7938	2.71e-63	1.44e-60
SOCS5	1486.75	1.0305	0.0613854	16.7874	3.02e-63	1.57e-60
BCAT1	9442.68	1.10533	0.0661623	16.7064	1.18e-62	6.04e-60
CTSD	2423.16	1.09646	0.066228	16.5558	1.45e-61	7.34e-59
QPCT	2245.48	1.40423	0.0859637	16.3352	5.55e-60	2.76e-57
AMPD3	234.178	2.20088	0.135162	16.2833	1.3e-59	6.35e-57
FASN	8888.49	-1.69445	0.104198	-16.2618	1.84e-59	8.87e-57
PRNP	3479.8	1.04269	0.064187	16.2446	2.44e-59	1.16e-56
HLA-E	936.797	1.19408	0.073613	16.221	3.58e-59	1.68e-56
CDC42EP3	1311.21	2.04771	0.126306	16.2122	4.13e-59	1.9e-56
INPP4B	739.672	1.46318	0.0905786	16.1537	1.07e-58	4.86e-56
E2F8	176.649	-2.99197	0.185636	-16.1174	1.93e-58	8.62e-56
STK17A	1332	1.43942	0.0894734	16.0877	3.11e-58	1.37e-55
MCFD2	5185.52	0.876614	0.0545565	16.068	4.28e-58	1.86e-55
MT-TP	50.775	-5.17572	0.323623	-15.9931	1.43e-57	6.14e-55
BDNF	886.036	2.14646	0.134332	15.9787	1.8e-57	7.62e-55
KCNMA1	634.742	4.78475	0.300943	15.8992	6.42e-57	2.69e-54
MAP2K6	415.142	1.62785	0.102658	15.8569	1.26e-56	5.2e-54
AC245100.3	129.002	3.20602	0.202706	15.8161	2.41e-56	9.83e-54
ENC1	1125.84	1.33243	0.0842809	15.8094	2.68e-56	1.08e-53
CDKN1A	5487.46	1.23766	0.0785172	15.763	5.59e-56	2.22e-53
RAB3B	2650.15	2.18939	0.139292	15.718	1.14e-55	4.47e-53
ADGRF4	223.204	2.06129	0.131269	15.7028	1.45e-55	5.61e-53
ABCA3	1755.53	1.10842	0.0706117	15.6974	1.58e-55	6.04e-53
SLC16A2	1988	1.7211	0.109873	15.6644	2.65e-55	1e-52
GOLM1	1839.71	1.5128	0.096901	15.6118	6.05e-55	2.26e-52
JCAD	1089.35	4.0753	0.26223	15.5409	1.83e-54	6.78e-52
UST	174.86	2.24969	0.144882	15.5278	2.25e-54	8.22e-52
TGFB2	1944.23	2.52823	0.162955	15.5149	2.75e-54	9.94e-52
ANK2	555.599	1.41688	0.0913398	15.5122	2.87e-54	1.02e-51
LARP6	685.463	1.38235	0.08927	15.4851	4.37e-54	1.55e-51
SCNN1A	182.329	-2.64958	0.171167	-15.4796	4.77e-54	1.67e-51
PTCHD4	205.746	4.21122	0.272529	15.4524	7.27e-54	2.51e-51
CYP4V2	175.238	2.8114	0.183199	15.3462	3.76e-53	1.29e-50
BICC1	5198.51	0.879567	0.0573361	15.3406	4.1e-53	1.39e-50
H2BC14	705.94	-1.95412	0.127863	-15.2829	9.95e-53	3.33e-50
CREG1	4531.6	1.35982	0.0891049	15.2609	1.39e-52	4.61e-50
SLC9A7	1349.78	1.20315	0.0791812	15.1949	3.82e-52	1.25e-49
NLRP2	484.195	-1.29992	0.0857813	-15.1539	7.14e-52	2.32e-49
STIM1	1840.47	0.809752	0.0534785	15.1416	8.6e-52	2.76e-49
KCTD1	881.845	-0.845408	0.0559636	-15.1064	1.47e-51	4.67e-49
VDR	507.07	1.72105	0.114189	15.072	2.47e-51	7.79e-49
CAPN5	263.409	1.83617	0.122304	15.0131	6.02e-51	1.88e-48
KRT81	5022.07	5.77199	0.384719	15.0031	7e-51	2.16e-48
H2BC17	1070.46	-1.77674	0.118609	-14.9798	9.95e-51	3.04e-48
F8	371.423	1.4682	0.0982284	14.9468	1.63e-50	4.93e-48
AKR1B1	16580.1	1.57862	0.105619	14.9464	1.64e-50	4.93e-48
LARS1	3490.37	0.843007	0.0564636	14.9301	2.1e-50	6.24e-48
NTS	33.879	-6.46537	0.433309	-14.9209	2.41e-50	7.09e-48
SERPINA1	2066.82	6.92396	0.464074	14.92	2.44e-50	7.13e-48
SPATA18	216.737	2.20721	0.148103	14.9032	3.14e-50	9.08e-48
ST6GAL1	493.047	1.58142	0.10629	14.8784	4.55e-50	1.3e-47
TFPI2	13011.6	1.26994	0.0854191	14.8672	5.38e-50	1.53e-47
H2BC6	756.92	-1.50158	0.10158	-14.7822	1.91e-49	5.37e-47
ALDH1L2	4611.71	1.16761	0.0790791	14.765	2.46e-49	6.87e-47
C11orf86	32.6885	-3.72209	0.252405	-14.7465	3.24e-49	8.97e-47
ABCA12	736.944	2.56466	0.174162	14.7257	4.41e-49	1.21e-46
BCL2L1	1877.56	1.11247	0.0755675	14.7216	4.69e-49	1.27e-46
NPTXR	1158.96	1.64797	0.111975	14.7174	4.99e-49	1.34e-46
CTSB	3331.47	0.705515	0.0480233	14.6911	7.35e-49	1.96e-46
EFNA5	1136.99	1.09976	0.0750587	14.652	1.31e-48	3.47e-46
CLIP4	1758.02	1.22171	0.0834615	14.638	1.61e-48	4.23e-46
RTN4	13798.9	0.676613	0.0462367	14.6337	1.71e-48	4.46e-46
THRB	455.704	1.19152	0.0815121	14.6176	2.17e-48	5.6e-46
ZDHHC9	1482.65	0.831273	0.0569558	14.5951	3.02e-48	7.75e-46
DGAT2	117.622	2.7196	0.186705	14.5663	4.6e-48	1.17e-45
PTGFRN	1826.44	0.725796	0.0498788	14.5512	5.74e-48	1.45e-45
FUT1	158.51	4.07235	0.281316	14.4761	1.72e-47	4.3e-45
H2BC18	2415.79	-1.90876	0.131886	-14.4728	1.8e-47	4.47e-45
SREBF1	1867.61	-1.83123	0.126953	-14.4244	3.63e-47	8.95e-45
TMEM54	471.559	1.4008	0.0975414	14.3611	9.08e-47	2.22e-44
UBE2H	1551.02	1.06709	0.0744412	14.3346	1.33e-46	3.23e-44
H3C12	1558.66	-2.06059	0.143999	-14.3097	1.9e-46	4.59e-44
ABAT	222.023	3.12153	0.218239	14.3032	2.09e-46	5e-44
DHCR24	1074.87	-1.77202	0.124035	-14.2865	2.66e-46	6.31e-44
PDE2A	141.618	3.90646	0.273582	14.279	2.96e-46	6.97e-44
NRCAM	574.829	3.90533	0.274379	14.2333	5.69e-46	1.33e-43
SCD	15766.7	-2.15327	0.151343	-14.2277	6.17e-46	1.43e-43
NAMPTP1	311.906	1.80188	0.126847	14.2052	8.51e-46	1.96e-43
CXCL8	181.342	4.97013	0.350423	14.1832	1.16e-45	2.66e-43
NT5DC2	571.337	-1.34565	0.0949176	-14.1771	1.27e-45	2.89e-43
SLC4A4	634.121	2.1186	0.14951	14.1702	1.4e-45	3.16e-43
IMPACT	826.394	0.834794	0.0589722	14.1557	1.72e-45	3.86e-43
ADAM19	763.391	5.00969	0.355316	14.0993	3.84e-45	8.53e-43
NIPAL2	734.139	1.88901	0.134073	14.0894	4.41e-45	9.75e-43
SAMD9L	140.508	5.47244	0.389902	14.0354	9.46e-45	2.08e-42
ABCC3	5058.07	1.16055	0.0829794	13.986	1.9e-44	4.13e-42
MDM2	9952.05	0.726712	0.0521207	13.9429	3.48e-44	7.52e-42
ARAP2	134.156	3.05429	0.219398	13.9212	4.71e-44	1.01e-41
SULF2	825.862	1.74237	0.125166	13.9205	4.76e-44	1.02e-41
XRCC3	188.339	-1.42574	0.102445	-13.917	4.99e-44	1.06e-41
IL1RAP	464.857	1.28955	0.0927224	13.9076	5.7e-44	1.2e-41
PAXIP1	520.526	-0.998044	0.0717744	-13.9053	5.88e-44	1.23e-41
CCNYL1	2063.59	-1.47306	0.106126	-13.8803	8.34e-44	1.73e-41
TGFA	856.804	4.35394	0.313867	13.8719	9.37e-44	1.94e-41
FHOD3	126.105	5.49674	0.397488	13.8287	1.71e-43	3.51e-41
NUMBL	486.671	-0.930291	0.0672866	-13.8258	1.78e-43	3.63e-41
FDFT1	1056.75	-1.03716	0.0750851	-13.8132	2.12e-43	4.3e-41
GASK1B	349.103	1.78028	0.128983	13.8025	2.46e-43	4.96e-41
GNG2	326.115	4.55633	0.330392	13.7907	2.9e-43	5.8e-41
GCLC	1279.38	-0.880176	0.0638375	-13.7878	3.02e-43	6e-41
DHX34	532.349	-1.4556	0.105653	-13.7771	3.5e-43	6.92e-41
ORC1	390.088	-1.48473	0.107822	-13.7703	3.85e-43	7.56e-41
H2BC15	1133.79	-1.3412	0.0979976	-13.686	1.23e-42	2.4e-40
ARHGAP31	471.806	1.87983	0.137624	13.6592	1.78e-42	3.45e-40
LINC00460	253.028	1.65568	0.121311	13.6483	2.07e-42	3.98e-40
GPC6	1254.93	1.00668	0.0737762	13.645	2.16e-42	4.14e-40
ACO1	3687.57	1.04442	0.0765905	13.6363	2.43e-42	4.64e-40
AOX1	128.36	2.71127	0.19892	13.63	2.66e-42	5.03e-40
TBC1D2	186.201	1.67838	0.123224	13.6206	3.02e-42	5.69e-40
PID1	119.739	3.13606	0.230591	13.6001	4e-42	7.48e-40
TCEA1	3451.6	0.832601	0.0614438	13.5506	7.86e-42	1.46e-39
CPEB4	2651.78	1.00698	0.0745883	13.5005	1.55e-41	2.87e-39
EDIL3	1799.31	1.79738	0.133172	13.4967	1.63e-41	3.01e-39
CEBPG	1540.56	0.829328	0.061513	13.4822	1.99e-41	3.64e-39
EXO1	934.041	-1.25426	0.0931306	-13.4678	2.42e-41	4.4e-39
TMEM167B	564.909	0.998375	0.0745446	13.393	6.65e-41	1.2e-38
LSS	493.143	-1.7507	0.130807	-13.3838	7.52e-41	1.35e-38
H3C7	360.877	-1.69132	0.126384	-13.3823	7.67e-41	1.37e-38
FGF2	2139.76	1.19909	0.0896249	13.379	8.02e-41	1.43e-38
CSNK1A1	2587.75	0.943464	0.0706234	13.3591	1.05e-40	1.85e-38
GGA2	812.763	-1.03168	0.0772641	-13.3526	1.14e-40	2.01e-38
ZBTB7C	220.708	2.95157	0.221461	13.3277	1.6e-40	2.79e-38
TMEM59L	172.788	3.04171	0.228353	13.3202	1.77e-40	3.07e-38
PTGS2	443.271	-2.81903	0.21177	-13.3117	1.98e-40	3.42e-38
APLF	238.562	2.66819	0.200585	13.302	2.25e-40	3.87e-38
H1-3	3407.06	-1.64791	0.124115	-13.2773	3.14e-40	5.36e-38
CASK	2838.87	1.15854	0.0873659	13.2608	3.91e-40	6.64e-38
CLMN	1137.8	1.20851	0.0911659	13.2562	4.16e-40	7.03e-38
HNRNPM	1744.01	-0.795547	0.0600319	-13.2521	4.39e-40	7.39e-38
NTN1	223.942	-1.5177	0.114672	-13.2351	5.5e-40	9.21e-38
FAM160B1	1570.4	0.94395	0.0714183	13.2172	6.98e-40	1.16e-37
NT5E	1348.82	2.01839	0.153433	13.1549	1.6e-39	2.64e-37
MT-TY	19.5621	-5.39957	0.410602	-13.1504	1.69e-39	2.79e-37
VWA1	161.49	-2.31744	0.176281	-13.1463	1.79e-39	2.93e-37
TSC22D3	148.368	1.93656	0.147681	13.1131	2.77e-39	4.52e-37
KIF26A	166.077	-1.9083	0.146024	-13.0684	4.99e-39	8.1e-37
H2BC7	53.8365	-2.5809	0.197563	-13.0637	5.31e-39	8.57e-37
DUSP4	2116.97	1.30412	0.0998636	13.059	5.64e-39	9.07e-37
SPP1	5977.22	1.21828	0.0933368	13.0525	6.15e-39	9.83e-37
TRIM38	960.438	0.935305	0.0717673	13.0325	8e-39	1.27e-36
TOX2	157.576	1.92117	0.147521	13.023	9.06e-39	1.43e-36
BEAN1	154.29	2.45049	0.188336	13.0112	1.06e-38	1.66e-36
KIAA1549L	942.708	1.54597	0.118936	12.9984	1.25e-38	1.96e-36
ABCA1	1196.54	0.955225	0.0735089	12.9947	1.31e-38	2.04e-36
TAP1	343.031	1.40578	0.108294	12.9812	1.57e-38	2.43e-36
MVK	281.115	-1.50189	0.11577	-12.973	1.74e-38	2.69e-36
AC006262.2	99.897	4.97503	0.383877	12.96	2.06e-38	3.17e-36
CREBRF	223.463	1.81018	0.139731	12.9548	2.21e-38	3.38e-36
RBMS3	221.89	3.40452	0.263321	12.9292	3.08e-38	4.69e-36
OSBPL6	219.149	1.6194	0.125699	12.8832	5.6e-38	8.48e-36
YPEL5	993.766	1.04481	0.0811414	12.8764	6.12e-38	9.22e-36
FZD5	440.517	-0.953105	0.0741848	-12.8477	8.86e-38	1.33e-35
AC007996.1	284.593	-1.56797	0.122131	-12.8384	9.99e-38	1.49e-35
MCM4	2749.87	-1.25146	0.0976068	-12.8215	1.24e-37	1.85e-35
BEX3	1582.65	0.877713	0.0686511	12.7851	1.99e-37	2.94e-35
NES	38.2833	-3.08248	0.241906	-12.7425	3.43e-37	5.06e-35
GSDME	365.029	1.74252	0.137319	12.6896	6.76e-37	9.9e-35
KIF26B	112.652	2.60575	0.206495	12.6189	1.66e-36	2.42e-34
LDLR	1302.06	-1.17786	0.0936	-12.584	2.59e-36	3.75e-34
HMGA2	550.4	-2.03948	0.162169	-12.5763	2.85e-36	4.12e-34
PSAP	9889.59	0.692133	0.0551253	12.5556	3.7e-36	5.33e-34
TMBIM6	23595.8	0.76802	0.061279	12.5332	4.92e-36	7.04e-34
SKP2	1372.98	-1.21173	0.0966847	-12.5328	4.94e-36	7.04e-34
VLDLR	792.224	1.0709	0.0854617	12.5307	5.07e-36	7.2e-34
CLIC4	7031.12	0.935133	0.0746687	12.5238	5.53e-36	7.82e-34
THSD7A	74.6464	-3.5681	0.284929	-12.5227	5.61e-36	7.89e-34
TMOD2	111.124	2.46077	0.196539	12.5205	5.76e-36	8.08e-34
C1QTNF1	548.13	1.2227	0.098032	12.4724	1.06e-35	1.47e-33
SRRT	847.013	-1.07568	0.0863645	-12.4551	1.31e-35	1.82e-33
MAPRE3	326.414	1.34047	0.107647	12.4524	1.36e-35	1.88e-33
INHBE	145.632	3.38755	0.272656	12.4243	1.93e-35	2.66e-33
PLEKHG1	109.663	3.9736	0.319945	12.4197	2.04e-35	2.8e-33
INSYN2B	109.469	4.80016	0.386865	12.4079	2.37e-35	3.23e-33
ERGIC1	5286.01	0.868036	0.069979	12.4042	2.48e-35	3.37e-33
S1PR3	297.051	1.85445	0.149799	12.3796	3.37e-35	4.56e-33
DCUN1D3	888.034	1.0649	0.0860395	12.3769	3.49e-35	4.7e-33
MT-ND5	7452.53	-6.19152	0.501209	-12.3532	4.68e-35	6.28e-33
SLC12A8	127.203	3.14443	0.254615	12.3497	4.89e-35	6.53e-33
IGFBP3	2708.1	-0.933322	0.0755768	-12.3493	4.91e-35	6.54e-33
LMNB1	1354.55	-1.00898	0.0817115	-12.3481	4.99e-35	6.61e-33
EGLN3	336.178	-1.71144	0.138663	-12.3424	5.36e-35	7.07e-33
BABAM2	1257.75	0.700624	0.0568313	12.3281	6.39e-35	8.4e-33
SLC9A3R1	953.672	-1.10135	0.0894094	-12.3181	7.24e-35	9.47e-33
LAMP2	3886.08	0.76741	0.0623075	12.3165	7.38e-35	9.62e-33
TMEM47	1018.61	0.892773	0.0725109	12.3123	7.78e-35	1.01e-32
PLXNA2	220.482	1.89262	0.153814	12.3046	8.55e-35	1.11e-32
SERPINE1	1304.36	1.90971	0.155463	12.284	1.1e-34	1.42e-32
JAG1	4386.39	1.10589	0.0900381	12.2824	1.13e-34	1.44e-32
SERPINE2	1072.56	1.25225	0.10221	12.2518	1.64e-34	2.1e-32
SLC22A18	463.743	0.886062	0.0724828	12.2245	2.3e-34	2.93e-32
YIPF5	1073.5	0.813301	0.0665361	12.2234	2.33e-34	2.95e-32
HLA-C	1181.6	2.93663	0.240943	12.1881	3.6e-34	4.54e-32
SLC41A1	1881.9	1.00306	0.0823219	12.1846	3.76e-34	4.72e-32
H2BC11	522.775	-1.57967	0.129716	-12.178	4.07e-34	5.1e-32
SPX	1476.03	1.50532	0.123687	12.1704	4.47e-34	5.57e-32
ARID3A	313.067	-1.11014	0.0913075	-12.1582	5.19e-34	6.44e-32
AIG1	352.466	1.10166	0.0906228	12.1565	5.3e-34	6.55e-32
ST6GALNAC3	87.4833	5.06548	0.417226	12.1408	6.42e-34	7.91e-32
ITGA2	1781.53	1.44849	0.119369	12.1346	6.92e-34	8.5e-32
MT-CYB	5098.44	-6.17102	0.508708	-12.1308	7.26e-34	8.88e-32
RCN1	4137.81	0.854989	0.0705087	12.126	7.69e-34	9.37e-32
CKAP4	5012.71	0.751122	0.0619655	12.1216	8.11e-34	9.85e-32
CCPG1	1197.56	1.42855	0.1179	12.1166	8.62e-34	1.04e-31
NKX3-1	123.546	2.15032	0.177506	12.1141	8.9e-34	1.07e-31
CFH	881.303	3.58755	0.296293	12.1081	9.57e-34	1.15e-31
CCDC71L	215.475	1.52028	0.125613	12.103	1.02e-33	1.22e-31
GAS2L1	366.868	-1.00926	0.0836731	-12.062	1.68e-33	2e-31
SHANK2	841.243	1.67137	0.138715	12.0489	1.97e-33	2.33e-31
PGAM5	1396.53	-0.785931	0.0652441	-12.046	2.04e-33	2.41e-31
LAMP3	76.6935	3.70551	0.308348	12.0173	2.88e-33	3.4e-31
IL20RB	351.303	1.66899	0.138986	12.0083	3.21e-33	3.77e-31
PXK	511.301	1.1135	0.0928297	11.9951	3.77e-33	4.41e-31
TNIK	117.143	3.35432	0.280298	11.967	5.29e-33	6.16e-31
TERF2IP	857.362	0.844633	0.0706194	11.9604	5.73e-33	6.65e-31
MT-ND4	11832.5	-6.12309	0.512259	-11.9531	6.25e-33	7.23e-31
HMGCR	1006.29	-0.859331	0.0720066	-11.9341	7.86e-33	9.06e-31
FSTL4	820.361	3.4851	0.292547	11.913	1.01e-32	1.16e-30
IDI1	1847.73	-1.20643	0.101291	-11.9104	1.04e-32	1.19e-30
PCNX2	892.154	0.982981	0.0825674	11.9052	1.11e-32	1.27e-30
PNPO	2855.87	1.30218	0.10939	11.904	1.13e-32	1.28e-30
RACK1	25818.3	0.887345	0.0747208	11.8755	1.59e-32	1.8e-30
EEF1A2	8793.09	1.48587	0.125138	11.8739	1.62e-32	1.82e-30
NUP93	1574.52	-0.620402	0.0522772	-11.8676	1.74e-32	1.96e-30
CHKA	622.246	-1.00124	0.0843898	-11.8645	1.81e-32	2.03e-30
AKAP12	871.342	-1.65783	0.139886	-11.8513	2.12e-32	2.37e-30
NLN	1582.2	-0.611531	0.0516668	-11.836	2.54e-32	2.83e-30
LMO4	737.058	0.833677	0.0704618	11.8316	2.68e-32	2.97e-30
SP140L	71.1635	2.57948	0.218172	11.8231	2.96e-32	3.27e-30
RTN4RL2	675.263	-5.01274	0.424463	-11.8096	3.48e-32	3.83e-30
H3C10	1262.41	-1.80146	0.152638	-11.8021	3.8e-32	4.17e-30
TSC22D2	1578.39	-0.758846	0.0643364	-11.795	4.14e-32	4.53e-30
TBXAS1	160.343	1.37188	0.116343	11.7917	4.31e-32	4.69e-30
UHRF1	817.344	-1.06583	0.0904438	-11.7844	4.7e-32	5.1e-30
SNHG32	528.085	1.63212	0.138605	11.7754	5.23e-32	5.66e-30
CXCL2	259.333	2.50179	0.212474	11.7746	5.28e-32	5.69e-30
ITGA1	838.597	1.43848	0.122221	11.7695	5.6e-32	6.02e-30
STARD4	1770.79	-1.05383	0.0896228	-11.7585	6.39e-32	6.84e-30
UPK3B	67.9322	-3.26986	0.2782	-11.7537	6.76e-32	7.22e-30
SOX4	2541.8	0.826624	0.0703516	11.7499	7.07e-32	7.52e-30
ATP6AP2	2372.99	0.744096	0.0634469	11.7279	9.18e-32	9.73e-30
MT-ND1	6844.1	-6.18759	0.527625	-11.7273	9.24e-32	9.76e-30
PHRF1	457.671	-0.832625	0.07102	-11.7238	9.62e-32	1.01e-29
SERINC1	2418.25	0.681014	0.0581464	11.7121	1.11e-31	1.16e-29
H2BC4	2857.39	-1.30867	0.111821	-11.7033	1.23e-31	1.28e-29
RNF41	1461.48	0.97679	0.0837335	11.6655	1.91e-31	2e-29
SAMD1	579.921	-0.880229	0.0754855	-11.6609	2.02e-31	2.1e-29
NBR1	3131.52	0.658963	0.056547	11.6534	2.21e-31	2.29e-29
DNA2	594.175	-1.30084	0.111716	-11.6442	2.46e-31	2.54e-29
DNAJC12	305.124	1.45756	0.125475	11.6164	3.4e-31	3.5e-29
CRTAP	3980.26	0.658792	0.056727	11.6134	3.52e-31	3.62e-29
DYNLT3	740.6	1.10182	0.0948869	11.6119	3.58e-31	3.67e-29
MT-CO2	9219.91	-6.13992	0.529246	-11.6013	4.06e-31	4.14e-29
ICA1	89.8571	2.50256	0.215782	11.5977	4.23e-31	4.3e-29
MT-ND6	2561.58	-6.28127	0.541802	-11.5933	4.46e-31	4.51e-29
ANXA8	104.177	3.4508	0.297663	11.593	4.47e-31	4.52e-29
JMY	373.448	1.12705	0.0972422	11.5901	4.63e-31	4.66e-29
CRYBG1	780.718	1.72084	0.148636	11.5776	5.35e-31	5.37e-29
SGPL1	3765.74	0.71185	0.0616665	11.5435	7.96e-31	7.96e-29
PCMTD1	805.495	1.08571	0.0941087	11.5368	8.61e-31	8.58e-29
MT-CO1	21749.5	-6.05531	0.525266	-11.5281	9.52e-31	9.47e-29
PPP2R1B	892.248	-0.717666	0.0623072	-11.5182	1.07e-30	1.06e-28
MCM10	866.938	-1.31094	0.114014	-11.498	1.35e-30	1.33e-28
MBNL2	1597.31	0.740743	0.0644847	11.4871	1.53e-30	1.51e-28
TRAK2	1755.61	0.663496	0.0578714	11.465	1.98e-30	1.94e-28
ZDBF2	871.026	0.965546	0.08422	11.4646	1.99e-30	1.94e-28
PTBP1	6057.44	-0.858501	0.0749067	-11.4609	2.07e-30	2.02e-28
ARNT2	986.895	0.804328	0.0701845	11.4602	2.09e-30	2.03e-28
SQLE	1003.8	-0.903523	0.0790112	-11.4354	2.78e-30	2.7e-28
FHL2	835.335	1.75711	0.153981	11.4112	3.67e-30	3.55e-28
GRPEL2	2076.85	0.81783	0.071682	11.4091	3.76e-30	3.63e-28
MTATP6P1	14.2128	-5.32677	0.466994	-11.4065	3.88e-30	3.73e-28
NTN4	509.296	1.37104	0.120211	11.4053	3.93e-30	3.77e-28
LINC01152	93.2017	1.81431	0.15908	11.405	3.95e-30	3.77e-28
FADS3	385.297	1.03703	0.090983	11.3981	4.27e-30	4.07e-28
DKK3	143.932	2.18043	0.191336	11.3958	4.39e-30	4.16e-28
BTBD11	1383.15	1.11224	0.0978491	11.3669	6.11e-30	5.79e-28
CHAF1B	424.727	-1.25392	0.110477	-11.3501	7.41e-30	6.99e-28
LTBP2	623.092	1.26083	0.111144	11.3441	7.93e-30	7.46e-28
PGM2L1	670.888	1.6852	0.14857	11.3428	8.05e-30	7.55e-28
RASSF6	282.321	1.71333	0.151135	11.3364	8.66e-30	8.1e-28
TAF5L	867.138	-0.658526	0.0581058	-11.3332	8.98e-30	8.38e-28
MUC13	57.4157	-3.31709	0.292928	-11.3239	9.99e-30	9.29e-28
GBP2	81.2401	4.59036	0.405392	11.3233	1.01e-29	9.33e-28
EVA1A	67.3178	3.20865	0.283663	11.3115	1.15e-29	1.06e-27
UGT8	570.953	1.2796	0.113285	11.2954	1.38e-29	1.27e-27
MOK	430.972	0.867419	0.076819	11.2917	1.44e-29	1.33e-27
APAF1	967.772	-0.659201	0.0584993	-11.2685	1.88e-29	1.72e-27
CD99L2	3440.17	0.530053	0.0471045	11.2527	2.25e-29	2.05e-27
H4C4	1703.4	-1.48574	0.132115	-11.2458	2.43e-29	2.21e-27
NOMO2	2478.44	0.455699	0.040541	11.2404	2.58e-29	2.35e-27
DNMT1	2363.24	-0.842224	0.0749455	-11.2378	2.66e-29	2.41e-27
ASF1B	457.492	-1.11582	0.0994103	-11.2244	3.1e-29	2.8e-27
QSOX1	2741.71	1.66587	0.148447	11.222	3.18e-29	2.87e-27
DCTN4	2663.44	0.759755	0.0678016	11.2056	3.83e-29	3.44e-27
KDSR	1096.5	0.923815	0.0824951	11.1984	4.15e-29	3.72e-27
SYTL3	303.31	1.85215	0.165569	11.1866	4.74e-29	4.24e-27
PHLDA1	4498.82	1.66097	0.148649	11.1737	5.48e-29	4.88e-27
DARS2	2243.2	-0.581555	0.0521018	-11.1619	6.26e-29	5.56e-27
NAV3	727.285	1.29598	0.116318	11.1417	7.86e-29	6.97e-27
GABRG1	563.086	3.38316	0.303885	11.133	8.66e-29	7.65e-27
MITF	107.082	2.24893	0.202047	11.1307	8.89e-29	7.83e-27
RND3	615.203	1.72087	0.154637	11.1284	9.12e-29	8.01e-27
MMRN2	16.3909	-4.12238	0.370579	-11.1242	9.57e-29	8.39e-27
FEN1	825.08	-1.03514	0.0930663	-11.1226	9.74e-29	8.51e-27
AMZ2	2509.39	0.642132	0.05782	11.1057	1.18e-28	1.03e-26
ALPK2	498.931	1.83348	0.16517	11.1006	1.25e-28	1.08e-26
OLMALINC	216.759	-1.87438	0.168878	-11.099	1.27e-28	1.1e-26
AC005261.2	875.524	0.865274	0.0779932	11.0942	1.34e-28	1.16e-26
SLC16A7	1498.69	1.00197	0.0903786	11.0864	1.46e-28	1.26e-26
MXD1	368.102	0.960025	0.0866372	11.081	1.55e-28	1.33e-26
TRHDE	16.0075	-5.60864	0.507039	-11.0616	1.93e-28	1.65e-26
HMGCS1	945.533	-1.33206	0.120528	-11.0518	2.15e-28	1.84e-26
CCDC90B	680.454	0.626113	0.0566998	11.0426	2.38e-28	2.03e-26
SEL1L	5886.59	0.582468	0.0527662	11.0387	2.49e-28	2.12e-26
MT-TQ	12.0149	-7.30209	0.661582	-11.0373	2.52e-28	2.14e-26
PKP2	929.319	1.01287	0.0918205	11.0309	2.71e-28	2.29e-26
GXYLT1	725.503	-0.673401	0.0610859	-11.0238	2.93e-28	2.47e-26
VCP	5893.97	-0.69135	0.0627541	-11.0168	3.17e-28	2.67e-26
UNC13A	72.0177	-2.39108	0.217057	-11.0159	3.2e-28	2.69e-26
CALB2	84.8002	3.47659	0.316268	10.9926	4.15e-28	3.47e-26
H3C13	758.923	-1.52702	0.139051	-10.9818	4.68e-28	3.9e-26
RRAGD	228.618	2.18088	0.198701	10.9757	5e-28	4.16e-26
MT-ND4L	1837.56	-6.08603	0.555838	-10.9493	6.7e-28	5.56e-26
PEG10	17901.7	-1.05613	0.0966187	-10.9309	8.2e-28	6.79e-26
RNF152	135.127	5.69677	0.521376	10.9264	8.62e-28	7.12e-26
ECM2	137.612	2.96049	0.271173	10.9173	9.52e-28	7.85e-26
CXCL1	352.744	5.49514	0.503351	10.9171	9.55e-28	7.85e-26
H2AC12	490.508	-1.84669	0.169232	-10.9122	1.01e-27	8.27e-26
ARSD	369.385	1.24906	0.114486	10.9101	1.03e-27	8.43e-26
GLB1	1213	0.72027	0.0661538	10.8878	1.32e-27	1.07e-25
B2M	5795.62	1.39016	0.127745	10.8824	1.4e-27	1.14e-25
SIPA1	116.617	-1.37512	0.126402	-10.879	1.45e-27	1.18e-25
EHD4	487.921	1.0425	0.095968	10.863	1.73e-27	1.4e-25
MT-ATP8	2877.8	-5.8798	0.541805	-10.8522	1.95e-27	1.57e-25
KANK2	699.467	-1.08797	0.100372	-10.8395	2.24e-27	1.8e-25
MT-ND3	1185.08	-5.97432	0.551215	-10.8385	2.26e-27	1.82e-25
H19	14.768	-5.03864	0.464923	-10.8376	2.28e-27	1.83e-25
MT-ATP6	6700.83	-5.92844	0.547135	-10.8354	2.34e-27	1.87e-25
H2AC4	327.167	-1.6382	0.151244	-10.8315	2.44e-27	1.95e-25
TULP4	2547.68	0.720655	0.0665411	10.8302	2.48e-27	1.97e-25
RCAN1	456.559	0.981849	0.0906859	10.8269	2.57e-27	2.04e-25
ARHGEF2	1765.92	0.850465	0.0785724	10.824	2.65e-27	2.1e-25
GADD45A	232.206	1.69326	0.156443	10.8235	2.66e-27	2.1e-25
CNIH4	1086.61	0.845278	0.0782647	10.8003	3.43e-27	2.7e-25
RBM25	1449.4	-1.13023	0.104675	-10.7975	3.54e-27	2.78e-25
TFPI	2526.31	0.827572	0.0767199	10.7869	3.97e-27	3.11e-25
MOXD1	73.6925	2.9041	0.269407	10.7796	4.3e-27	3.36e-25
MT-ND2	4497.4	-5.80234	0.538378	-10.7775	4.4e-27	3.43e-25
FLG	78.798	2.73711	0.254105	10.7716	4.69e-27	3.65e-25
H3C1	1277.4	-1.31666	0.122257	-10.7696	4.79e-27	3.71e-25
SNX18	965.671	0.819619	0.0762219	10.7531	5.73e-27	4.44e-25
APLP2	9259.76	0.78297	0.0728638	10.7457	6.21e-27	4.79e-25
TRAM1	17133.4	1.28224	0.119432	10.7361	6.89e-27	5.3e-25
ACKR3	107.945	6.37748	0.594087	10.7349	6.98e-27	5.36e-25
HEG1	1048.53	1.54129	0.143699	10.7259	7.7e-27	5.9e-25
CBX2	414.225	-1.46954	0.137015	-10.7254	7.74e-27	5.92e-25
CHAF1A	293.18	-1.10849	0.103361	-10.7245	7.81e-27	5.96e-25
SRGN	4510.94	0.918788	0.0856785	10.7237	7.88e-27	6e-25
VLDLR-AS1	86.966	2.41597	0.225337	10.7216	8.06e-27	6.12e-25
PCSK9	200.924	-3.81747	0.356098	-10.7203	8.18e-27	6.19e-25
STK40	221.297	-0.908848	0.0848945	-10.7056	9.58e-27	7.24e-25
PRICKLE1	175.093	2.44526	0.228414	10.7054	9.6e-27	7.24e-25
U2AF2	2407.22	-0.843659	0.0788159	-10.7042	9.73e-27	7.32e-25
DOT1L	526.585	-1.14141	0.106681	-10.6992	1.03e-26	7.7e-25
YIPF6	1888.54	0.643727	0.0602065	10.692	1.11e-26	8.3e-25
MLF1	264.409	1.21155	0.113436	10.6805	1.26e-26	9.38e-25
CCNG1	8036	0.819059	0.0768182	10.6623	1.53e-26	1.14e-24
AKAP6	140.415	1.5164	0.142311	10.6556	1.64e-26	1.22e-24
TRANK1	281.811	1.08773	0.10214	10.6495	1.75e-26	1.3e-24
HECA	161.807	1.51127	0.141912	10.6493	1.76e-26	1.3e-24
KDM7A	315.403	1.22271	0.115	10.6323	2.11e-26	1.56e-24
SNRNP70	756.59	-0.831603	0.0782413	-10.6287	2.19e-26	1.61e-24
CORO2B	109.459	3.43856	0.323663	10.6239	2.31e-26	1.69e-24
RAB29	1147.97	1.20211	0.113188	10.6205	2.39e-26	1.75e-24
HLA-A	2059.22	1.8109	0.170583	10.6159	2.51e-26	1.84e-24
HOXB9	265.822	1.61759	0.152389	10.6149	2.54e-26	1.85e-24
PASK	90.139	-1.44352	0.136214	-10.5974	3.06e-26	2.23e-24
RAD54L	204.019	-0.977088	0.0922477	-10.592	3.25e-26	2.36e-24
CDC25A	262.56	-1.33656	0.126361	-10.5773	3.8e-26	2.75e-24
GALNT16	135.686	2.6367	0.24937	10.5734	3.96e-26	2.86e-24
REXO1	446.048	-0.933449	0.0883052	-10.5707	4.07e-26	2.94e-24
TXNDC11	720.67	-0.673064	0.0638434	-10.5424	5.51e-26	3.96e-24
HDAC1	1359.21	-0.688259	0.0652872	-10.542	5.53e-26	3.97e-24
ALX1	252.159	-1.39134	0.132051	-10.5364	5.87e-26	4.2e-24
ASAH1	1164.8	1.3382	0.127199	10.5206	6.95e-26	4.96e-24
PROX1	124.484	2.15221	0.204617	10.5183	7.12e-26	5.08e-24
SLC9A2	157.779	2.68621	0.255716	10.5047	8.22e-26	5.85e-24
PPM1E	163.361	2.37599	0.226277	10.5004	8.6e-26	6.11e-24
TSPAN4	1299.32	0.624581	0.0595409	10.4899	9.61e-26	6.81e-24
ALDH3A1	5358.36	1.06855	0.10195	10.4812	1.05e-25	7.45e-24
CCDC50	1897.48	0.8814	0.0841043	10.4798	1.07e-25	7.54e-24
HGD	653.6	1.44081	0.137581	10.4724	1.16e-25	8.14e-24
MT-TN	544.332	-5.96782	0.570242	-10.4654	1.25e-25	8.74e-24
PMAIP1	373.923	1.44178	0.13804	10.4446	1.55e-25	1.09e-23
OAF	125.032	1.64052	0.157153	10.439	1.65e-25	1.15e-23
BCHE	1697.58	0.868292	0.0832003	10.4362	1.7e-25	1.18e-23
HSPA1A	385.92	-1.13498	0.108759	-10.4357	1.7e-25	1.19e-23
UBE4B	1120.87	-0.747246	0.0716477	-10.4294	1.82e-25	1.26e-23
E2F2	219.127	-1.39068	0.133371	-10.4272	1.86e-25	1.29e-23
GFPT1	3938.17	0.74761	0.0716998	10.4269	1.87e-25	1.29e-23
RAB39B	275.419	1.80155	0.172933	10.4176	2.06e-25	1.42e-23
LTBP1	588.489	1.70515	0.163685	10.4172	2.07e-25	1.42e-23
CPOX	319.104	-0.898102	0.086331	-10.403	2.4e-25	1.65e-23
LYPLAL1	401.868	0.758265	0.072913	10.3996	2.49e-25	1.71e-23
KLHL28	591.321	0.833975	0.0802952	10.3864	2.86e-25	1.96e-23
WARS1	5007.21	0.934387	0.0899828	10.3841	2.93e-25	2e-23
MR1	821.894	1.21609	0.117142	10.3814	3.01e-25	2.05e-23
RGL1	106.54	3.04811	0.293751	10.3765	3.17e-25	2.16e-23
TAP2	354.842	1.43299	0.138102	10.3763	3.18e-25	2.16e-23
PORCN	210.939	1.45106	0.139852	10.3757	3.2e-25	2.16e-23
TNFRSF10B	1864.97	0.629291	0.0606675	10.3728	3.3e-25	2.23e-23
C1S	852.805	1.35564	0.130726	10.3701	3.39e-25	2.29e-23
PRPF3	610.369	-0.914069	0.0881659	-10.3676	3.48e-25	2.34e-23
MDGA2	128.277	2.06163	0.199108	10.3543	4e-25	2.68e-23
ADAM23	239.635	1.47288	0.14272	10.3201	5.72e-25	3.83e-23
GNPTG	309.845	1.07982	0.104654	10.318	5.84e-25	3.9e-23
TIMP1	5099.65	1.2021	0.116586	10.3109	6.29e-25	4.19e-23
RAVER1	627.905	-0.760035	0.073757	-10.3046	6.72e-25	4.47e-23
PKMYT1	269.358	-0.946265	0.0918538	-10.3019	6.91e-25	4.59e-23
SLC22A23	399.473	1.1016	0.107033	10.2921	7.65e-25	5.07e-23
KCNT2	54.5668	2.77926	0.270266	10.2834	8.37e-25	5.54e-23
BTC	81.8273	2.49845	0.243189	10.2737	9.26e-25	6.11e-23
GLRB	160.133	1.77957	0.173278	10.27	9.62e-25	6.34e-23
PPP1R14C	53.1186	4.44477	0.432935	10.2666	9.97e-25	6.55e-23
DRAM1	935.732	0.694202	0.0676296	10.2648	1.02e-24	6.66e-23
IGFL2	88.8586	5.90029	0.574948	10.2623	1.04e-24	6.82e-23
GSR	5513.62	-0.54513	0.0531332	-10.2597	1.07e-24	6.99e-23
HNRNPD	2785.62	-0.529878	0.0516697	-10.2551	1.12e-24	7.32e-23
MSRB2	381.889	1.01974	0.0994579	10.253	1.15e-24	7.46e-23
SERINC2	470.105	0.993496	0.0969683	10.2456	1.24e-24	8.04e-23
MYO9B	628.802	-0.913183	0.089151	-10.2431	1.27e-24	8.23e-23
LPIN1	288.047	-1.29497	0.126438	-10.242	1.29e-24	8.31e-23
HSPG2	2917.74	1.88708	0.184448	10.231	1.44e-24	9.29e-23
SORCS2	91.1967	2.02496	0.197939	10.2302	1.45e-24	9.35e-23
PHLDA3	1280.31	0.731966	0.0716657	10.2136	1.72e-24	1.11e-22
POLE	1095.38	-0.956435	0.0936703	-10.2107	1.78e-24	1.14e-22
SEZ6L2	740.869	1.14084	0.111772	10.2068	1.85e-24	1.18e-22
SLCO2B1	156.102	2.86341	0.281275	10.1801	2.43e-24	1.55e-22
NIPAL1	65.6248	2.3819	0.234079	10.1757	2.55e-24	1.62e-22
PSMD11	3810.08	-0.673291	0.0661951	-10.1713	2.66e-24	1.69e-22
GNS	7067.77	0.624304	0.0614847	10.1538	3.19e-24	2.02e-22
CST3	3274.18	0.596276	0.0587301	10.1528	3.22e-24	2.04e-22
GALNT9	142.679	2.70031	0.266007	10.1513	3.27e-24	2.07e-22
SLC2A3	2275.7	-1.65459	0.163152	-10.1414	3.62e-24	2.28e-22
PKIB	150.631	-1.08909	0.107397	-10.1407	3.64e-24	2.29e-22
EPHA2	2208.08	0.789607	0.0778934	10.137	3.78e-24	2.38e-22
SPTB	98.2447	1.73651	0.171357	10.1339	3.91e-24	2.45e-22
GALNT10	4131.53	0.930085	0.0918041	10.1312	4.02e-24	2.52e-22
MARCHF4	195.703	1.81441	0.179144	10.1282	4.14e-24	2.59e-22
CTSO	228.238	1.43373	0.141621	10.1237	4.34e-24	2.7e-22
DLG3	230.547	1.41891	0.140205	10.1202	4.49e-24	2.8e-22
H4C9	1087.07	-0.933379	0.0923426	-10.1078	5.1e-24	3.17e-22
RBMS2	2431.21	0.48056	0.0475497	10.1065	5.17e-24	3.21e-22
CYB5B	2570.91	-0.938453	0.0929222	-10.0993	5.56e-24	3.44e-22
MRAS	331.595	1.11701	0.11062	10.0977	5.66e-24	3.49e-22
SRSF2	2679.84	-0.960731	0.0951442	-10.0976	5.66e-24	3.49e-22
PURA	1074.15	0.846675	0.0839049	10.0909	6.06e-24	3.73e-22
RCC1L	518.939	-0.82182	0.0815107	-10.0824	6.61e-24	4.06e-22
SRPX	251.929	1.96217	0.194733	10.0762	7.04e-24	4.31e-22
OCIAD2	318.494	1.16553	0.115683	10.0752	7.11e-24	4.35e-22
AMOTL2	2048.94	0.720356	0.0714999	10.0749	7.13e-24	4.35e-22
PABPC1	30359.8	0.520418	0.0516799	10.07	7.49e-24	4.57e-22
MTSS1	138.705	1.47589	0.146641	10.0647	7.91e-24	4.81e-22
FADS1	9393.75	-0.561708	0.055817	-10.0634	8.02e-24	4.87e-22
ULBP2	149.858	1.8484	0.183805	10.0563	8.62e-24	5.22e-22
RESF1	839.418	-0.956277	0.0951226	-10.0531	8.9e-24	5.38e-22
DISP1	285.254	1.31534	0.130912	10.0475	9.42e-24	5.68e-22
ATF6	2107.06	0.603094	0.0600559	10.0422	9.94e-24	5.99e-22
ACYP2	227.52	1.272	0.126742	10.0362	1.06e-23	6.35e-22
MAML2	381.471	1.08488	0.108103	10.0356	1.06e-23	6.38e-22
AC016705.2	169.115	1.59454	0.15921	10.0153	1.31e-23	7.82e-22
SH3PXD2A	239.883	1.73647	0.173408	10.0138	1.33e-23	7.93e-22
HR	243.929	-1.88656	0.188437	-10.0116	1.36e-23	8.09e-22
SMC3	867.571	-0.646166	0.0646151	-10.0002	1.52e-23	9.06e-22
SH3BP1	58.2571	-1.52024	0.152189	-9.98913	1.7e-23	1.01e-21
RNF144A	477.278	-0.605563	0.0606514	-9.98432	1.79e-23	1.06e-21
GREM2	15.0975	-3.40319	0.340865	-9.98399	1.79e-23	1.06e-21
FGB	10.1552	-6.80625	0.681907	-9.98121	1.84e-23	1.09e-21
ILF3	4103.16	-0.548283	0.0549576	-9.97647	1.93e-23	1.14e-21
RCOR2	39.7626	-1.9985	0.200541	-9.96554	2.16e-23	1.27e-21
SLC17A3	191.388	6.68864	0.671237	9.96465	2.18e-23	1.28e-21
FMN1	433.154	1.10381	0.110784	9.96363	2.2e-23	1.29e-21
PTGES	254.389	1.37231	0.137833	9.95636	2.37e-23	1.39e-21
BAMBI	239.463	1.30511	0.131198	9.94768	2.58e-23	1.51e-21
ARL15	756.421	0.811397	0.0816196	9.9412	2.75e-23	1.61e-21
CHML	2631.99	-0.7936	0.0798643	-9.93685	2.88e-23	1.68e-21
ATP10D	447.384	0.859304	0.086498	9.93438	2.95e-23	1.72e-21
POLR2D	906.769	-0.524111	0.0528027	-9.92584	3.21e-23	1.87e-21
DNAJC1	398.05	0.900597	0.0908427	9.91381	3.63e-23	2.1e-21
TFRC	8021.3	-0.828762	0.0836231	-9.91068	3.74e-23	2.16e-21
SYTL2	132.104	3.06765	0.309611	9.90806	3.84e-23	2.22e-21
MFAP3L	233.301	1.12901	0.114068	9.89772	4.26e-23	2.45e-21
EIF1	7387.26	0.619636	0.062627	9.89406	4.42e-23	2.54e-21
EPS8	1173.07	1.09546	0.110726	9.89348	4.44e-23	2.55e-21
GAA	1166.09	0.830277	0.0839276	9.89278	4.47e-23	2.56e-21
TFAP2A	736.479	-0.79603	0.0804721	-9.892	4.51e-23	2.58e-21
ENDOD1	678.362	0.797596	0.0806339	9.89157	4.53e-23	2.59e-21
RAB27A	353.189	0.853397	0.086338	9.88437	4.87e-23	2.77e-21
MT-CO3	7728.29	-5.57665	0.564814	-9.87343	5.43e-23	3.09e-21
CLDN1	2087.63	0.841709	0.0853329	9.86382	5.97e-23	3.39e-21
DDX58	532.338	1.03723	0.105197	9.85985	6.21e-23	3.52e-21
PDE7B	1491.39	0.552699	0.0561032	9.85147	6.75e-23	3.82e-21
STC2	1553.82	1.22874	0.124743	9.85016	6.84e-23	3.87e-21
TMEM123	9012.6	0.572942	0.0582322	9.83892	7.65e-23	4.32e-21
CD22	72.5851	3.77592	0.384133	9.82971	8.39e-23	4.72e-21
GHR	210.699	1.12657	0.114664	9.82492	8.79e-23	4.94e-21
ERF	1282.31	-0.655918	0.0667858	-9.82122	9.12e-23	5.12e-21
TUBE1	282.293	0.857989	0.0875142	9.804	1.08e-22	6.06e-21
CALCOCO2	1383.61	0.466902	0.0476263	9.80347	1.09e-22	6.08e-21
ANTXR2	233.644	1.67275	0.170783	9.79459	1.19e-22	6.63e-21
LEPR	808.947	1.07611	0.109937	9.78844	1.26e-22	7.03e-21
KCNH1	125.124	2.04203	0.208746	9.78237	1.34e-22	7.45e-21
SSR4	2395.3	0.879039	0.0898628	9.78201	1.35e-22	7.47e-21
SIAE	1178.56	0.867264	0.088792	9.76737	1.55e-22	8.61e-21
RBM14	1305.92	-0.971735	0.0995062	-9.76557	1.58e-22	8.75e-21
H4C13	146.415	-1.80781	0.185351	-9.75344	1.78e-22	9.85e-21
FSTL1	166.291	2.56324	0.262842	9.75201	1.81e-22	9.97e-21
SLC25A37	587.828	0.760482	0.0779907	9.75092	1.83e-22	1.01e-20
FAM167A	297.449	1.48419	0.152312	9.74443	1.95e-22	1.07e-20
NR2F6	617.37	-0.945771	0.0970773	-9.74245	1.99e-22	1.09e-20
MLLT11	2597.49	0.456444	0.0468654	9.73948	2.05e-22	1.12e-20
HLA-B	76.9032	3.1888	0.32742	9.73919	2.05e-22	1.12e-20
AXL	8342.51	1.45319	0.149321	9.73193	2.2e-22	1.2e-20
CDCA4	601.431	-0.888215	0.0913706	-9.72102	2.45e-22	1.34e-20
SLC46A3	185.152	1.24393	0.12799	9.71896	2.5e-22	1.36e-20
FBXO32	43.8842	3.45557	0.355651	9.71617	2.57e-22	1.4e-20
C1R	125.618	2.05943	0.212141	9.70783	2.79e-22	1.51e-20
SDC3	861.012	0.910981	0.0939207	9.69948	3.03e-22	1.64e-20
MYO5B	744.366	1.32704	0.136951	9.68986	3.33e-22	1.8e-20
H2BC5	1807.24	-1.22858	0.12685	-9.68526	3.48e-22	1.88e-20
STX6	986.676	0.528668	0.0545955	9.68336	3.55e-22	1.91e-20
CSNK1G3	1588.6	0.629611	0.0651977	9.65695	4.59e-22	2.47e-20
SNAI2	69.2112	3.50612	0.363179	9.65398	4.73e-22	2.53e-20
CHERP	978.81	-0.682044	0.0706491	-9.65396	4.73e-22	2.53e-20
SLIT2	181.388	1.52545	0.158043	9.65215	4.81e-22	2.57e-20
ARHGEF9	565.809	0.630105	0.0652918	9.6506	4.89e-22	2.61e-20
SCARB2	2183.58	0.746722	0.0774361	9.64308	5.26e-22	2.8e-20
ZBTB18	1139.66	1.50676	0.156311	9.6395	5.45e-22	2.9e-20
NGRN	1290.56	0.479499	0.0497521	9.63777	5.54e-22	2.94e-20
KHSRP	3642.6	-0.595801	0.0618275	-9.63651	5.61e-22	2.97e-20
XPOT	7117.87	0.52749	0.0547453	9.63534	5.67e-22	3e-20
NR1D2	1835.7	1.14444	0.118801	9.63329	5.78e-22	3.05e-20
MCM2	1167.83	-1.23444	0.128143	-9.63327	5.79e-22	3.05e-20
KLHDC7A	210.78	1.49985	0.155725	9.63139	5.89e-22	3.1e-20
C11orf1	331.807	0.965957	0.100294	9.63126	5.9e-22	3.1e-20
SUSD6	607.88	0.772485	0.0802369	9.62756	6.12e-22	3.21e-20
GPR155	128.705	1.63809	0.170255	9.62138	6.5e-22	3.4e-20
ZFYVE9	758.218	0.722403	0.0751178	9.61694	6.78e-22	3.55e-20
RCN1P2	718.515	0.83308	0.0866664	9.6125	7.08e-22	3.7e-20
SPOCK1	245.791	6.6726	0.694391	9.60929	7.3e-22	3.81e-20
FNTB	293.595	-0.853665	0.0889792	-9.59398	8.48e-22	4.41e-20
GPRC5A	3753.25	-0.81907	0.0854776	-9.58227	9.49e-22	4.93e-20
TNFRSF19	12.9553	-5.62619	0.587493	-9.5766	1e-21	5.2e-20
ATP6V0A4	60.7801	2.61239	0.272872	9.57369	1.03e-21	5.34e-20
MSRB1	456.675	-0.6686	0.0698446	-9.57268	1.04e-21	5.39e-20
NRG1	1264.26	1.00428	0.104934	9.57062	1.06e-21	5.49e-20
FGF12	65.6731	2.98662	0.312087	9.56984	1.07e-21	5.52e-20
ATP6V0E1	1777.91	0.727125	0.0760065	9.56662	1.1e-21	5.68e-20
H1-2	3592	-1.16508	0.12179	-9.56631	1.11e-21	5.69e-20
POLR2A	5429.45	-1.17029	0.122337	-9.56614	1.11e-21	5.69e-20
UHMK1	7521.65	0.711331	0.0743998	9.56093	1.17e-21	5.98e-20
FANCA	420.565	-1.05764	0.110652	-9.55828	1.2e-21	6.12e-20
HAS2	75.8747	-4.16502	0.436026	-9.55223	1.27e-21	6.48e-20
ERAP1	1022.46	0.875692	0.0917451	9.54484	1.36e-21	6.95e-20
LRP10	3975.64	0.632262	0.0662559	9.54274	1.39e-21	7.08e-20
DDX39A	452.427	-1.10105	0.115549	-9.52881	1.59e-21	8.08e-20
CDCA5	568.006	-0.948341	0.099535	-9.52771	1.61e-21	8.16e-20
OCRL	1606.37	0.576634	0.060535	9.52562	1.64e-21	8.31e-20
THRAP3	3148.2	-0.431289	0.0452883	-9.52319	1.68e-21	8.49e-20
RIMS3	222.696	1.50539	0.158126	9.52019	1.73e-21	8.73e-20
HSD17B7	153.094	-0.909641	0.0955986	-9.51522	1.81e-21	9.14e-20
H2BC3	101.882	-1.96202	0.206434	-9.50436	2.01e-21	1.01e-19
MYO19	901.436	-0.548947	0.0577866	-9.49955	2.11e-21	1.06e-19
SH3BGRL	3530.41	0.717108	0.0755219	9.49536	2.19e-21	1.1e-19
APP	5832.24	0.717279	0.0756122	9.48629	2.39e-21	1.2e-19
P4HA3	141.853	2.70753	0.285463	9.4847	2.43e-21	1.22e-19
SLC22A15	51.8132	4.79184	0.505279	9.48356	2.46e-21	1.23e-19
WNT6	36.9526	-2.3347	0.24624	-9.48139	2.51e-21	1.25e-19
ONECUT3	46.5297	-1.7963	0.189495	-9.47942	2.56e-21	1.27e-19
SPIN4	785.787	-0.766537	0.0810784	-9.45427	3.25e-21	1.62e-19
SNTB1	478.833	1.49101	0.157749	9.45176	3.33e-21	1.65e-19
CDC6	1288.44	-1.12314	0.118857	-9.44953	3.4e-21	1.69e-19
RABGAP1L	600.616	0.620706	0.0656896	9.44909	3.42e-21	1.69e-19
CDH4	95.6698	2.97871	0.315273	9.44803	3.45e-21	1.71e-19
PLCD3	3007.15	0.626552	0.0663248	9.44673	3.5e-21	1.72e-19
PLCL2	88.1059	2.10267	0.222795	9.43769	3.81e-21	1.88e-19
CTBS	462.374	0.934035	0.0990472	9.43021	4.09e-21	2.01e-19
GPR1	56.3298	4.91333	0.521341	9.42441	4.33e-21	2.12e-19
NAV2	631.895	1.64991	0.175079	9.42375	4.35e-21	2.13e-19
BTG2	1175.95	0.996252	0.105762	9.41979	4.52e-21	2.21e-19
CANX	37347.5	0.627871	0.0667238	9.41	4.96e-21	2.42e-19
SESN2	852.501	1.07594	0.114372	9.40742	5.08e-21	2.48e-19
ZNF551	201.15	-0.947446	0.100716	-9.40707	5.1e-21	2.48e-19
RSBN1L	438.408	-0.634194	0.0674217	-9.40639	5.13e-21	2.5e-19
SLC40A1	667.369	1.04511	0.111219	9.3969	5.62e-21	2.73e-19
DBF4B	312.092	-0.980893	0.104388	-9.39659	5.64e-21	2.73e-19
ARHGEF17	734.614	0.851813	0.0906559	9.39611	5.66e-21	2.74e-19
SLC22A4	99.7768	1.67552	0.178367	9.39365	5.8e-21	2.8e-19
CCDC9B	225.913	1.53731	0.163712	9.39035	5.98e-21	2.89e-19
RUNX3	177.268	-0.943953	0.100546	-9.38829	6.1e-21	2.94e-19
ATP2C1	1910.16	0.547706	0.0583724	9.38296	6.41e-21	3.09e-19
RASGRP1	92.1326	1.85821	0.198047	9.38267	6.43e-21	3.09e-19
IGIP	60.2141	1.92275	0.205232	9.36866	7.35e-21	3.52e-19
KCNG1	283.99	1.14924	0.122689	9.36703	7.46e-21	3.57e-19
HSPA1B	588.254	-1.07328	0.11465	-9.3614	7.87e-21	3.76e-19
TMBIM4	995.976	0.678642	0.072503	9.36018	7.96e-21	3.8e-19
PDE4A	204.283	-1.33139	0.142411	-9.34892	8.85e-21	4.22e-19
RECQL4	260.679	-0.792896	0.0849052	-9.3386	9.76e-21	4.65e-19
ATAD2	1585.7	-0.886045	0.094943	-9.33239	1.04e-20	4.92e-19
H2AC21	894.053	-1.40604	0.150768	-9.32582	1.1e-20	5.23e-19
ACAT2	698.375	-1.08692	0.116553	-9.32554	1.1e-20	5.23e-19
SDCCAG8	427.064	0.78425	0.0841494	9.31974	1.17e-20	5.52e-19
ATP9A	1543.42	0.750059	0.0805311	9.31391	1.23e-20	5.82e-19
DHX9	6060.23	-0.60812	0.0652957	-9.31332	1.24e-20	5.85e-19
RPL31	4368.32	1.01004	0.108488	9.31016	1.28e-20	6.01e-19
SH3PXD2B	1214.43	0.690061	0.0741883	9.30148	1.38e-20	6.52e-19
H4C8	622.864	-1.24799	0.134298	-9.29268	1.5e-20	7.07e-19
PHLPP1	680.363	-1.003	0.107974	-9.28925	1.55e-20	7.29e-19
PTPN13	802.8	0.968182	0.104308	9.28194	1.66e-20	7.8e-19
ZFAS1	1006.07	1.22081	0.131612	9.27583	1.76e-20	8.24e-19
ZNF185	1283.08	1.76704	0.190578	9.27202	1.83e-20	8.53e-19
C10orf91	349.374	-0.89623	0.0966718	-9.27085	1.85e-20	8.61e-19
PRKCE	590.744	1.35468	0.146138	9.26983	1.86e-20	8.68e-19
PTEN	4114.01	0.513572	0.0554273	9.26568	1.94e-20	9.01e-19
PRRG4	66.4908	2.45189	0.264731	9.26181	2.01e-20	9.33e-19
ST6GAL2	12.5189	-3.79486	0.410026	-9.25517	2.14e-20	9.92e-19
AP003119.3	169.022	2.03044	0.219393	9.25481	2.15e-20	9.94e-19
TICRR	637.849	-1.39428	0.150681	-9.2532	2.18e-20	1.01e-18
BRAT1	338.65	-0.712129	0.0769677	-9.25231	2.2e-20	1.01e-18
TMEM59	954.084	0.779609	0.0843382	9.24384	2.38e-20	1.1e-18
MILR1	63.0216	2.69871	0.292007	9.24191	2.42e-20	1.11e-18
INSIG1	745.693	-1.24146	0.134409	-9.23648	2.55e-20	1.17e-18
TMEM231	421.077	0.778387	0.0842885	9.2348	2.59e-20	1.19e-18
TM4SF18	1195.56	0.960982	0.104097	9.23163	2.67e-20	1.22e-18
LINC02073	62.7945	2.85195	0.309079	9.22723	2.78e-20	1.27e-18
RPS23	5386.2	0.852792	0.0924484	9.22452	2.85e-20	1.3e-18
PAPPA	3117.67	1.23897	0.134347	9.22221	2.91e-20	1.33e-18
GRWD1	1094.7	-0.719281	0.0780134	-9.21997	2.97e-20	1.35e-18
AGMO	47.9711	3.98935	0.432883	9.21576	3.09e-20	1.41e-18
C11orf74	187.601	1.12279	0.121854	9.21424	3.13e-20	1.42e-18
WDR26	4491.02	0.61174	0.0664036	9.21246	3.19e-20	1.45e-18
CHAC1	208.82	1.9022	0.206551	9.20934	3.28e-20	1.49e-18
TMEM8B	207.182	1.0987	0.119344	9.20615	3.38e-20	1.53e-18
DHCR7	1422.46	-1.09394	0.118906	-9.20003	3.58e-20	1.62e-18
SLIT3	705.214	2.74349	0.298262	9.19825	3.64e-20	1.64e-18
FRMD3	213.988	4.347	0.472968	9.1909	3.9e-20	1.75e-18
SLC16A9	250.708	1.36611	0.148698	9.18712	4.03e-20	1.82e-18
CHPF	374.428	1.15514	0.12574	9.18672	4.05e-20	1.82e-18
IL6ST	6803.47	0.494897	0.0539158	9.17907	4.35e-20	1.95e-18
PTPRG	1363.02	0.711904	0.0775932	9.17482	4.52e-20	2.03e-18
SFXN3	649.095	0.927073	0.101105	9.16943	4.76e-20	2.13e-18
ITPRID2	2487.17	-0.638579	0.0697462	-9.15576	5.4e-20	2.41e-18
WSB1	352.743	-1.18628	0.129843	-9.13628	6.46e-20	2.88e-18
SYNPO	2033.53	1.08114	0.118348	9.13525	6.53e-20	2.91e-18
LCN2	46.2455	4.13347	0.452554	9.13365	6.62e-20	2.95e-18
MVD	246.233	-1.3362	0.146307	-9.13289	6.67e-20	2.96e-18
IL31RA	105.743	2.47694	0.271257	9.13132	6.77e-20	3e-18
SF1	4090.78	-0.6073	0.0665283	-9.12845	6.95e-20	3.08e-18
EIF4E3	43.7566	2.72858	0.298931	9.12778	6.99e-20	3.09e-18
GATD1	219.763	-1.11454	0.122106	-9.12766	7e-20	3.09e-18
C1orf226	54.0901	2.72913	0.299127	9.12362	7.27e-20	3.2e-18
CCDC113	362.205	1.15332	0.126434	9.12192	7.38e-20	3.25e-18
AC244153.1	9.1183	-5.21843	0.572166	-9.1205	7.48e-20	3.29e-18
ZFAND1	670.471	0.72087	0.0790392	9.12042	7.48e-20	3.29e-18
KCNB1	89.7798	1.69694	0.186088	9.119	7.58e-20	3.33e-18
WIPI1	162.487	1.17173	0.128575	9.11323	8e-20	3.5e-18
KIF22	900.94	-0.926005	0.101642	-9.11045	8.2e-20	3.59e-18
H2BC13	778.689	-1.69851	0.186481	-9.1082	8.38e-20	3.66e-18
C12orf75	1455.24	1.59978	0.175713	9.10452	8.66e-20	3.78e-18
UBLCP1	898.978	1.03843	0.114127	9.09891	9.12e-20	3.98e-18
MCM5	1060.73	-1.09504	0.120387	-9.09598	9.37e-20	4.08e-18
SYNE3	113.863	4.79267	0.526946	9.09517	9.44e-20	4.1e-18
DMBX1	29.3656	-1.86086	0.204686	-9.0913	9.79e-20	4.25e-18
YIPF4	1014.23	0.579486	0.0638341	9.07799	1.11e-19	4.79e-18
ZNF252P	618.127	0.949503	0.104604	9.07715	1.11e-19	4.82e-18
E2F7	668.62	-0.854246	0.0941387	-9.07434	1.14e-19	4.94e-18
CD63	1722.37	1.00289	0.110558	9.07121	1.18e-19	5.08e-18
FJX1	964.213	1.47399	0.162539	9.06848	1.21e-19	5.2e-18
CGN	13.8666	-3.50219	0.386223	-9.06778	1.21e-19	5.23e-18
IDUA	158.552	1.86957	0.206195	9.06703	1.22e-19	5.26e-18
ACTA2	411.018	1.20226	0.132623	9.06525	1.24e-19	5.34e-18
EIF4A2	2617.33	0.858467	0.0947189	9.06331	1.27e-19	5.42e-18
EIF4G1	6724.14	-0.593319	0.0654762	-9.0616	1.29e-19	5.5e-18
EPHA5	953.029	1.17556	0.129791	9.05731	1.34e-19	5.72e-18
PM20D2	798.664	-0.962335	0.106326	-9.05084	1.42e-19	6.06e-18
LRBA	2497.91	0.572691	0.0632893	9.04878	1.45e-19	6.16e-18
GPM6A	77.733	3.77581	0.417606	9.04157	1.54e-19	6.58e-18
LMNB2	1272.12	-0.708682	0.0784055	-9.03868	1.59e-19	6.74e-18
FAM149A	41.1118	3.35775	0.371536	9.03748	1.6e-19	6.81e-18
SUSD4	39.1694	4.1147	0.455348	9.03639	1.62e-19	6.87e-18
SLC18B1	226.348	0.974194	0.107896	9.029	1.73e-19	7.34e-18
DDX60	239.602	0.941574	0.10434	9.02408	1.81e-19	7.66e-18
DICER1	1927.04	-0.75386	0.0835623	-9.02153	1.85e-19	7.83e-18
CAMK2N1	822.441	1.0747	0.119147	9.01999	1.88e-19	7.93e-18
DTL	1841.07	-0.81847	0.0907454	-9.01941	1.89e-19	7.97e-18
RETSAT	1230.21	0.75312	0.0835105	9.01827	1.91e-19	8.04e-18
CLSPN	337.855	-1.24169	0.137805	-9.01042	2.05e-19	8.62e-18
ARHGAP27	176.615	-1.0088	0.111961	-9.0103	2.05e-19	8.62e-18
PTAR1	2434.42	0.745242	0.0827168	9.00955	2.07e-19	8.67e-18
PLA2G12A	584.553	0.636849	0.0706995	9.00784	2.1e-19	8.79e-18
DNMT3B	335.906	-1.43831	0.159755	-9.00324	2.19e-19	9.16e-18
ABCA8	44.4652	3.21632	0.357366	9.00008	2.26e-19	9.41e-18
CSF1	372.837	0.971366	0.107948	8.99844	2.29e-19	9.54e-18
EIF2S3	7329.56	0.481472	0.0535808	8.98591	2.57e-19	1.07e-17
NMI	147.972	1.18506	0.132	8.9777	2.76e-19	1.15e-17
GMNN	365.02	-0.800812	0.0892212	-8.97558	2.82e-19	1.17e-17
PLCXD2	263.765	1.11866	0.124767	8.96599	3.08e-19	1.28e-17
POLD1	439.823	-0.661899	0.0738633	-8.96113	3.21e-19	1.33e-17
S100A4	128.017	-2.4249	0.270738	-8.95663	3.35e-19	1.38e-17
RNLS	253.335	1.04118	0.116318	8.95118	3.52e-19	1.45e-17
NEGR1	84.2756	3.22719	0.360629	8.94877	3.59e-19	1.48e-17
NASP	315.498	-0.851959	0.0952144	-8.94779	3.63e-19	1.49e-17
CD82	70.9294	3.00187	0.335533	8.94657	3.67e-19	1.51e-17
CCAR2	568.244	-0.80548	0.0900936	-8.94048	3.87e-19	1.59e-17
RAP2A	985.859	0.618149	0.0691619	8.93771	3.97e-19	1.63e-17
EIF3H	4091.6	0.527486	0.0590397	8.93443	4.09e-19	1.68e-17
ADAMTS7	113.995	1.62137	0.181534	8.93152	4.2e-19	1.72e-17
WDR66	62.1181	2.37198	0.265575	8.93149	4.2e-19	1.72e-17
TPD52L1	857.805	0.91137	0.102087	8.92737	4.36e-19	1.78e-17
POLR2M	1684.56	0.589422	0.0660631	8.9221	4.58e-19	1.87e-17
RABAC1	491.783	1.03269	0.115837	8.91501	4.88e-19	1.99e-17
H2BC12	1908.67	-1.3161	0.147652	-8.91349	4.94e-19	2.01e-17
PLCB3	420.347	-0.830969	0.0932628	-8.90997	5.1e-19	2.07e-17
ELL2	1575.72	0.727002	0.0815975	8.9096	5.12e-19	2.08e-17
CYLD	731.763	0.935397	0.105007	8.90798	5.2e-19	2.11e-17
SLC29A2	341.916	-1.1641	0.130739	-8.904	5.39e-19	2.18e-17
AC011912.1	59.4158	2.00445	0.225357	8.89457	5.86e-19	2.37e-17
ZC3H6	380.857	1.5428	0.173505	8.89196	6e-19	2.42e-17
LETM2	160.88	1.1126	0.125165	8.88909	6.16e-19	2.48e-17
MID2	292.849	0.881722	0.0991933	8.88893	6.17e-19	2.48e-17
FBLIM1	217.231	1.52938	0.172089	8.88718	6.27e-19	2.52e-17
CAV2	2011.02	0.638286	0.0718361	8.8853	6.37e-19	2.56e-17
DIRAS2	39.3754	4.38917	0.493987	8.88519	6.38e-19	2.56e-17
PDE3A	2787.29	1.3151	0.148039	8.8835	6.48e-19	2.6e-17
RRP1B	943.924	-0.662523	0.0746363	-8.87668	6.89e-19	2.76e-17
IKZF2	122.091	1.40152	0.157927	8.87449	7.03e-19	2.81e-17
MORN4	176.235	1.06633	0.120195	8.87165	7.21e-19	2.88e-17
DPYSL3	235.321	3.03937	0.342598	8.87154	7.21e-19	2.88e-17
NNMT	1587.58	1.12326	0.126677	8.86712	7.51e-19	2.99e-17
MBOAT2	730.421	0.853756	0.0962879	8.8667	7.53e-19	3e-17
INTS3	1141.64	-0.73567	0.0829728	-8.8664	7.55e-19	3e-17
AL355102.4	67.6733	2.45258	0.2769	8.85729	8.2e-19	3.25e-17
METTL21A	166.77	-0.922234	0.104141	-8.85567	8.32e-19	3.29e-17
LIMD1	680.402	-0.923086	0.104406	-8.84135	9.46e-19	3.74e-17
PLCXD1	637.571	-1.33911	0.151542	-8.83655	9.87e-19	3.9e-17
PARD3B	121.968	1.56128	0.176744	8.83355	1.01e-18	4e-17
TRIM22	398.036	4.12454	0.466922	8.83348	1.01e-18	4e-17
AF127577.4	284.49	1.16954	0.132402	8.83325	1.02e-18	4e-17
AC254633.1	77.4037	1.76846	0.200272	8.83027	1.04e-18	4.11e-17
MCM3	1239.73	-0.76946	0.0871595	-8.82818	1.06e-18	4.18e-17
AC243919.1	7614.09	0.807775	0.0915042	8.82774	1.07e-18	4.19e-17
NNT-AS1	295.919	1.04503	0.11854	8.81583	1.19e-18	4.65e-17
RNF144A-AS1	72.2931	-1.32367	0.150151	-8.81564	1.19e-18	4.66e-17
EGF	96.9467	1.71513	0.194648	8.81145	1.24e-18	4.83e-17
RASSF10	263.737	1.00143	0.113684	8.80885	1.26e-18	4.93e-17
SPRY3	90.6153	1.55457	0.176481	8.80867	1.27e-18	4.94e-17
NAV1	2064	1.19085	0.135246	8.80511	1.31e-18	5.09e-17
ABL2	2482.31	0.552323	0.0627483	8.8022	1.34e-18	5.22e-17
EIF5A	12822	-0.713408	0.0810824	-8.79855	1.39e-18	5.38e-17
FBXW2	1672.63	0.455239	0.0517511	8.7967	1.41e-18	5.47e-17
ACSL3	2616.47	-0.582247	0.0662192	-8.79273	1.46e-18	5.65e-17
WDR13	647.414	0.648157	0.0737641	8.78689	1.54e-18	5.95e-17
SSBP4	382.481	-0.882563	0.100451	-8.78599	1.55e-18	5.99e-17
COG5	771.564	0.66545	0.0757676	8.78278	1.59e-18	6.16e-17
DTNA	62.9094	2.22283	0.253175	8.77985	1.64e-18	6.31e-17
FTH1	43829.3	0.513551	0.0585584	8.76989	1.79e-18	6.89e-17
TCP11L2	274.028	1.31734	0.150216	8.76962	1.79e-18	6.89e-17
ZNF641	229.567	0.817073	0.093184	8.76838	1.81e-18	6.96e-17
IL32	202.781	1.75978	0.200833	8.7624	1.91e-18	7.33e-17
MORC4	2349.96	1.05141	0.120081	8.75582	2.03e-18	7.76e-17
PSD3	2073.39	0.461735	0.052744	8.75426	2.05e-18	7.86e-17
SMIM30	755.591	0.793203	0.0906239	8.75268	2.08e-18	7.96e-17
RCC1	948.064	-0.657603	0.0751516	-8.75036	2.13e-18	8.12e-17
H2AC13	461.867	-1.55648	0.177898	-8.74931	2.15e-18	8.19e-17
HOMER2	530.956	0.762454	0.0873054	8.73319	2.48e-18	9.43e-17
TDG	1035.94	-0.59782	0.0684781	-8.73009	2.54e-18	9.68e-17
H1-4	1350.9	-1.35103	0.154866	-8.72389	2.69e-18	1.02e-16
EDC4	769.815	-0.636787	0.0730337	-8.71909	2.8e-18	1.06e-16
IFIH1	44.9846	2.56275	0.294206	8.71072	3.02e-18	1.14e-16
PHF23	652.641	-0.695745	0.079959	-8.70127	3.28e-18	1.24e-16
CASP4	148.575	1.9288	0.221685	8.70063	3.3e-18	1.25e-16
TMX3	1384.46	0.462987	0.0532162	8.70012	3.32e-18	1.25e-16
LRIG1	110.32	2.4062	0.276587	8.6996	3.33e-18	1.26e-16
RAB21	2356.84	0.517826	0.0595515	8.69542	3.46e-18	1.3e-16
HNRNPF	3278.44	-0.525117	0.0603934	-8.69494	3.47e-18	1.31e-16
MAP3K21	1453.08	-0.683676	0.0786763	-8.68972	3.63e-18	1.37e-16
BRI3BP	977.687	-0.829089	0.0954365	-8.68733	3.71e-18	1.39e-16
NFASC	35.3894	2.99903	0.345223	8.68722	3.71e-18	1.39e-16
CRYL1	264.777	1.12472	0.129526	8.68334	3.84e-18	1.44e-16
CLUH	1201.95	-1.00295	0.115602	-8.6759	4.1e-18	1.54e-16
JMJD6	153.172	-0.846555	0.0975833	-8.6752	4.13e-18	1.54e-16
GNAQ	2124.84	0.629539	0.0725773	8.67405	4.17e-18	1.56e-16
CDON	224.348	0.937169	0.108073	8.67164	4.26e-18	1.59e-16
RAB3GAP1	1106.88	0.473925	0.0546783	8.66753	4.42e-18	1.64e-16
NEURL4	231.832	-0.79116	0.0913547	-8.66032	4.7e-18	1.75e-16
SLC30A4	331.797	0.68499	0.07914	8.65543	4.91e-18	1.82e-16
IL13RA1	2815.5	0.577877	0.0668627	8.64273	5.49e-18	2.04e-16
SERPINB8	319.474	1.77644	0.205621	8.63938	5.65e-18	2.1e-16
ACSL5	56.898	2.60449	0.301483	8.63891	5.68e-18	2.1e-16
KLHDC7B	52.1833	3.93998	0.456245	8.63566	5.84e-18	2.16e-16
UBE2O	837.238	-0.687911	0.0797007	-8.63119	6.07e-18	2.24e-16
FMNL1	749.086	-0.570151	0.0660751	-8.62884	6.2e-18	2.29e-16
OSGIN1	662.616	-1.34358	0.155829	-8.62216	6.57e-18	2.42e-16
CASTOR2	488.286	-0.902361	0.104676	-8.62055	6.66e-18	2.45e-16
SNX24	540.852	0.683695	0.0793831	8.6126	7.14e-18	2.63e-16
PIGT	1815.08	0.552565	0.064169	8.61109	7.24e-18	2.66e-16
ANXA10	1195.76	2.57932	0.299587	8.60956	7.33e-18	2.69e-16
PRKAR1A	8032.33	0.428484	0.0497998	8.60413	7.69e-18	2.82e-16
HK1	520.909	0.83089	0.0965714	8.6039	7.71e-18	2.82e-16
KCNJ6	113.334	6.44616	0.749353	8.6023	7.81e-18	2.86e-16
TLR5	41.9822	2.85616	0.332349	8.59385	8.41e-18	3.07e-16
KLHL5	2630.47	0.64461	0.0750123	8.59339	8.44e-18	3.08e-16
CKB	1456.87	-0.904618	0.105322	-8.5891	8.77e-18	3.19e-16
LRP1B	50.5327	2.1324	0.248694	8.57439	9.96e-18	3.62e-16
PCYT2	147.61	-1.46388	0.17075	-8.57323	1.01e-17	3.66e-16
CHMP3	2093.96	0.806339	0.0941311	8.56613	1.07e-17	3.89e-16
SDSL	283.464	0.850904	0.0994149	8.55912	1.14e-17	4.12e-16
RPL14	5941.68	0.490761	0.0573659	8.55492	1.18e-17	4.27e-16
PARVA	2182.79	0.970941	0.113497	8.55478	1.18e-17	4.27e-16
DHRS7	648.71	0.771581	0.0902283	8.55143	1.22e-17	4.39e-16
RAG1	61.3113	2.11664	0.247573	8.54955	1.24e-17	4.46e-16
DOCK2	122.74	3.25806	0.381152	8.54793	1.25e-17	4.52e-16
GINS1	1637.63	-0.967214	0.113349	-8.53304	1.43e-17	5.13e-16
CATSPER1	55.5839	2.50576	0.293761	8.52991	1.46e-17	5.27e-16
DGKA	282.826	1.3474	0.157974	8.52926	1.47e-17	5.29e-16
SAFB2	204.039	-0.80325	0.0941846	-8.52847	1.48e-17	5.32e-16
H2AC6	1106.25	-0.949253	0.11132	-8.52727	1.5e-17	5.37e-16
TCN2	247.889	1.41544	0.166004	8.52651	1.51e-17	5.4e-16
TOP3A	531.86	-1.05542	0.123824	-8.52351	1.55e-17	5.54e-16
HHAT	171.831	1.09303	0.128249	8.5227	1.56e-17	5.57e-16
RBM10	678.414	-0.565655	0.0663911	-8.52005	1.59e-17	5.69e-16
VEGFA	784.174	0.972405	0.114133	8.51992	1.6e-17	5.69e-16
PPM1H	1289.74	0.590382	0.0693584	8.51204	1.71e-17	6.09e-16
LMBRD2	1199.84	0.5525	0.0649833	8.5022	1.86e-17	6.62e-16
UBE2L6	993.848	0.606217	0.0713189	8.5001	1.89e-17	6.73e-16
GPR137B	331.817	0.989068	0.11637	8.49933	1.91e-17	6.77e-16
HAUS6	1921.17	-0.792318	0.0932447	-8.49719	1.94e-17	6.89e-16
EIF4A3	1027.62	-0.661789	0.0779268	-8.49243	2.02e-17	7.17e-16
SH3BGRL2	162.745	2.16199	0.254638	8.49045	2.06e-17	7.28e-16
AGPAT4	84.4893	1.37771	0.162316	8.48781	2.11e-17	7.44e-16
SMPD4	878.368	-0.709096	0.0836025	-8.48177	2.22e-17	7.83e-16
TOMM20	8932.46	0.452178	0.0533391	8.47742	2.3e-17	8.12e-16
KRT80	5147.11	1.33012	0.157018	8.47113	2.43e-17	8.56e-16
WDR76	650.666	-0.816072	0.0963413	-8.47064	2.44e-17	8.59e-16
PCSK5	104.142	1.694	0.200014	8.46939	2.47e-17	8.67e-16
SNRNP200	6811.01	-0.37717	0.044548	-8.46659	2.53e-17	8.87e-16
PFAS	1477.46	-0.921574	0.109009	-8.4541	2.81e-17	9.86e-16
TENT5C	65.5043	1.93875	0.229392	8.45169	2.87e-17	1.01e-15
USP53	601.348	-0.610991	0.0723211	-8.44831	2.96e-17	1.03e-15
FLG-AS1	36.9388	3.34947	0.396582	8.44584	3.02e-17	1.06e-15
PFKFB2	583.895	0.622453	0.0737095	8.44468	3.05e-17	1.06e-15
GRINA	2429.08	0.549904	0.0651982	8.43435	3.33e-17	1.16e-15
CHTF8	1858.51	-0.460459	0.0546072	-8.4322	3.39e-17	1.18e-15
NCAPD3	1727.78	-0.907514	0.107773	-8.42061	3.75e-17	1.3e-15
SLC37A1	302.475	1.01835	0.12099	8.41686	3.87e-17	1.34e-15
PWAR5	173.706	1.43761	0.170869	8.41355	3.98e-17	1.38e-15
PLAGL2	992.551	-0.735531	0.0874341	-8.41241	4.02e-17	1.39e-15
IGSF5	43.5808	5.54896	0.659996	8.40757	4.19e-17	1.45e-15
TM9SF3	5520.6	0.398807	0.0474434	8.40595	4.24e-17	1.47e-15
TRPA1	184.219	-1.42337	0.169375	-8.40364	4.33e-17	1.5e-15
STAT1	2447.78	0.53038	0.0631548	8.39809	4.54e-17	1.57e-15
ZCRB1	1387.46	0.505065	0.0601539	8.39623	4.61e-17	1.59e-15
WDR11	972.647	0.454148	0.0540986	8.39482	4.67e-17	1.61e-15
ADAM15	952.281	0.853565	0.10177	8.38718	4.98e-17	1.71e-15
RGS5	161.286	2.28136	0.272046	8.38595	5.03e-17	1.73e-15
PRRT1B	43.9154	-2.04628	0.24408	-8.38362	5.13e-17	1.76e-15
CD47	1024.26	0.793687	0.094678	8.38302	5.16e-17	1.77e-15
STIP1	4982.06	-0.637301	0.0760419	-8.38092	5.25e-17	1.8e-15
CEP85L	202.464	0.853187	0.101826	8.37885	5.34e-17	1.83e-15
IGFN1	47.7824	4.40833	0.526293	8.37618	5.47e-17	1.87e-15
SPRED1	1905.01	0.667336	0.0796729	8.37595	5.48e-17	1.87e-15
GLP2R	734.115	-1.00599	0.120208	-8.36875	5.82e-17	1.99e-15
LGALS3	1099.39	0.912197	0.109003	8.36855	5.83e-17	1.99e-15
ALDH3B1	3446.07	0.516641	0.061749	8.36679	5.92e-17	2.02e-15
RNF43	790.718	1.04155	0.124636	8.35673	6.45e-17	2.19e-15
TMEM156	326.815	1.07786	0.129033	8.35339	6.63e-17	2.25e-15
TBC1D30	223.659	-0.929027	0.111283	-8.34832	6.92e-17	2.35e-15
MCTP1	569.371	1.44901	0.173649	8.34447	7.15e-17	2.43e-15
RNF157	652.725	1.46909	0.176065	8.34405	7.18e-17	2.43e-15
IGF2BP2	447.259	-1.00411	0.120342	-8.3438	7.19e-17	2.43e-15
OTUD1	129.279	1.08506	0.130067	8.34232	7.28e-17	2.46e-15
KEAP1	696.984	-0.707836	0.08493	-8.33434	7.79e-17	2.63e-15
RPP25	484.695	-0.667393	0.0801191	-8.33001	8.08e-17	2.73e-15
HERC4	1255.03	0.525079	0.0630548	8.32734	8.27e-17	2.79e-15
RELL1	529.407	0.856678	0.102889	8.32627	8.34e-17	2.81e-15
SRPX2	175.55	1.20962	0.145425	8.31783	8.96e-17	3.01e-15
CCAR1	1413.21	-0.791535	0.0951991	-8.31452	9.21e-17	3.09e-15
CROT	243.825	0.90856	0.109316	8.31133	9.46e-17	3.17e-15
RTKN	201.535	-0.746248	0.089836	-8.30679	9.83e-17	3.3e-15
Z99129.4	187.244	0.992235	0.119453	8.3065	9.86e-17	3.3e-15
NDST1	2724.78	0.853554	0.102775	8.30511	9.97e-17	3.34e-15
MED11	155.457	-1.0669	0.128468	-8.30479	1e-16	3.34e-15
ZFP90	699.125	0.591811	0.0713094	8.2992	1.05e-16	3.5e-15
HSPA13	1880.99	0.722232	0.0870515	8.29661	1.07e-16	3.57e-15
TMEM33	3775.04	0.349102	0.0421088	8.29048	1.13e-16	3.76e-15
DONSON	483.812	-0.807721	0.0974576	-8.28792	1.15e-16	3.83e-15
NOMO1	5013.07	0.387812	0.0468068	8.28538	1.18e-16	3.91e-15
MAPK9	1298.45	0.515815	0.0622679	8.2838	1.19e-16	3.96e-15
ITPR1	251.069	0.850144	0.102738	8.27484	1.29e-16	4.27e-15
MCM7	1487.13	-0.913531	0.110426	-8.27279	1.31e-16	4.34e-15
SERINC3	2517	0.550608	0.0665829	8.26951	1.35e-16	4.45e-15
PTGR1	1763.42	-0.862686	0.104351	-8.26719	1.37e-16	4.53e-15
CMPK1	4942.61	0.565313	0.0683988	8.26496	1.4e-16	4.62e-15
ITGB3	80.3646	4.09302	0.495307	8.26361	1.41e-16	4.66e-15
ITM2C	653.335	0.787011	0.0952779	8.26016	1.45e-16	4.79e-15
DAPK1	1083.3	-1.07923	0.130682	-8.2584	1.48e-16	4.86e-15
STX16	719.666	0.730772	0.0885348	8.25407	1.53e-16	5.04e-15
FST	37.0033	3.13345	0.379935	8.24732	1.62e-16	5.32e-15
SARS1	2328.51	0.767908	0.0931478	8.24397	1.67e-16	5.47e-15
MCOLN3	50.8786	2.16951	0.263349	8.23816	1.75e-16	5.73e-15
EDEM1	1562.5	0.578827	0.0702815	8.23584	1.78e-16	5.84e-15
TSEN15	1331.35	0.623634	0.0757281	8.23518	1.79e-16	5.87e-15
TMEM63C	54.805	2.05449	0.249511	8.23405	1.81e-16	5.92e-15
FAM234B	324.412	0.657209	0.0799061	8.22477	1.96e-16	6.39e-15
TMEM41B	1120.43	-0.587623	0.0714954	-8.21903	2.05e-16	6.69e-15
AURKB	403.187	-1.47151	0.179066	-8.21773	2.07e-16	6.76e-15
PRPF4B	994.438	-0.648114	0.0788746	-8.21701	2.09e-16	6.79e-15
GAL3ST1	257.434	-1.02973	0.125403	-8.21138	2.19e-16	7.11e-15
UBN1	783.755	-0.578245	0.0704221	-8.21113	2.19e-16	7.12e-15
SUSD5	67.3977	2.54973	0.310735	8.20548	2.3e-16	7.45e-15
ACACA	3486.88	-0.425726	0.0518876	-8.20477	2.31e-16	7.49e-15
OPTN	534.814	0.992933	0.121123	8.19772	2.45e-16	7.93e-15
ELOVL7	333.209	1.00946	0.123242	8.19094	2.59e-16	8.39e-15
DHX37	826.538	-0.70346	0.0858877	-8.19047	2.6e-16	8.41e-15
TMEM64	1594.48	0.561724	0.0686077	8.18748	2.67e-16	8.61e-15
UGP2	2532.94	0.338425	0.0413395	8.18647	2.69e-16	8.68e-15
SBK2	7.94995	-4.73773	0.579236	-8.17928	2.86e-16	9.2e-15
SGPP1	1147.49	0.594098	0.0726559	8.17687	2.91e-16	9.38e-15
FAM172A	767.531	0.701449	0.0857997	8.17542	2.95e-16	9.48e-15
NUP85	293.011	-0.686132	0.083946	-8.1735	3e-16	9.62e-15
SF3A2	776.285	-0.656556	0.0804557	-8.16047	3.34e-16	1.07e-14
ORC2	850.559	-0.50727	0.0621734	-8.15896	3.38e-16	1.08e-14
TIGD2	476.078	0.553492	0.0678469	8.15796	3.41e-16	1.09e-14
RBM38	511.04	-0.668989	0.0820523	-8.15321	3.54e-16	1.13e-14
MRPS2	685.114	-0.621123	0.0761903	-8.15226	3.57e-16	1.14e-14
ABCA5	126.97	1.37399	0.16855	8.15185	3.58e-16	1.14e-14
GTF3C5	690.782	-0.650622	0.0798152	-8.1516	3.59e-16	1.15e-14
ISG20	72.138	-1.26665	0.155748	-8.13267	4.2e-16	1.34e-14
FLVCR1	1244.42	-0.573807	0.070568	-8.13126	4.25e-16	1.35e-14
JAZF1	164.784	1.21403	0.149313	8.13078	4.27e-16	1.36e-14
RELB	236.094	1.32532	0.163122	8.12473	4.48e-16	1.42e-14
PARP11	128.469	2.41164	0.297109	8.117	4.78e-16	1.52e-14
LINC01588	58.5709	1.53543	0.189265	8.11256	4.96e-16	1.57e-14
RMI1	513.469	-0.674331	0.0831389	-8.11089	5.03e-16	1.59e-14
NDRG1	647.1	-1.31645	0.1624	-8.10618	5.22e-16	1.65e-14
PPP5C	559.769	-0.504148	0.0622032	-8.10485	5.28e-16	1.67e-14
WWC1	2301.18	0.839071	0.103572	8.10134	5.44e-16	1.72e-14
FBXW11	2172.61	0.558104	0.0689155	8.09838	5.57e-16	1.76e-14
ABHD12	985.866	0.507125	0.0626445	8.09528	5.71e-16	1.8e-14
THEM6	252.53	-0.852691	0.105385	-8.09119	5.91e-16	1.86e-14
RUNX2	442.622	2.82872	0.349736	8.08815	6.06e-16	1.91e-14
KNTC1	864.242	-0.710976	0.087973	-8.08175	6.38e-16	2.01e-14
SLC41A3	331.614	0.767477	0.0950371	8.07555	6.72e-16	2.11e-14
ADM2	135.308	1.62625	0.201435	8.07335	6.84e-16	2.15e-14
NRARP	93.4283	-1.31213	0.162614	-8.06897	7.09e-16	2.22e-14
BAAT	94.0212	2.34312	0.290564	8.06403	7.38e-16	2.31e-14
CDC42BPA	3985.73	0.585535	0.0726656	8.05793	7.76e-16	2.43e-14
SLU7	877.514	0.600725	0.074552	8.0578	7.77e-16	2.43e-14
ARHGAP44	75.2539	-1.64581	0.20428	-8.05664	7.84e-16	2.45e-14
ASCC3	3513.4	0.455312	0.0565213	8.05559	7.91e-16	2.47e-14
NR3C1	4753.06	0.57409	0.071287	8.05322	8.06e-16	2.51e-14
PTCD3	1378.55	-0.440644	0.0548467	-8.03411	9.43e-16	2.93e-14
TBC1D16	1025.85	0.646382	0.0804723	8.03236	9.56e-16	2.97e-14
RPL15	13283.8	0.692041	0.0862564	8.02307	1.03e-15	3.2e-14
EXOC4	1274.77	0.620973	0.0774043	8.02246	1.04e-15	3.22e-14
TMCC3	27.9844	3.01403	0.375745	8.02146	1.04e-15	3.24e-14
CTDNEP1	2041.14	-0.651555	0.081237	-8.02042	1.05e-15	3.26e-14
ADAMTS6	46.7576	4.25668	0.530754	8.02007	1.06e-15	3.27e-14
RNF182	49.7085	6.06393	0.756375	8.01709	1.08e-15	3.35e-14
LUC7L	289.036	-1.08918	0.135884	-8.01548	1.1e-15	3.39e-14
ITGA6	2017.17	0.443005	0.0552692	8.0154	1.1e-15	3.39e-14
NOVA2	54.2741	2.47151	0.308633	8.00793	1.17e-15	3.6e-14
TPT1	21821.6	0.838372	0.104725	8.00543	1.19e-15	3.67e-14
SPRED3	165.555	2.1394	0.267444	7.99945	1.25e-15	3.84e-14
PDLIM7	542.397	0.879199	0.109924	7.99826	1.26e-15	3.88e-14
AKR1B15	466.84	1.10304	0.137941	7.99647	1.28e-15	3.93e-14
DPYD	370.689	1.79868	0.224953	7.99581	1.29e-15	3.95e-14
PCYOX1L	88.6214	1.25827	0.157403	7.99397	1.31e-15	4e-14
TJP3	114.531	-3.58512	0.44866	-7.99072	1.34e-15	4.11e-14
PLEKHM3	322.119	0.729482	0.0912936	7.99051	1.34e-15	4.11e-14
GUCY1A2	485.498	1.08336	0.135581	7.99049	1.34e-15	4.11e-14
TMEM236	40.1812	2.79009	0.349386	7.9857	1.4e-15	4.26e-14
OXCT1	28.9771	3.15212	0.395309	7.9738	1.54e-15	4.69e-14
ARHGAP5	4588.39	0.462056	0.0579798	7.96926	1.6e-15	4.86e-14
SHTN1	1219	-0.813509	0.102127	-7.96566	1.64e-15	5e-14
ASNS	3723.08	1.09852	0.137914	7.96527	1.65e-15	5.01e-14
COL5A2	915.878	0.943327	0.118442	7.96443	1.66e-15	5.04e-14
HLF	165.392	1.78323	0.223944	7.96283	1.68e-15	5.1e-14
MTBP	121.301	-0.99449	0.124906	-7.96192	1.69e-15	5.14e-14
KIAA1191	1683.6	0.535994	0.0674157	7.95058	1.86e-15	5.62e-14
KRT5	11.7787	-2.92415	0.367922	-7.94773	1.9e-15	5.75e-14
HNRNPR	2254.59	-0.329267	0.041442	-7.94524	1.94e-15	5.86e-14
AFAP1L1	38.289	2.48191	0.312482	7.94258	1.98e-15	5.98e-14
ZNF549	4.79899	-5.94423	0.74849	-7.94163	2e-15	6.02e-14
KDM2B	520.985	-0.691187	0.0870543	-7.93972	2.03e-15	6.11e-14
RAD51AP1	429.31	-0.711709	0.089702	-7.93415	2.12e-15	6.38e-14
DDR2	95.2183	5.19223	0.654539	7.93264	2.15e-15	6.46e-14
POLD3	607.226	-0.654342	0.0825731	-7.9244	2.29e-15	6.89e-14
ANKRD33B	621.126	0.586003	0.0740233	7.91647	2.44e-15	7.34e-14
SPRYD4	313.194	-0.727613	0.091943	-7.91374	2.5e-15	7.49e-14
MSH6	2150.89	-0.538999	0.0681115	-7.91347	2.5e-15	7.5e-14
XRN1	1192.93	0.461486	0.0583217	7.91276	2.52e-15	7.54e-14
CPSF6	1674.86	-0.465779	0.0589024	-7.90765	2.62e-15	7.85e-14
ZHX3	686.792	0.866539	0.109629	7.9043	2.69e-15	8.05e-14
NUP160	2237.52	-0.535608	0.067765	-7.9039	2.7e-15	8.07e-14
EIF5A2	808.526	1.08344	0.137143	7.90006	2.79e-15	8.32e-14
H2AC11	931.421	-1.47311	0.186612	-7.894	2.93e-15	8.72e-14
CPM	116.987	1.26696	0.160651	7.88642	3.11e-15	9.26e-14
MSH2	1151.25	-0.603725	0.0765528	-7.88638	3.11e-15	9.26e-14
FBXO5	565.839	-0.934564	0.118521	-7.88522	3.14e-15	9.33e-14
SFPQ	4736.5	-0.774701	0.0982607	-7.88414	3.17e-15	9.41e-14
ADORA1	96.7649	2.69483	0.341858	7.8829	3.2e-15	9.49e-14
FOXC2	121.007	1.35049	0.171345	7.88166	3.23e-15	9.58e-14
SYT3	50.5802	1.95455	0.248	7.88122	3.24e-15	9.6e-14
DNAAF5	971.986	-0.713546	0.0905496	-7.88017	3.27e-15	9.67e-14
PIDD1	251.253	-0.60733	0.0771197	-7.87516	3.4e-15	1.01e-13
LPCAT3	325.224	-0.670114	0.0851034	-7.87412	3.43e-15	1.01e-13
TIMP2	3777.99	1.12844	0.143368	7.87093	3.52e-15	1.04e-13
KIAA0895	151.848	-0.819849	0.104172	-7.87012	3.54e-15	1.04e-13
ZNF114	97.8618	-1.13719	0.14457	-7.866	3.66e-15	1.08e-13
CWF19L1	419.403	-0.640997	0.0815285	-7.86224	3.77e-15	1.11e-13
CPSF1	596.347	-0.690684	0.0878494	-7.86214	3.78e-15	1.11e-13
NKRF	553.442	-0.508955	0.0647485	-7.86048	3.83e-15	1.12e-13
SF3B2	3655.85	-0.396593	0.050465	-7.85877	3.88e-15	1.14e-13
ALDH2	1284.34	0.870959	0.110832	7.85838	3.89e-15	1.14e-13
SP1	3637.97	-0.439341	0.055961	-7.85085	4.13e-15	1.21e-13
SLCO5A1	120.925	1.27938	0.162981	7.84989	4.16e-15	1.22e-13
RIT1	437.085	0.598375	0.0762273	7.84988	4.16e-15	1.22e-13
PDIA4	3742.71	-0.693793	0.088425	-7.84612	4.29e-15	1.25e-13
SLAMF7	72.0472	8.32668	1.06142	7.84483	4.34e-15	1.26e-13
PARP3	148.644	0.959511	0.122334	7.84337	4.39e-15	1.28e-13
BMPR2	4381.89	0.539949	0.0688663	7.84054	4.49e-15	1.3e-13
SHISA4	200.492	0.963068	0.122833	7.84049	4.49e-15	1.3e-13
MIA3	1402.38	0.445428	0.0568114	7.84046	4.49e-15	1.3e-13
ADAM21	30.8918	2.66793	0.340281	7.84038	4.49e-15	1.3e-13
H3C11	442.616	-1.60251	0.204589	-7.83279	4.77e-15	1.38e-13
FAM229B	77.2881	1.49035	0.190311	7.8311	4.84e-15	1.4e-13
ITGAX	119.205	3.404	0.435044	7.8245	5.1e-15	1.48e-13
RPL7P9	2665.51	0.666743	0.0852207	7.82372	5.13e-15	1.48e-13
ZNFX1	2659.26	0.833624	0.106559	7.82313	5.15e-15	1.49e-13
FUT11	398.772	-0.626263	0.0800913	-7.81937	5.31e-15	1.53e-13
RIMKLB	428.878	-0.522925	0.0669269	-7.81337	5.57e-15	1.61e-13
EPHX1	8753.89	0.977562	0.125141	7.81166	5.64e-15	1.63e-13
MAP4K3-DT	116.069	1.33485	0.170991	7.80652	5.88e-15	1.69e-13
GM2A	922.463	0.786962	0.100822	7.80549	5.93e-15	1.71e-13
UCHL1	6979.38	0.532923	0.0682802	7.80495	5.95e-15	1.71e-13
ZP3	202.926	0.935132	0.119816	7.80474	5.96e-15	1.71e-13
H4C1	144.748	-1.33032	0.170471	-7.80378	6.01e-15	1.72e-13
LURAP1L	243.858	1.03433	0.132555	7.803	6.05e-15	1.73e-13
MT-TL2	5.97587	-5.26425	0.674797	-7.80123	6.13e-15	1.76e-13
CKMT1B	44.1236	-1.6585	0.21263	-7.79995	6.19e-15	1.77e-13
AL031777.2	35.2896	-1.91569	0.24563	-7.7991	6.23e-15	1.78e-13
RETREG1	162.328	1.28457	0.1648	7.79475	6.45e-15	1.84e-13
CASC4	3560.86	0.673299	0.086406	7.79227	6.58e-15	1.88e-13
OAS1	475.487	-0.935852	0.120133	-7.79011	6.69e-15	1.91e-13
UGGT2	679.218	0.560221	0.0719499	7.78627	6.9e-15	1.97e-13
AC068580.4	47.9007	2.21793	0.285006	7.78204	7.14e-15	2.03e-13
GPATCH2L	1303.2	0.651618	0.0837403	7.78141	7.17e-15	2.04e-13
FKBP7	236.276	1.05308	0.135368	7.77936	7.29e-15	2.07e-13
PAM	1143.14	0.73626	0.0946791	7.77637	7.46e-15	2.12e-13
CNTN4	67.8346	8.23979	1.05968	7.77575	7.5e-15	2.13e-13
CAD	3304.44	-0.37609	0.0483804	-7.77362	7.63e-15	2.16e-13
ITGA5	1432.42	0.861107	0.110806	7.77132	7.77e-15	2.2e-13
INSL4	383.746	-1.65835	0.213414	-7.77057	7.81e-15	2.21e-13
CNOT9	1358.8	-0.632777	0.0814369	-7.77016	7.84e-15	2.22e-13
SLX4IP	854.894	0.466732	0.0600911	7.76707	8.03e-15	2.27e-13
SSRP1	5094.41	-0.558433	0.0718981	-7.76702	8.04e-15	2.27e-13
PPP2R3A	762.076	0.941521	0.121283	7.76301	8.29e-15	2.34e-13
MT-TA	6.03954	-5.28158	0.680497	-7.76137	8.4e-15	2.37e-13
MKKS	1378.84	0.636917	0.0820715	7.76051	8.46e-15	2.38e-13
SH3D19	1189.02	0.477576	0.0615417	7.76021	8.48e-15	2.38e-13
GPAM	622.363	0.708156	0.0912622	7.75958	8.52e-15	2.39e-13
RHPN2	1490.95	-0.848218	0.109359	-7.75629	8.75e-15	2.45e-13
RPL19	32207.6	0.482059	0.062158	7.75537	8.81e-15	2.47e-13
TEDC2	74.016	-1.06818	0.137761	-7.75384	8.92e-15	2.5e-13
CALCRL	46.0157	1.9068	0.24596	7.75245	9.01e-15	2.52e-13
IFNGR1	855.81	1.06305	0.137154	7.75076	9.13e-15	2.56e-13
PGAM1	6262.47	-0.467194	0.0602848	-7.74978	9.21e-15	2.57e-13
GPX2	257.94	-3.76638	0.486327	-7.74453	9.59e-15	2.68e-13
SMIM14	1552.39	0.851238	0.109981	7.73984	9.95e-15	2.78e-13
HILPDA	142.642	-1.21206	0.156681	-7.73582	1.03e-14	2.86e-13
BUD13	285.324	-0.634482	0.082091	-7.729	1.08e-14	3.02e-13
AC040160.1	299.207	0.766396	0.0991636	7.7286	1.09e-14	3.03e-13
H2BC10	234.787	-1.53232	0.198269	-7.72849	1.09e-14	3.03e-13
RHOB	1391.34	0.946497	0.122577	7.72166	1.15e-14	3.19e-13
UBL3	1007.2	0.871575	0.112879	7.72135	1.15e-14	3.19e-13
GINS2	189.433	-1.37732	0.178457	-7.71791	1.18e-14	3.28e-13
FBXL17	840.878	0.878076	0.113773	7.71776	1.18e-14	3.28e-13
RNF11	2726.24	0.695805	0.0901736	7.71628	1.2e-14	3.32e-13
SPIRE2	82.1749	-1.17807	0.15273	-7.71338	1.23e-14	3.39e-13
MINDY3	540.077	0.742049	0.0962123	7.71262	1.23e-14	3.41e-13
CDS1	71.9072	1.59476	0.20685	7.70974	1.26e-14	3.48e-13
SMYD4	172.766	-1.0725	0.139135	-7.70835	1.27e-14	3.52e-13
CNIH1	2918.64	0.58146	0.0754417	7.7074	1.28e-14	3.54e-13
ZNF460	1207.34	0.608963	0.0790178	7.70666	1.29e-14	3.56e-13
CCDC34	115.772	-1.18036	0.153187	-7.70535	1.3e-14	3.59e-13
ZKSCAN1	1827.76	0.520618	0.0675744	7.70437	1.31e-14	3.61e-13
KCNQ3	89.1187	5.58455	0.726647	7.68536	1.53e-14	4.19e-13
ARHGEF39	284.483	-1.26891	0.165198	-7.68115	1.58e-14	4.33e-13
TMEM181	845.147	0.594621	0.0774289	7.67957	1.6e-14	4.38e-13
SLC25A11	531.579	-0.71934	0.0936891	-7.67795	1.62e-14	4.43e-13
NIPAL3	520.605	0.866701	0.11296	7.6726	1.69e-14	4.61e-13
SUSD1	588.13	0.621045	0.0810097	7.66631	1.77e-14	4.84e-13
TP53TG1	120.677	1.10351	0.143986	7.66398	1.8e-14	4.93e-13
SLC5A6	997.014	-0.728018	0.095025	-7.66134	1.84e-14	5.02e-13
COQ10B	482.351	0.666426	0.0871093	7.65046	2e-14	5.46e-13
CALU	5187.1	0.423929	0.0554231	7.64897	2.03e-14	5.52e-13
TSPAN5	408.57	1.53529	0.200876	7.64298	2.12e-14	5.78e-13
SLC2A1	1791.02	-0.871519	0.114042	-7.6421	2.14e-14	5.81e-13
MRPL49	1608.36	-0.565198	0.0739955	-7.63828	2.2e-14	5.98e-13
XRCC2	186.036	-1.19828	0.156913	-7.63656	2.23e-14	6.06e-13
CCND1	7926.87	0.603861	0.0790781	7.63626	2.24e-14	6.07e-13
DDAH1	1613.03	0.620606	0.0812725	7.63611	2.24e-14	6.07e-13
BTN3A3	127.32	1.39808	0.183177	7.63242	2.3e-14	6.24e-13
FAS	703.557	1.13469	0.148671	7.63222	2.31e-14	6.25e-13
RADIL	46.8747	-1.57165	0.205927	-7.63204	2.31e-14	6.25e-13
NUP188	2282.14	-0.586019	0.0767967	-7.63078	2.33e-14	6.31e-13
SPRY1	313.184	1.07516	0.140921	7.62951	2.36e-14	6.36e-13
SNRNP40	680.961	-0.763504	0.100248	-7.61617	2.61e-14	7.05e-13
TBRG4	744.199	-0.617007	0.0810499	-7.61268	2.68e-14	7.24e-13
GRAMD2B	26.254	4.12275	0.541866	7.60843	2.77e-14	7.47e-13
AL360270.2	164.596	1.13669	0.149459	7.60535	2.84e-14	7.65e-13
NOP56	1570.4	-0.516288	0.0679116	-7.60236	2.91e-14	7.82e-13
DSCAM-AS1	60.0686	-5.08642	0.66909	-7.60199	2.92e-14	7.83e-13
RBM19	320.724	-0.686783	0.0903728	-7.59944	2.97e-14	7.98e-13
ENTPD7	266.459	-0.763097	0.100419	-7.59916	2.98e-14	7.99e-13
POLA2	610.585	-0.706548	0.0929935	-7.59782	3.01e-14	8.07e-13
SPG11	1269.18	0.48955	0.0644391	7.5971	3.03e-14	8.11e-13
NAPG	797.381	0.62323	0.0820455	7.59615	3.05e-14	8.16e-13
CCNB1IP1	785.289	0.741644	0.0976776	7.59278	3.13e-14	8.37e-13
CLCN3	1776.03	0.450794	0.059386	7.59093	3.18e-14	8.48e-13
GAMT	645.309	0.606774	0.079943	7.59009	3.2e-14	8.53e-13
RGS22	39.1836	5.71828	0.753663	7.58732	3.27e-14	8.71e-13
HAUS8	95.6639	-0.92219	0.121565	-7.586	3.3e-14	8.79e-13
GALNT18	89.2164	1.79399	0.236595	7.58252	3.39e-14	9.02e-13
PLA2G4C	27.8794	3.61213	0.476856	7.57488	3.59e-14	9.56e-13
H2AC14	103.368	-1.51606	0.200227	-7.57168	3.68e-14	9.79e-13
MBLAC2	309.877	0.656055	0.0866529	7.57107	3.7e-14	9.83e-13
SEMA6B	356.384	-1.2767	0.168733	-7.5664	3.84e-14	1.02e-12
PPM1K	125.262	1.05004	0.13878	7.56624	3.84e-14	1.02e-12
ATAD1	2267.95	0.469983	0.0621163	7.56618	3.84e-14	1.02e-12
MTCO1P12	5.84425	-5.23052	0.691504	-7.56399	3.91e-14	1.03e-12
AC020915.3	72.0737	-1.01021	0.133609	-7.56094	4e-14	1.06e-12
MAPKAPK2	2365.59	0.444591	0.0588026	7.56073	4.01e-14	1.06e-12
KPNA4	4269.13	0.417926	0.0552761	7.5607	4.01e-14	1.06e-12
PDE11A	36.8962	3.51282	0.464846	7.55695	4.13e-14	1.09e-12
MFSD12	350.652	-0.880518	0.116547	-7.55506	4.19e-14	1.1e-12
TTI1	1257.25	-0.518804	0.0686897	-7.55287	4.26e-14	1.12e-12
WLS	817.032	0.639002	0.084656	7.54821	4.41e-14	1.16e-12
TMTC4	294.923	-0.751689	0.0995856	-7.54817	4.41e-14	1.16e-12
BMP5	281.707	-2.39687	0.317606	-7.54668	4.47e-14	1.17e-12
GTF3C2	1451.22	-0.630776	0.0836017	-7.54502	4.52e-14	1.19e-12
DLEU2	161.841	-0.891082	0.11812	-7.5439	4.56e-14	1.2e-12
LTBP3	3801.68	1.15768	0.153471	7.54335	4.58e-14	1.2e-12
TEAD4	494.97	-0.72874	0.0966328	-7.54134	4.65e-14	1.22e-12
PPM1A	1884.7	0.61413	0.0814447	7.54045	4.68e-14	1.22e-12
PUS1	197.876	-0.732773	0.0972149	-7.53766	4.78e-14	1.25e-12
THG1L	282.012	0.673778	0.0893962	7.53699	4.81e-14	1.26e-12
CEP72	142.926	-0.788799	0.104711	-7.53313	4.95e-14	1.29e-12
DSC2	365.976	0.785705	0.104308	7.53257	4.98e-14	1.3e-12
NPC2	1128.54	0.704293	0.0935043	7.5322	4.99e-14	1.3e-12
RFK	2211.02	0.550309	0.0731045	7.52771	5.16e-14	1.34e-12
FLRT3	266.871	-1.1711	0.15558	-7.52729	5.18e-14	1.35e-12
ZNF25	158.439	0.920419	0.122312	7.52516	5.27e-14	1.37e-12
CTDSPL	337.557	0.729553	0.0969512	7.52495	5.27e-14	1.37e-12
PPIC	379.028	0.717319	0.095327	7.52482	5.28e-14	1.37e-12
DNAH14	1035.01	0.709465	0.0943066	7.52295	5.36e-14	1.39e-12
DIDO1	1668.85	-0.49717	0.0660876	-7.52289	5.36e-14	1.39e-12
SFMBT1	448.951	-0.569462	0.0757139	-7.52123	5.43e-14	1.4e-12
RASSF7	89.2277	-1.2721	0.169234	-7.51682	5.61e-14	1.45e-12
CYP4F12	30.2732	-2.28277	0.303769	-7.51482	5.7e-14	1.47e-12
SNHG8	365.281	1.00959	0.134355	7.51432	5.72e-14	1.48e-12
FOXL1	36.7544	2.06615	0.275029	7.51251	5.8e-14	1.5e-12
RNF145	1631.14	0.50374	0.0670556	7.51226	5.81e-14	1.5e-12
ENTPD2	7.9431	-5.31574	0.707789	-7.51035	5.9e-14	1.52e-12
FAM126A	951.624	0.956758	0.127496	7.50424	6.18e-14	1.59e-12
PINK1	129.641	1.05992	0.141243	7.50421	6.18e-14	1.59e-12
CD109	6322.55	0.743505	0.0991164	7.50133	6.32e-14	1.62e-12
L2HGDH	368.716	-0.587505	0.0783274	-7.50062	6.35e-14	1.63e-12
AP1M2	257.711	-1.136	0.151455	-7.5006	6.35e-14	1.63e-12
GPR108	589.9	0.61433	0.0819184	7.49929	6.42e-14	1.64e-12
CAPN15	699.182	-0.582198	0.0776564	-7.4971	6.52e-14	1.67e-12
PKN3	202.733	-0.784356	0.104655	-7.49465	6.65e-14	1.7e-12
CENPV	376.12	-0.781948	0.10435	-7.4935	6.71e-14	1.71e-12
ZC3HAV1L	291.857	-0.644416	0.0860219	-7.4913	6.82e-14	1.74e-12
TMEM11	322.639	-0.910683	0.12165	-7.48611	7.09e-14	1.81e-12
CCDC138	223.96	-1.00474	0.134282	-7.48235	7.3e-14	1.86e-12
DOCK4	681.842	0.918809	0.122811	7.4815	7.35e-14	1.87e-12
ANKIB1	1766.78	0.513754	0.0686761	7.48082	7.39e-14	1.88e-12
C6orf89	1405.6	0.560975	0.0750323	7.47644	7.64e-14	1.94e-12
LINC02742	28.5607	3.64786	0.488274	7.47093	7.96e-14	2.02e-12
ZMYM3	1797.47	-0.407834	0.0545997	-7.46953	8.05e-14	2.04e-12
PLCH1	428.915	-0.775003	0.103771	-7.46841	8.12e-14	2.06e-12
ARL6IP5	2469.37	0.447554	0.0599408	7.46661	8.23e-14	2.09e-12
CCDC25	673.135	0.536182	0.071833	7.46428	8.38e-14	2.12e-12
CDH6	273.671	4.30042	0.576315	7.46193	8.53e-14	2.16e-12
PDE4DIP	285.16	0.925288	0.124029	7.46023	8.64e-14	2.19e-12
TERT	4.25945	-5.76389	0.772764	-7.45879	8.73e-14	2.21e-12
SGMS2	1701.79	0.443385	0.0594556	7.45741	8.82e-14	2.23e-12
TMEM30A	3221.88	0.542797	0.0727954	7.45648	8.89e-14	2.24e-12
GATAD2A	1896	-0.528721	0.0709106	-7.45616	8.91e-14	2.25e-12
EDA2R	1055.82	0.816411	0.1095	7.45579	8.93e-14	2.25e-12
ZNF526	383.298	-0.507498	0.0680743	-7.45505	8.98e-14	2.26e-12
EBP	1078.19	-0.680065	0.0912353	-7.45397	9.06e-14	2.28e-12
BDKRB2	80.2979	1.898	0.254658	7.45315	9.11e-14	2.29e-12
VPS9D1-AS1	410.562	-0.724029	0.097174	-7.45085	9.27e-14	2.33e-12
PRPF4	842.656	-0.528785	0.0710057	-7.44708	9.54e-14	2.4e-12
SCAMP1	1330.09	0.537092	0.0721998	7.43896	1.01e-13	2.55e-12
SSH3	171.948	-0.792934	0.106691	-7.43207	1.07e-13	2.68e-12
GBP1	57.415	7.99882	1.07642	7.43092	1.08e-13	2.7e-12
ZSCAN5A	152.745	-0.954707	0.128563	-7.42597	1.12e-13	2.8e-12
PYROXD2	103.218	1.52306	0.205321	7.41797	1.19e-13	2.97e-12
DDX17	6653.12	-0.566301	0.0763479	-7.41738	1.19e-13	2.98e-12
MED31	85.5668	-1.21225	0.163434	-7.41737	1.19e-13	2.98e-12
CREB3L2	2046.25	0.491628	0.0663127	7.41379	1.23e-13	3.06e-12
ATP8B1	264.48	0.82271	0.110975	7.41345	1.23e-13	3.07e-12
COMT	831.764	0.649506	0.0876305	7.41187	1.25e-13	3.1e-12
LAPTM4A	1307.2	0.537737	0.0725545	7.41149	1.25e-13	3.11e-12
MCOLN2	133.673	1.02208	0.137969	7.40804	1.28e-13	3.19e-12
RPL12	9750.14	0.664161	0.0896996	7.40428	1.32e-13	3.28e-12
AGPAT1	1502.3	0.541868	0.0732066	7.4019	1.34e-13	3.33e-12
PELP1	1552.07	-0.791138	0.106889	-7.40149	1.35e-13	3.34e-12
RNF141	1369.16	0.474994	0.0641773	7.40127	1.35e-13	3.34e-12
ITGAV	4988.24	0.620282	0.0838648	7.39621	1.4e-13	3.47e-12
MCAM	156.63	2.09422	0.283207	7.39465	1.42e-13	3.51e-12
CD24	11462.3	0.721281	0.0975541	7.39365	1.43e-13	3.53e-12
SLC35F3	95.4195	1.51228	0.204617	7.39076	1.46e-13	3.61e-12
SYNM	398.174	-1.02896	0.139226	-7.39055	1.46e-13	3.61e-12
MYRF	1088.85	1.00363	0.135876	7.38639	1.51e-13	3.72e-12
SYBU	201.679	0.810156	0.109702	7.38506	1.52e-13	3.76e-12
BTBD10	1208.2	0.515255	0.069788	7.38315	1.55e-13	3.81e-12
SYT13	30.9666	4.03621	0.546896	7.38021	1.58e-13	3.89e-12
FAAP24	101.703	-1.1036	0.149593	-7.37731	1.62e-13	3.97e-12
HNRNPA2B1	3579.17	-0.582917	0.079077	-7.37152	1.69e-13	4.15e-12
AMFR	2385.74	0.635208	0.0863202	7.35875	1.86e-13	4.56e-12
BRCC3	945.038	-0.566944	0.0770436	-7.35874	1.86e-13	4.56e-12
MISP	925.598	-0.929185	0.126291	-7.3575	1.87e-13	4.6e-12
TOMM40	1282.72	-0.653982	0.08889	-7.3572	1.88e-13	4.6e-12
FBXL20	859.289	0.686235	0.0932776	7.35691	1.88e-13	4.61e-12
TMEM201	357.112	-0.683087	0.0928844	-7.35416	1.92e-13	4.7e-12
ABCF1	961.334	-0.536488	0.0729749	-7.35168	1.96e-13	4.78e-12
ERCC6L	387.966	-1.25775	0.171089	-7.35142	1.96e-13	4.79e-12
DTX4	474.258	-0.884024	0.120276	-7.34995	1.98e-13	4.84e-12
SLBP	649.043	-0.867403	0.118074	-7.34625	2.04e-13	4.97e-12
AC008429.1	41.0224	1.80477	0.245679	7.34605	2.04e-13	4.98e-12
LHX2	102.384	-1.35411	0.184346	-7.34547	2.05e-13	4.99e-12
ZC3H18	849.414	-0.627299	0.085405	-7.34499	2.06e-13	5.01e-12
EIF3E	7338.95	0.44473	0.0605688	7.34257	2.1e-13	5.09e-12
BTG3	693.246	0.731718	0.099667	7.34163	2.11e-13	5.13e-12
SMG9	360.742	-0.800688	0.109117	-7.33789	2.17e-13	5.27e-12
SERPINB1	2183.6	0.644237	0.0878818	7.33073	2.29e-13	5.55e-12
RPL32	8784.6	0.550822	0.0751465	7.32997	2.3e-13	5.58e-12
STK32A	24.1034	3.8234	0.521664	7.32924	2.31e-13	5.61e-12
REXO2	444.721	0.680395	0.0928706	7.32627	2.37e-13	5.73e-12
SHMT1	499.169	-0.976877	0.133422	-7.32172	2.45e-13	5.92e-12
POLR1D	1220.41	0.460758	0.0629348	7.3212	2.46e-13	5.94e-12
BANK1	88.9885	1.31216	0.179242	7.3206	2.47e-13	5.96e-12
PRSS56	3.44683	-5.97823	0.816894	-7.31824	2.51e-13	6.06e-12
ABHD2	3316.66	0.781355	0.106781	7.31738	2.53e-13	6.1e-12
IL18R1	30.4652	2.26789	0.310229	7.31038	2.66e-13	6.42e-12
RPS13	7394.79	0.632336	0.0865232	7.30829	2.71e-13	6.51e-12
BICRA	468	-0.580306	0.0794058	-7.3081	2.71e-13	6.52e-12
NPLOC4	2248.91	-0.371547	0.0508473	-7.30711	2.73e-13	6.56e-12
MTA2	1992.51	-0.337109	0.0461495	-7.30472	2.78e-13	6.67e-12
HAVCR1	3406.56	0.55508	0.0760023	7.30347	2.8e-13	6.73e-12
CEBPB-AS1	14.2573	-2.22894	0.305202	-7.30315	2.81e-13	6.74e-12
ITGB1	18270.6	0.741553	0.101572	7.30078	2.86e-13	6.86e-12
AMIGO2	4678.94	0.814984	0.111633	7.30058	2.87e-13	6.86e-12
FKBP5	856.185	-0.768193	0.105302	-7.29514	2.98e-13	7.14e-12
RHOT2	543.138	-0.527735	0.0723462	-7.29459	3e-13	7.16e-12
COQ8B	376.066	-0.73402	0.100632	-7.29411	3.01e-13	7.18e-12
PPP2R5A	1140.86	-0.451254	0.0618803	-7.29237	3.05e-13	7.27e-12
GCNT1	114.702	1.5275	0.209482	7.29181	3.06e-13	7.3e-12
LETMD1	465.82	0.621268	0.0852184	7.29031	3.09e-13	7.37e-12
DYSF	105.536	5.56554	0.76353	7.28923	3.12e-13	7.43e-12
LINC00973	283.767	1.40565	0.192933	7.28572	3.2e-13	7.62e-12
NARF	316.787	-0.754988	0.103669	-7.28266	3.27e-13	7.79e-12
KIAA1109	1213.6	0.714461	0.0981433	7.27978	3.34e-13	7.95e-12
TMEM117	164.497	0.812148	0.111627	7.27556	3.45e-13	8.19e-12
SLC39A11	406.307	0.634578	0.0872435	7.27365	3.5e-13	8.31e-12
PC	470.169	-1.11361	0.153118	-7.27285	3.52e-13	8.35e-12
LIPA	1572.82	0.479263	0.0659165	7.27076	3.57e-13	8.47e-12
NOP53	1798.63	0.771834	0.106165	7.27016	3.59e-13	8.5e-12
SIK2	1718.09	-0.667413	0.0918122	-7.26933	3.61e-13	8.55e-12
SLC22A17	25.5835	2.87798	0.395915	7.2692	3.62e-13	8.55e-12
ELFN2	242.62	1.16955	0.160905	7.26856	3.63e-13	8.59e-12
NUP88	1285.74	-0.755534	0.103961	-7.26747	3.66e-13	8.65e-12
FAM131C	137.522	0.951676	0.130993	7.26509	3.73e-13	8.8e-12
SLCO1B1	46.6742	2.11934	0.291769	7.26377	3.76e-13	8.88e-12
ARIH1	4002.01	0.467477	0.064382	7.26098	3.84e-13	9.05e-12
APOH	357.996	-0.949356	0.130781	-7.25915	3.9e-13	9.17e-12
GTF3C1	2472.55	-0.370222	0.0510213	-7.25623	3.98e-13	9.36e-12
BLM	465.325	-0.974034	0.134238	-7.256	3.99e-13	9.37e-12
RN7SL3	12367.7	1.12723	0.155363	7.25543	4e-13	9.4e-12
TM7SF3	4048.01	0.507881	0.070014	7.254	4.05e-13	9.5e-12
DDX12P	29.1253	-1.36041	0.187583	-7.25234	4.1e-13	9.61e-12
KCNK3	65.184	-1.46354	0.201839	-7.25101	4.14e-13	9.7e-12
ELOVL2	938.402	-1.12896	0.15575	-7.24855	4.21e-13	9.87e-12
OCLN	344.4	0.819362	0.11304	7.2484	4.22e-13	9.87e-12
LYST	442.259	1.02791	0.141907	7.24357	4.37e-13	1.02e-11
AF111168.1	24.5435	-1.81253	0.25025	-7.2429	4.39e-13	1.03e-11
FAM111B	464.376	-1.14021	0.157431	-7.24261	4.4e-13	1.03e-11
RPS27L	1444.92	0.845353	0.116765	7.23981	4.49e-13	1.05e-11
UNC5A	23.97	3.98993	0.551159	7.23916	4.51e-13	1.05e-11
VAT1	2337.22	0.624113	0.0862638	7.23494	4.66e-13	1.09e-11
RNF130	588.491	0.521464	0.0720865	7.23387	4.69e-13	1.09e-11
SLC30A1	3929.08	0.447525	0.0618712	7.23317	4.72e-13	1.1e-11
KLF2	149.641	1.26934	0.175489	7.23314	4.72e-13	1.1e-11
NUP107	1412.33	-0.472453	0.0653724	-7.2271	4.93e-13	1.15e-11
WASHC3	317.077	0.652917	0.0903458	7.22686	4.94e-13	1.15e-11
ANXA8L1	301.35	1.25356	0.173461	7.22676	4.95e-13	1.15e-11
SLC35F6	4313.4	0.509144	0.07049	7.22293	5.09e-13	1.18e-11
TSEN34	800.855	-0.534214	0.0739934	-7.21976	5.21e-13	1.21e-11
CNKSR3	378.512	-0.803138	0.111292	-7.21648	5.34e-13	1.23e-11
LHFPL6	39.6646	3.90554	0.541254	7.21572	5.36e-13	1.24e-11
GNG4	491.798	1.33479	0.185014	7.21455	5.41e-13	1.25e-11
RNVU1-31	127.101	-1.03844	0.143958	-7.2135	5.45e-13	1.26e-11
MOCS2	1146.44	0.59142	0.0820106	7.21151	5.53e-13	1.28e-11
UBA2	4399.59	-0.375498	0.0520716	-7.21119	5.55e-13	1.28e-11
RPL23AP42	7488.5	0.594636	0.0824607	7.21114	5.55e-13	1.28e-11
FGA	32.7826	-5.08969	0.705952	-7.20969	5.61e-13	1.29e-11
ZYX	2559.31	0.672602	0.093326	7.20702	5.72e-13	1.32e-11
UPF2	560.949	-0.76131	0.105682	-7.20379	5.86e-13	1.35e-11
MT2A	3288.11	0.939264	0.130437	7.2009	5.98e-13	1.37e-11
FAM217B	844.724	-0.580759	0.0806546	-7.20057	6e-13	1.38e-11
PRKAG1	2108.76	0.596831	0.0829004	7.19937	6.05e-13	1.39e-11
SESN1	534.285	0.79825	0.110942	7.19521	6.24e-13	1.43e-11
CYBRD1	1361.27	0.756683	0.105166	7.19516	6.24e-13	1.43e-11
DDX55	366	-0.576751	0.0801731	-7.19383	6.3e-13	1.44e-11
RPL10P9	614.813	0.742346	0.103192	7.1938	6.3e-13	1.44e-11
KIAA0513	235.475	0.877109	0.12195	7.19237	6.37e-13	1.46e-11
COL4A5	777.784	0.886576	0.123342	7.18795	6.58e-13	1.5e-11
C5orf15	1952.38	0.678461	0.0943982	7.18723	6.61e-13	1.51e-11
KIF21B	119.696	1.36357	0.18974	7.18653	6.65e-13	1.52e-11
GIT1	1118.76	-0.40843	0.0568773	-7.18089	6.93e-13	1.58e-11
MDFIC	1236.42	0.826388	0.115094	7.18013	6.96e-13	1.59e-11
RIN2	572.741	0.58322	0.0812779	7.17563	7.2e-13	1.64e-11
RNPS1	2728.74	-0.441582	0.0615436	-7.17511	7.22e-13	1.64e-11
CPNE2	745.859	-0.498186	0.0694427	-7.17405	7.28e-13	1.66e-11
YEATS4	568.904	-0.515688	0.0718928	-7.17301	7.34e-13	1.67e-11
NPTN	1805.01	-0.378155	0.0527228	-7.17251	7.36e-13	1.67e-11
PDE3B	663.155	-1.02424	0.14296	-7.16452	7.81e-13	1.77e-11
ERO1B	730.416	0.760261	0.106209	7.15818	8.18e-13	1.85e-11
HDAC4	517.696	0.502311	0.0701925	7.1562	8.29e-13	1.88e-11
MCM6	1410.29	-0.872529	0.122052	-7.14883	8.75e-13	1.98e-11
AIDA	2365.27	0.433165	0.060607	7.14711	8.86e-13	2e-11
EMP2	980.463	-0.647324	0.0905899	-7.14566	8.96e-13	2.02e-11
CTSL	787.126	0.700727	0.0980688	7.14526	8.98e-13	2.03e-11
METTL3	514.711	-0.555555	0.0777669	-7.14384	9.08e-13	2.05e-11
TMEM268	662.437	0.626679	0.0877238	7.14377	9.08e-13	2.05e-11
PRDX5	724.778	0.698466	0.0978189	7.1404	9.31e-13	2.1e-11
PLCL1	25.3426	3.35089	0.469332	7.1397	9.35e-13	2.11e-11
CCDC198	144.47	0.921431	0.129094	7.13767	9.49e-13	2.14e-11
MYO6	953.196	0.535512	0.0750347	7.13686	9.55e-13	2.15e-11
BMP2	497.559	0.634048	0.0889669	7.12678	1.03e-12	2.31e-11
SHOC2	2129.12	0.31748	0.0446072	7.11724	1.1e-12	2.47e-11
TRAM2	1299.42	0.623015	0.0875372	7.11715	1.1e-12	2.47e-11
GTPBP2	415.77	0.709385	0.0996878	7.11606	1.11e-12	2.49e-11
GEMIN4	794.771	-1.04293	0.14657	-7.11562	1.11e-12	2.5e-11
ITM2B	4475.12	0.421601	0.059255	7.11503	1.12e-12	2.51e-11
COTL1	5628.59	-0.507906	0.07139	-7.11452	1.12e-12	2.51e-11
DAB2IP	188.669	-0.839351	0.118029	-7.1114	1.15e-12	2.57e-11
ATP2B1	4272.16	-0.40931	0.0575725	-7.10947	1.16e-12	2.6e-11
DGKZ	607.242	-0.473511	0.0666168	-7.10798	1.18e-12	2.63e-11
CD83	50.7799	1.4247	0.200523	7.10491	1.2e-12	2.69e-11
RPS6KA2	45.0636	6.33823	0.892206	7.104	1.21e-12	2.7e-11
MPDU1	919.721	-0.641035	0.0902419	-7.10352	1.22e-12	2.71e-11
SERTAD4	17.5186	-2.55249	0.359375	-7.10258	1.22e-12	2.73e-11
RPL10	38633.9	0.593195	0.0835238	7.10211	1.23e-12	2.73e-11
KCNU1	4.75257	-5.66852	0.798322	-7.10054	1.24e-12	2.76e-11
TRA2B	2987.75	-0.504392	0.0710372	-7.1004	1.24e-12	2.76e-11
ATAD5	669.125	-1.05341	0.148435	-7.09676	1.28e-12	2.84e-11
TGFBR1	1159.34	0.841861	0.118628	7.09666	1.28e-12	2.84e-11
KAT14	332.857	0.75301	0.106125	7.0955	1.29e-12	2.86e-11
NSUN2	1358.18	-0.378235	0.053308	-7.09528	1.29e-12	2.86e-11
HBEGF	203.713	1.27603	0.179871	7.09413	1.3e-12	2.88e-11
CUL9	419.019	0.760435	0.107206	7.0932	1.31e-12	2.9e-11
NFRKB	329.471	-0.621584	0.0876407	-7.09241	1.32e-12	2.92e-11
HEBP1	524.37	0.68011	0.0959002	7.09185	1.32e-12	2.92e-11
SLC16A13	134.425	-1.1709	0.165138	-7.09042	1.34e-12	2.95e-11
DNAJC10	3553.19	0.601967	0.0849177	7.08883	1.35e-12	2.99e-11
CHST11	825.296	0.61613	0.0869281	7.08781	1.36e-12	3.01e-11
NR1D1	536.171	1.15225	0.16263	7.08508	1.39e-12	3.06e-11
PHF10	1111.15	0.567459	0.0801682	7.07836	1.46e-12	3.21e-11
GPS2	217.386	-0.717329	0.101354	-7.07746	1.47e-12	3.23e-11
MRI1	145.595	-0.975307	0.137814	-7.07697	1.47e-12	3.24e-11
ZNF365	39.5382	5.40868	0.764461	7.07515	1.49e-12	3.28e-11
SLC26A6	84.7567	-1.28111	0.181322	-7.06536	1.6e-12	3.52e-11
RHOV	52.01	-1.95704	0.277056	-7.06369	1.62e-12	3.56e-11
VAV3	417.124	-1.44868	0.205215	-7.05932	1.67e-12	3.67e-11
CDK18	247.279	1.27521	0.180642	7.05931	1.67e-12	3.67e-11
NT5C2	2463.16	-0.362687	0.0513966	-7.05664	1.71e-12	3.74e-11
RPS3AP6	3519.42	0.709666	0.100586	7.05533	1.72e-12	3.77e-11
KLHL23	310.677	-0.813682	0.115344	-7.05437	1.73e-12	3.79e-11
RPS25	12823.3	0.548793	0.0777995	7.05394	1.74e-12	3.8e-11
LHX8	355.825	0.808959	0.114721	7.05155	1.77e-12	3.87e-11
RAC3	108.838	-0.926865	0.131517	-7.04748	1.82e-12	3.98e-11
TNIP1	1424.4	0.778485	0.110471	7.04696	1.83e-12	3.99e-11
WWTR1	5685.11	0.604392	0.0857896	7.04505	1.85e-12	4.04e-11
BTN3A1	174.326	0.867542	0.123193	7.04212	1.89e-12	4.12e-11
SHROOM2	87.3909	1.41298	0.200748	7.03857	1.94e-12	4.23e-11
PMM2	568.054	-0.636858	0.0904813	-7.03856	1.94e-12	4.23e-11
NID2	138.82	-0.815206	0.115866	-7.0358	1.98e-12	4.31e-11
KIAA0825	38.5509	1.87945	0.267155	7.03504	1.99e-12	4.33e-11
SUV39H1	409.073	-0.972168	0.138202	-7.03441	2e-12	4.34e-11
RPL3	19032.3	0.650405	0.0924636	7.03417	2e-12	4.35e-11
MAP3K11	881.398	-0.50259	0.071452	-7.03395	2.01e-12	4.35e-11
AC139530.1	41.2732	-1.29048	0.183469	-7.03379	2.01e-12	4.35e-11
TEAD1	9699.71	0.405485	0.057682	7.02967	2.07e-12	4.48e-11
HROB	144.763	-1.01314	0.14415	-7.02835	2.09e-12	4.52e-11
DPF3	33.7975	2.29038	0.325952	7.02673	2.11e-12	4.57e-11
CAPN2	5370.43	0.456879	0.0650202	7.02672	2.11e-12	4.57e-11
EREG	4594.55	0.857716	0.122078	7.02594	2.13e-12	4.59e-11
PLPPR2	347.682	0.694142	0.0987981	7.02586	2.13e-12	4.59e-11
NR0B1	84.2144	-1.3826	0.196816	-7.02485	2.14e-12	4.62e-11
EPB41L4A-AS1	107.841	1.17601	0.167428	7.02401	2.16e-12	4.65e-11
TGFBR3	361.496	-1.10201	0.156902	-7.02359	2.16e-12	4.66e-11
ZNF143	331.018	-0.537223	0.0765192	-7.02077	2.21e-12	4.75e-11
HS6ST1	445.437	-0.530997	0.0756544	-7.01872	2.24e-12	4.82e-11
RPS3A	10666.4	0.711774	0.10142	7.01811	2.25e-12	4.83e-11
ARHGAP29	1759.04	-0.686236	0.0977968	-7.01696	2.27e-12	4.87e-11
TONSL	269.708	-0.65366	0.0931697	-7.0158	2.29e-12	4.91e-11
CYP2U1	122.003	1.14729	0.163546	7.01512	2.3e-12	4.93e-11
WSB2	3643.86	0.479101	0.0682968	7.01499	2.3e-12	4.93e-11
TIGAR	811.588	0.54975	0.0783759	7.01428	2.31e-12	4.95e-11
PRPF19	2706.53	-0.487266	0.0694774	-7.0133	2.33e-12	4.98e-11
TTBK2	490.198	0.663581	0.0946457	7.01121	2.36e-12	5.05e-11
LLGL2	232.479	-0.833332	0.118935	-7.00663	2.44e-12	5.22e-11
SLC30A9	1805.04	0.345705	0.0493874	6.99986	2.56e-12	5.47e-11
RHOBTB3	4469.64	0.397209	0.0567467	6.99968	2.57e-12	5.48e-11
MED6	515.46	-0.423628	0.0605641	-6.99472	2.66e-12	5.67e-11
CDH16	31.8982	2.65517	0.379689	6.99301	2.69e-12	5.74e-11
LINC02331	137.192	0.882356	0.126194	6.99204	2.71e-12	5.77e-11
ATRN	2531.2	0.494056	0.0707133	6.98675	2.81e-12	5.99e-11
HS3ST3B1	36.3501	2.91271	0.416921	6.98624	2.82e-12	6.01e-11
DENND5B	2527.7	-0.328488	0.0470246	-6.98545	2.84e-12	6.04e-11
RAD9A	121.753	-0.989671	0.141715	-6.98354	2.88e-12	6.12e-11
FHL3	317.715	0.911788	0.130568	6.98325	2.88e-12	6.12e-11
CDH2	1582.01	2.58347	0.369954	6.98322	2.88e-12	6.12e-11
CHST4	35.7468	2.77219	0.396983	6.98316	2.89e-12	6.12e-11
POLR3GL	167.001	0.89893	0.128765	6.98118	2.93e-12	6.2e-11
CSRNP2	542.173	0.603096	0.0864056	6.97982	2.96e-12	6.26e-11
DCAF15	264.682	-0.779727	0.111731	-6.97864	2.98e-12	6.31e-11
ARRB2	852.511	-0.926801	0.132825	-6.97761	3e-12	6.35e-11
APPBP2	1390.92	0.467739	0.0670635	6.97456	3.07e-12	6.48e-11
C1orf174	350.794	-0.539514	0.0773831	-6.97199	3.12e-12	6.6e-11
ERG28	748.857	-0.58843	0.0844014	-6.97181	3.13e-12	6.6e-11
HERC6	290.214	0.764028	0.109639	6.96857	3.2e-12	6.75e-11
SLC1A2	34.7121	-2.81505	0.404031	-6.96741	3.23e-12	6.8e-11
GMCL1	784.442	-0.626053	0.0898626	-6.96678	3.24e-12	6.83e-11
ZNF850	162.774	-0.719153	0.103257	-6.96467	3.29e-12	6.93e-11
CCNI	10762.8	0.616939	0.088595	6.96358	3.32e-12	6.98e-11
AL596244.1	53.6424	2.0975	0.301228	6.96316	3.33e-12	6.99e-11
ANXA13	27.3476	2.90007	0.416676	6.96001	3.4e-12	7.15e-11
USP7	3070.41	-0.293293	0.0421407	-6.95986	3.41e-12	7.15e-11
UTP20	2591.79	-0.552285	0.0793577	-6.95943	3.42e-12	7.17e-11
IMPA2	597.161	-0.673406	0.0967956	-6.95699	3.48e-12	7.29e-11
NR4A1	390.177	-1.06054	0.152455	-6.95639	3.49e-12	7.31e-11
ZNF805	273.57	0.784823	0.112832	6.95568	3.51e-12	7.35e-11
WDHD1	787.976	-0.614477	0.0883931	-6.95164	3.61e-12	7.55e-11
NBEAL1	3868.34	0.553845	0.0796793	6.95092	3.63e-12	7.59e-11
KLF9	283.483	0.965044	0.13893	6.94628	3.75e-12	7.84e-11
MTHFD2	4770.91	0.79821	0.114921	6.94574	3.76e-12	7.86e-11
NEK9	967.068	0.521843	0.0751383	6.9451	3.78e-12	7.89e-11
EML4	4850.41	-0.497392	0.0716899	-6.93811	3.97e-12	8.29e-11
AC005261.6	947.548	0.755179	0.10886	6.93717	4e-12	8.34e-11
NRP1	6280.24	0.658649	0.0949812	6.93452	4.08e-12	8.49e-11
PLCE1	634.848	0.729655	0.105255	6.93228	4.14e-12	8.62e-11
APBB2	1489.95	0.841058	0.121356	6.93048	4.19e-12	8.72e-11
NEBL	1795.96	0.444975	0.0642354	6.92725	4.29e-12	8.92e-11
VPS13C	3575.27	0.584858	0.0844533	6.92523	4.35e-12	9.04e-11
ERCC3	484.277	-0.46429	0.067125	-6.91679	4.62e-12	9.59e-11
RPS3AP26	2436.2	0.715356	0.103517	6.9105	4.83e-12	1e-10
KCNK1	45.4495	1.83528	0.265658	6.90841	4.9e-12	1.02e-10
SREBF2	1467.59	-0.628481	0.0909757	-6.90823	4.91e-12	1.02e-10
DCTD	1055.34	0.575878	0.0833803	6.90664	4.96e-12	1.03e-10
AKAP17A	233.167	-0.80459	0.116508	-6.90589	4.99e-12	1.03e-10
CCDC91	479.372	0.565048	0.0818269	6.90541	5.01e-12	1.04e-10
MANF	403.627	-0.753149	0.109103	-6.9031	5.09e-12	1.05e-10
TTLL4	593.375	-0.587595	0.0851372	-6.90174	5.14e-12	1.06e-10
NLRP1	36.0197	4.26337	0.617888	6.89991	5.2e-12	1.07e-10
AGO2	1884.5	-0.472433	0.0684793	-6.89891	5.24e-12	1.08e-10
NUP155	3696.77	-0.470722	0.0682464	-6.89738	5.3e-12	1.09e-10
MARCHF9	196.458	0.96209	0.139589	6.89233	5.49e-12	1.13e-10
TRIM6	593.806	-0.638524	0.092677	-6.88978	5.59e-12	1.15e-10
LIMCH1	4021.27	0.516598	0.0749824	6.88959	5.6e-12	1.15e-10
CHORDC1	1579.68	-0.47169	0.0684734	-6.88866	5.63e-12	1.16e-10
EXPH5	169.17	2.36425	0.343212	6.8886	5.63e-12	1.16e-10
GALNS	422.084	-1.06528	0.154691	-6.88646	5.72e-12	1.17e-10
AL450405.1	3092.77	0.489558	0.0711231	6.88325	5.85e-12	1.2e-10
KDM1A	1474.99	-0.412069	0.0598658	-6.88321	5.85e-12	1.2e-10
MIGA1	708.442	0.631591	0.0917831	6.88134	5.93e-12	1.22e-10
ARL4C	2505.9	1.14228	0.166078	6.87798	6.07e-12	1.24e-10
MGAT4B	1574.91	0.510345	0.0742395	6.87431	6.23e-12	1.27e-10
AK9	98.8228	1.17039	0.170257	6.87424	6.23e-12	1.27e-10
XDH	30.1254	2.51411	0.365758	6.87371	6.26e-12	1.28e-10
YIPF3	1260.71	0.479317	0.0697384	6.87307	6.28e-12	1.28e-10
HRH1	115.968	1.15551	0.168148	6.87198	6.33e-12	1.29e-10
SLC25A29	94.8112	-0.947327	0.137856	-6.87185	6.34e-12	1.29e-10
TUBD1	99.9905	-0.788672	0.114772	-6.87165	6.35e-12	1.29e-10
RFX1	226.808	-0.631782	0.0919557	-6.8705	6.4e-12	1.3e-10
TTC1	816.64	0.543936	0.0791823	6.86941	6.45e-12	1.31e-10
SPDEF	10.001	-3.34107	0.486518	-6.86731	6.54e-12	1.33e-10
RAB35	1132.41	-0.488045	0.0710688	-6.86722	6.55e-12	1.33e-10
RBM39	1902.4	-0.408026	0.0594244	-6.86631	6.59e-12	1.34e-10
APEX2	665.559	-0.47841	0.0696958	-6.86426	6.68e-12	1.36e-10
DLAT	1740.98	-0.634308	0.0924136	-6.86379	6.71e-12	1.36e-10
PLXNB3	71.5143	1.50481	0.219387	6.85917	6.93e-12	1.4e-10
SEMA3E	26.823	2.86826	0.418318	6.85665	7.05e-12	1.43e-10
SLC26A2	1818.42	0.634126	0.0924996	6.85545	7.11e-12	1.44e-10
CPD	6228.81	0.325001	0.0474081	6.8554	7.11e-12	1.44e-10
H2AX	1789.17	-0.983104	0.143418	-6.85484	7.14e-12	1.44e-10
DEK	2740.01	-0.502873	0.0734046	-6.8507	7.35e-12	1.49e-10
CDC5L	1289.25	-0.382769	0.055877	-6.8502	7.37e-12	1.49e-10
PIK3CA	803.191	0.487611	0.0712021	6.84827	7.47e-12	1.51e-10
CTTNBP2NL	925.082	0.540968	0.0790223	6.84576	7.61e-12	1.54e-10
MRPS30-DT	27.3645	2.74711	0.401301	6.8455	7.62e-12	1.54e-10
AC083799.1	47.6786	-1.49539	0.218464	-6.84503	7.65e-12	1.54e-10
BBS9	244.485	0.78929	0.115309	6.84502	7.65e-12	1.54e-10
MNT	279.309	-0.816043	0.119277	-6.84157	7.83e-12	1.58e-10
TENT5D	23.4136	2.51072	0.367087	6.83958	7.94e-12	1.6e-10
PDGFA	284.007	-0.569272	0.0832414	-6.8388	7.99e-12	1.61e-10
SYTL4	105.907	1.0394	0.152064	6.83528	8.18e-12	1.64e-10
H2AC20	1030.38	-1.15074	0.168395	-6.83358	8.28e-12	1.66e-10
SERPINF1	80.864	-1.76661	0.258539	-6.83305	8.31e-12	1.67e-10
NAP1L5	167.247	0.75841	0.111003	6.83232	8.36e-12	1.68e-10
GPX8	1590.86	0.538207	0.0787889	6.831	8.43e-12	1.69e-10
ZC3H3	421.735	-0.558261	0.0817654	-6.8276	8.63e-12	1.73e-10
KCNE4	193.357	1.59424	0.233789	6.81916	9.16e-12	1.83e-10
MAN1A2	1236.81	0.419799	0.0615661	6.81867	9.19e-12	1.84e-10
MYBL2	2179.39	-0.758315	0.111261	-6.81564	9.38e-12	1.88e-10
AC005261.4	91.3483	0.928123	0.136192	6.81483	9.44e-12	1.89e-10
TRHDE-AS1	2.77406	-5.93108	0.870578	-6.81281	9.57e-12	1.91e-10
DDX23	1584.2	-0.575804	0.0845914	-6.80688	9.97e-12	1.99e-10
ZNF697	182.479	1.55311	0.228181	6.80646	1e-11	1.99e-10
HLA-F	27.519	2.9894	0.439415	6.80314	1.02e-11	2.04e-10
GALNT12	43.8116	1.65577	0.243391	6.80294	1.03e-11	2.04e-10
DCBLD2	17930.6	0.501073	0.0736595	6.80255	1.03e-11	2.05e-10
EPHB2	1362.84	1.22418	0.179962	6.80244	1.03e-11	2.05e-10
COBLL1	543.093	0.486159	0.07147	6.80229	1.03e-11	2.05e-10
MEIOB	66.379	-1.45761	0.21443	-6.79764	1.06e-11	2.11e-10
NORAD	4938.38	0.546524	0.0804248	6.79547	1.08e-11	2.14e-10
FES	15.3006	-2.19467	0.322966	-6.79535	1.08e-11	2.14e-10
LRRK2	415.091	0.507716	0.0747328	6.79374	1.09e-11	2.17e-10
HSPA2	736.064	-0.939305	0.138267	-6.79341	1.1e-11	2.17e-10
UBE2L3	1764.91	-0.421724	0.0620855	-6.79263	1.1e-11	2.18e-10
SCP2	1137.24	0.538471	0.079283	6.79176	1.11e-11	2.19e-10
MEIS2	602.346	-1.401	0.206331	-6.79005	1.12e-11	2.22e-10
PHC1	279.048	0.667086	0.0983358	6.78376	1.17e-11	2.31e-10
CDK2	816.395	-0.663214	0.0977721	-6.78327	1.17e-11	2.32e-10
SUOX	436.566	-0.516207	0.0761087	-6.78249	1.18e-11	2.33e-10
NREP	733.667	-0.670649	0.09888	-6.78246	1.18e-11	2.33e-10
BRIX1	824.879	-0.489633	0.0722041	-6.78124	1.19e-11	2.35e-10
NEURL1B	523.802	1.40417	0.207077	6.78089	1.19e-11	2.35e-10
CAMSAP2	3754.11	0.41389	0.0610431	6.78028	1.2e-11	2.36e-10
YOD1	1125.83	0.471347	0.0695211	6.77992	1.2e-11	2.37e-10
MBD5	439.876	0.684329	0.100944	6.77927	1.21e-11	2.38e-10
ZNF101	76.4424	-0.997293	0.147119	-6.77883	1.21e-11	2.38e-10
AMDHD1	65.0974	1.26141	0.186137	6.77677	1.23e-11	2.41e-10
BCAS3	750.733	0.621076	0.0916649	6.77551	1.24e-11	2.43e-10
PKD2	768.385	0.704574	0.103989	6.77547	1.24e-11	2.43e-10
KIAA1841	245.313	-0.535456	0.0790379	-6.77468	1.25e-11	2.44e-10
VPS11	431.518	0.630764	0.0931062	6.77467	1.25e-11	2.44e-10
MEF2A	880.172	0.520283	0.0768021	6.77433	1.25e-11	2.45e-10
BIRC3	309.485	0.925421	0.136623	6.77355	1.26e-11	2.46e-10
TLR4	47.1363	6.99092	1.03232	6.77202	1.27e-11	2.48e-10
LPP	4712.04	0.819597	0.121031	6.77181	1.27e-11	2.49e-10
RHNO1	1031.4	-0.421662	0.062355	-6.76227	1.36e-11	2.65e-10
NAT8L	104.051	-0.820959	0.121425	-6.76106	1.37e-11	2.67e-10
UQCRB	663.954	0.551351	0.0815543	6.76054	1.37e-11	2.68e-10
APOC1	574.221	-1.12872	0.166975	-6.75983	1.38e-11	2.69e-10
HIC2	116.112	-0.980362	0.145121	-6.75546	1.42e-11	2.77e-10
TPM1	3315.79	0.842032	0.124705	6.75219	1.46e-11	2.84e-10
IFI6	147.85	1.00816	0.149393	6.74834	1.5e-11	2.91e-10
HPCAL1	535.061	0.834983	0.123753	6.74719	1.51e-11	2.93e-10
PAX2	124.918	1.10041	0.163093	6.74716	1.51e-11	2.93e-10
FBXO38	809.98	0.40258	0.0596693	6.74685	1.51e-11	2.94e-10
TMEM132A	588.873	0.627153	0.0929831	6.74481	1.53e-11	2.98e-10
BTF3L4	2111.36	0.538158	0.079791	6.7446	1.53e-11	2.98e-10
ADIPOR2	1415.75	-0.414621	0.0614776	-6.74426	1.54e-11	2.98e-10
STPG1	372.328	0.631927	0.0937026	6.74396	1.54e-11	2.99e-10
HLA-H	49.9597	2.08798	0.309642	6.7432	1.55e-11	3e-10
NELFA	324.556	-0.584681	0.0867118	-6.74281	1.55e-11	3.01e-10
EAF1	860.084	0.444666	0.0659551	6.74194	1.56e-11	3.02e-10
NUDT4	1709.3	0.445375	0.066062	6.74177	1.56e-11	3.03e-10
PRPF38A	638.02	-0.561154	0.0832588	-6.73988	1.59e-11	3.06e-10
ZNF703	426.687	-1.06194	0.157679	-6.73479	1.64e-11	3.17e-10
S100A16	2118.25	0.509702	0.0756921	6.73389	1.65e-11	3.19e-10
LGALS1	3928.67	0.890157	0.132217	6.73254	1.67e-11	3.22e-10
APBB1	286.003	0.635866	0.0944924	6.72929	1.7e-11	3.29e-10
KLHL24	307.538	1.06219	0.157875	6.72807	1.72e-11	3.31e-10
GNE	1237.62	-0.406116	0.0603758	-6.72648	1.74e-11	3.35e-10
FIG4	421.833	0.750383	0.111561	6.72621	1.74e-11	3.35e-10
TMEM102	74.6704	-0.990825	0.147333	-6.72506	1.76e-11	3.38e-10
LMBRD1	594.028	0.72037	0.107134	6.72399	1.77e-11	3.4e-10
CRISPLD1	80.2682	1.37981	0.205221	6.7235	1.77e-11	3.41e-10
H2AW	254.859	-1.14058	0.169671	-6.7223	1.79e-11	3.43e-10
CARHSP1	549.108	-0.87557	0.13025	-6.72221	1.79e-11	3.43e-10
ARHGEF26	177.853	-1.23298	0.183427	-6.7219	1.79e-11	3.44e-10
RANBP17	282.122	0.744966	0.110856	6.72015	1.82e-11	3.48e-10
RHCG	40.1126	2.39009	0.355717	6.71907	1.83e-11	3.5e-10
RPL18AP3	7010.9	0.606663	0.0903864	6.71189	1.92e-11	3.68e-10
RIOX1	397.053	-0.48922	0.0728999	-6.71085	1.93e-11	3.7e-10
TOPBP1	1347.63	-0.701757	0.104588	-6.70974	1.95e-11	3.73e-10
LYPD1	163.828	1.76062	0.26243	6.70891	1.96e-11	3.75e-10
SYTL5	31.7476	4.23072	0.630664	6.70836	1.97e-11	3.76e-10
EEF1B2P3	1152.89	0.968733	0.144485	6.70474	2.02e-11	3.85e-10
C3orf80	39.7089	2.41009	0.359497	6.70404	2.03e-11	3.87e-10
THAP2	171.532	0.907605	0.135414	6.70244	2.05e-11	3.91e-10
SPC24	398.361	-0.617714	0.0921709	-6.70183	2.06e-11	3.92e-10
PTPRU	623.337	0.800889	0.119549	6.69927	2.09e-11	3.99e-10
RPL29	8944.74	0.407651	0.0608699	6.69708	2.13e-11	4.04e-10
ANKRD29	98.1265	1.91868	0.28657	6.69534	2.15e-11	4.09e-10
WDR5	728.54	-0.458553	0.0685338	-6.69091	2.22e-11	4.21e-10
PHLDB2	886.123	0.719323	0.107513	6.69058	2.22e-11	4.22e-10
RPL4	23339.7	0.625239	0.0934573	6.6901	2.23e-11	4.23e-10
LMTK3	109.449	-1.77712	0.266069	-6.67916	2.4e-11	4.56e-10
USP28	644.17	-0.455506	0.0682554	-6.67356	2.5e-11	4.73e-10
TRIM44	3814.32	0.501499	0.0751577	6.67262	2.51e-11	4.76e-10
GARS1	6084.77	0.53795	0.0806269	6.67209	2.52e-11	4.77e-10
TRIM28	7404.11	-0.349604	0.0524055	-6.67114	2.54e-11	4.8e-10
UBE2W	844.232	0.504351	0.0756128	6.67019	2.55e-11	4.83e-10
CS	5398	-0.283848	0.0425732	-6.6673	2.61e-11	4.92e-10
AL391056.1	89.1182	1.59328	0.238986	6.66682	2.61e-11	4.94e-10
AP001324.1	485.099	0.867713	0.130171	6.66593	2.63e-11	4.96e-10
ZNF774	66.2203	1.26345	0.189562	6.66512	2.64e-11	4.99e-10
HMCES	399.758	-0.470528	0.0705988	-6.66481	2.65e-11	4.99e-10
AC015813.6	161.269	1.07772	0.161703	6.66479	2.65e-11	4.99e-10
FXYD5	1854.72	0.959492	0.143986	6.66377	2.67e-11	5.03e-10
EIF3L	6488.16	0.535367	0.0803434	6.66349	2.67e-11	5.03e-10
SH2B1	413.363	-0.604448	0.0907118	-6.6634	2.68e-11	5.03e-10
H4C2	850.118	-1.10821	0.16634	-6.66231	2.7e-11	5.07e-10
EMC7	965.633	0.571896	0.0858745	6.65967	2.74e-11	5.16e-10
SLC7A11	10492.3	0.813307	0.122128	6.65944	2.75e-11	5.16e-10
HDGFL2	202.628	-0.709093	0.106484	-6.65916	2.75e-11	5.17e-10
GEM	202.268	1.23951	0.186167	6.65801	2.78e-11	5.2e-10
RPL13AP5	12104.1	0.72695	0.109205	6.65678	2.8e-11	5.25e-10
KIRREL1	1975.62	0.520422	0.0782327	6.65223	2.89e-11	5.41e-10
BBX	2872.04	0.412059	0.061965	6.64986	2.93e-11	5.49e-10
PGP	318.242	-0.820487	0.123474	-6.64502	3.03e-11	5.67e-10
TSHZ3	140.199	1.20271	0.181007	6.64454	3.04e-11	5.69e-10
MIB1	2729.33	0.49169	0.0740265	6.64208	3.09e-11	5.78e-10
GLS	1243.53	0.370886	0.055839	6.64206	3.09e-11	5.78e-10
MELK	1327.94	-0.688754	0.103719	-6.6406	3.12e-11	5.83e-10
DDX27	580.222	-0.545573	0.0821801	-6.63875	3.16e-11	5.9e-10
ISOC1	558.161	-0.458659	0.0690916	-6.63842	3.17e-11	5.91e-10
RAD54B	114.633	-0.837816	0.126243	-6.63652	3.21e-11	5.98e-10
DCAF6	1040.35	-0.52068	0.0784764	-6.63486	3.25e-11	6.05e-10
UBTD2	902.624	0.394253	0.059422	6.6348	3.25e-11	6.05e-10
EPB41L2	1892.47	-0.426197	0.0642371	-6.63475	3.25e-11	6.05e-10
PCOLCE2	444.813	0.523183	0.0788562	6.63465	3.25e-11	6.05e-10
CLIC2	48.8422	2.72762	0.411161	6.63395	3.27e-11	6.07e-10
FA2H	119.714	-1.26433	0.190612	-6.633	3.29e-11	6.11e-10
KPNA5	187.039	0.770546	0.116244	6.62872	3.39e-11	6.28e-10
GALNT13	581.57	0.647921	0.0977685	6.6271	3.42e-11	6.35e-10
ZFP36	649.014	0.68381	0.103187	6.6269	3.43e-11	6.35e-10
CHTOP	1406.11	-0.400417	0.0604597	-6.62287	3.52e-11	6.53e-10
MPV17L	962.175	-0.538715	0.0813619	-6.62122	3.56e-11	6.6e-10
ALCAM	3494.35	0.818988	0.1237	6.62077	3.57e-11	6.61e-10
GDAP2	1283.01	0.529603	0.0800095	6.61925	3.61e-11	6.68e-10
TMEM68	547.475	0.506779	0.0765695	6.61855	3.63e-11	6.7e-10
SLC35G2	188.056	0.787505	0.119041	6.61542	3.7e-11	6.84e-10
CNOT6	2949.16	0.447082	0.0675819	6.61541	3.71e-11	6.84e-10
RAPH1	391.84	0.673351	0.101815	6.61348	3.75e-11	6.93e-10
EXOSC10	1167.68	-0.517174	0.0782275	-6.61116	3.81e-11	7.03e-10
STEAP2	1580.7	0.868096	0.131379	6.60759	3.91e-11	7.2e-10
ADAMTS9	94.9131	4.81916	0.729468	6.60641	3.94e-11	7.25e-10
SWAP70	350.802	-0.532524	0.0806102	-6.60616	3.94e-11	7.26e-10
PLD3	5119.18	0.391788	0.0593352	6.60296	4.03e-11	7.41e-10
TMEM245	3604.24	0.471154	0.0713614	6.60237	4.05e-11	7.44e-10
DMGDH	20.631	3.29655	0.499308	6.60224	4.05e-11	7.44e-10
MASTL	645.353	-0.786794	0.119253	-6.59766	4.18e-11	7.67e-10
PDE1C	55.6434	4.30108	0.651936	6.5974	4.18e-11	7.68e-10
KDM7A-DT	66.6587	1.18828	0.18013	6.59682	4.2e-11	7.71e-10
AHSA1	1133.68	-0.483046	0.073243	-6.59512	4.25e-11	7.79e-10
NMRK1	39.6358	1.98551	0.301227	6.59142	4.36e-11	7.98e-10
DSG2	3532.5	0.385151	0.0584504	6.58937	4.42e-11	8.09e-10
RLIM	4816.31	0.275376	0.0418102	6.58634	4.51e-11	8.25e-10
SH3GL1	640.759	-0.559582	0.0849629	-6.58619	4.51e-11	8.25e-10
CRIP2	31.3613	-1.88897	0.286882	-6.58447	4.57e-11	8.34e-10
RAB15	431.774	-0.597039	0.0906837	-6.58375	4.59e-11	8.38e-10
AC116533.1	434.594	0.82454	0.125301	6.58048	4.69e-11	8.56e-10
SLC29A4	333.826	-1.01079	0.153679	-6.57731	4.79e-11	8.74e-10
TEDC1	106.394	-0.917231	0.139499	-6.57518	4.86e-11	8.86e-10
RUSC1	554.797	-0.598511	0.0910287	-6.57497	4.87e-11	8.87e-10
TBCEL	336.338	0.514297	0.0782423	6.57314	4.93e-11	8.97e-10
CEP152	135.947	-0.838275	0.127589	-6.57013	5.03e-11	9.15e-10
FAM222A	90.7216	-1.28911	0.196232	-6.5693	5.06e-11	9.2e-10
ID2	993.401	0.921797	0.140349	6.56788	5.1e-11	9.28e-10
MXRA7	1121.74	1.00836	0.153552	6.56689	5.14e-11	9.34e-10
PRKACB	1496.21	0.709348	0.108068	6.5639	5.24e-11	9.52e-10
TBC1D9	723.152	0.503897	0.0767885	6.56214	5.3e-11	9.63e-10
IL15RA	126.335	0.937664	0.142916	6.56094	5.35e-11	9.7e-10
SAMD9	339.423	1.91081	0.291248	6.56075	5.35e-11	9.71e-10
C16orf87	500.356	0.451486	0.0688168	6.56069	5.36e-11	9.71e-10
INTS2	1052.94	-0.435035	0.0663223	-6.5594	5.4e-11	9.79e-10
LINC02035	191.718	0.947904	0.144528	6.55862	5.43e-11	9.83e-10
DCAF1	1057.63	-0.445893	0.0679902	-6.55819	5.45e-11	9.85e-10
DNAH10OS	81.0009	1.84102	0.280722	6.55817	5.45e-11	9.85e-10
RPL7	3179.09	0.504412	0.0769698	6.55338	5.62e-11	1.02e-09
TTC39C	446.865	0.651295	0.0993885	6.55302	5.64e-11	1.02e-09
SLC29A1	1206.84	-0.490096	0.0747932	-6.55268	5.65e-11	1.02e-09
FBXW4	311.028	0.528581	0.080781	6.54338	6.01e-11	1.09e-09
COL15A1	23.2914	3.94671	0.603346	6.54138	6.1e-11	1.1e-09
CLU	10254.6	0.974147	0.148923	6.54128	6.1e-11	1.1e-09
CHST3	1199.05	0.732411	0.112088	6.53425	6.39e-11	1.15e-09
DNASE2	564.575	0.440204	0.0674125	6.53001	6.58e-11	1.18e-09
HINT1	4860.32	0.506015	0.0774945	6.52969	6.59e-11	1.19e-09
NUFIP2	5718.64	0.5107	0.0782281	6.52834	6.65e-11	1.2e-09
XRCC6	4155.2	-0.494353	0.0757319	-6.52767	6.68e-11	1.2e-09
ELMOD1	42.6288	1.70876	0.261808	6.52677	6.72e-11	1.21e-09
LBR	3633.07	-0.643954	0.0987176	-6.5232	6.88e-11	1.24e-09
DHX15	3936.51	-0.51598	0.0791133	-6.52204	6.94e-11	1.24e-09
KLF10	1012.06	0.551467	0.0845678	6.521	6.98e-11	1.25e-09
FSCN1	6609.05	-0.411944	0.0631729	-6.52089	6.99e-11	1.25e-09
TPST2	146.977	0.855901	0.131339	6.51674	7.19e-11	1.29e-09
SLC49A4	321.657	0.561481	0.0861702	6.51596	7.22e-11	1.29e-09
PADI3	52.8732	1.69721	0.260473	6.51588	7.23e-11	1.29e-09
PLOD3	950.349	0.430903	0.0661346	6.51554	7.24e-11	1.29e-09
RPS14	14903.6	0.860324	0.132127	6.51133	7.45e-11	1.33e-09
MACROD2	39.5832	1.64319	0.252399	6.51027	7.5e-11	1.34e-09
ZNF724	46.6964	-1.22325	0.187928	-6.50916	7.56e-11	1.35e-09
JPT2	4070.47	-0.65838	0.101164	-6.50805	7.61e-11	1.36e-09
SLC16A6	481.798	2.6479	0.40691	6.50735	7.65e-11	1.36e-09
MYLK	421.349	0.702846	0.108013	6.50706	7.66e-11	1.37e-09
STAT3	2356.26	0.338653	0.0520459	6.50681	7.68e-11	1.37e-09
TRPS1	488.753	0.918538	0.141231	6.5038	7.83e-11	1.39e-09
TNKS	1415.84	0.437811	0.0673318	6.50229	7.91e-11	1.41e-09
STK39	580.444	0.6537	0.100564	6.50036	8.01e-11	1.42e-09
KRT7	79.1194	1.67979	0.258426	6.50006	8.03e-11	1.43e-09
TRABD	157.522	-0.791064	0.121708	-6.49971	8.05e-11	1.43e-09
THOC6	290.336	-0.681508	0.104879	-6.49803	8.14e-11	1.44e-09
CDH11	142.595	5.77633	0.888989	6.49764	8.16e-11	1.45e-09
PRSS12	227.574	0.993431	0.152967	6.49442	8.34e-11	1.48e-09
MAP2	449.884	-1.00222	0.154336	-6.49373	8.37e-11	1.48e-09
NUP153	3103.92	-0.580845	0.0894793	-6.49138	8.51e-11	1.51e-09
NOC2L	777.096	-0.586088	0.0902971	-6.49066	8.55e-11	1.51e-09
ANO10	518.65	0.467057	0.0719971	6.48716	8.75e-11	1.55e-09
RFNG	234.664	0.588948	0.0907935	6.48668	8.77e-11	1.55e-09
NLGN2	656.183	-0.622248	0.0959555	-6.48476	8.89e-11	1.57e-09
RPS12	2732.03	0.832022	0.128323	6.48381	8.94e-11	1.58e-09
PARP2	700.355	-0.491384	0.075789	-6.48358	8.96e-11	1.58e-09
SLC26A7	25.737	3.37291	0.520246	6.4833	8.97e-11	1.58e-09
PRKAR2A	2272.8	-0.393137	0.0606566	-6.48135	9.09e-11	1.6e-09
GAK	725.226	-0.431513	0.0665905	-6.4801	9.17e-11	1.62e-09
SH3BP2	381.598	0.798221	0.123197	6.47921	9.22e-11	1.62e-09
ANKRD18A	116.395	-0.925383	0.142867	-6.47723	9.34e-11	1.64e-09
AP5B1	416.457	-0.557453	0.086067	-6.47697	9.36e-11	1.65e-09
UBAP2L	3976.37	-0.608336	0.0939289	-6.47656	9.38e-11	1.65e-09
PCGF5	3067.35	0.618	0.0954326	6.47577	9.43e-11	1.66e-09
MARCKSL1	1764.05	-0.505736	0.0781173	-6.47406	9.54e-11	1.68e-09
ANAPC2	209.281	-0.59857	0.0924828	-6.47223	9.66e-11	1.69e-09
ERP44	672.386	0.351365	0.0543007	6.47072	9.75e-11	1.71e-09
NR2C1	328.769	-0.497861	0.0769545	-6.46955	9.83e-11	1.72e-09
GFPT2	644.528	0.76027	0.117551	6.4676	9.96e-11	1.74e-09
S1PR5	32.5682	-1.36235	0.210701	-6.46581	1.01e-10	1.76e-09
PXDNL	21.1303	2.59052	0.400743	6.46429	1.02e-10	1.78e-09
QRICH1	1137.67	-0.45039	0.0696911	-6.46266	1.03e-10	1.8e-09
RAB40C	256.187	-0.544055	0.0842561	-6.45715	1.07e-10	1.86e-09
SDHA	847.567	-0.613743	0.0950488	-6.45714	1.07e-10	1.86e-09
PWWP3A	235.655	-0.679326	0.105253	-6.45425	1.09e-10	1.9e-09
AXIN1	353.362	-0.570695	0.0884419	-6.45278	1.1e-10	1.92e-09
TAF4	704.981	-0.527432	0.0817461	-6.45208	1.1e-10	1.92e-09
ANTXR1	7990.21	0.468465	0.0726279	6.45021	1.12e-10	1.95e-09
ARHGEF28	472.488	0.462485	0.0717061	6.44973	1.12e-10	1.95e-09
BRD2	1890.55	-0.481632	0.0746817	-6.44913	1.12e-10	1.96e-09
MCL1	2883.86	0.463336	0.0718449	6.44912	1.13e-10	1.96e-09
FOXO3	1278.01	0.4634	0.0718587	6.44876	1.13e-10	1.96e-09
RUSC2	1258.88	0.517687	0.0802843	6.44817	1.13e-10	1.97e-09
DDAH2	115.015	-0.940429	0.145853	-6.44778	1.14e-10	1.97e-09
FNBP4	565.077	-0.572393	0.0888077	-6.44531	1.15e-10	2e-09
RHOBTB2	547.022	0.483693	0.0750568	6.44436	1.16e-10	2.02e-09
FAR2	141.914	1.25833	0.195316	6.44251	1.18e-10	2.04e-09
HHIPL2	835.374	1.23627	0.191938	6.44102	1.19e-10	2.06e-09
NOS1AP	25.2504	2.77864	0.431404	6.44093	1.19e-10	2.06e-09
SMG6	293.887	-0.966729	0.150127	-6.43942	1.2e-10	2.08e-09
DNAJA1	1998.1	-0.570458	0.0886024	-6.4384	1.21e-10	2.09e-09
GALNTL6	35.8167	1.82449	0.28339	6.4381	1.21e-10	2.09e-09
MRPL20	679.554	-0.457165	0.0710122	-6.43783	1.21e-10	2.1e-09
ETV5	2382.2	0.603842	0.0938027	6.43736	1.22e-10	2.1e-09
LGALS9B	74.8144	1.80129	0.279862	6.43634	1.22e-10	2.11e-09
KIF15	289.469	-0.854943	0.132841	-6.43585	1.23e-10	2.12e-09
RAP2C-AS1	43.4857	1.71584	0.266628	6.43533	1.23e-10	2.13e-09
MSMO1	1411.86	-0.518025	0.0805382	-6.43204	1.26e-10	2.17e-09
TCTN2	202.203	-0.706427	0.109874	-6.42942	1.28e-10	2.21e-09
CACNA1H	553.56	1.17461	0.182735	6.4279	1.29e-10	2.23e-09
PSMB9	50.056	2.57679	0.401106	6.42422	1.33e-10	2.28e-09
NIF3L1	580.155	-0.60759	0.0945881	-6.42353	1.33e-10	2.29e-09
SEC23IP	2314.25	-0.379915	0.0591583	-6.42201	1.34e-10	2.31e-09
TNFRSF1A	4226.76	-0.354656	0.0552301	-6.42142	1.35e-10	2.32e-09
DDIT4	3165.62	0.82384	0.128309	6.42074	1.36e-10	2.33e-09
TTC39B	184.765	1.35452	0.21099	6.41983	1.36e-10	2.34e-09
FAM204A	920.053	0.43633	0.0679675	6.41969	1.37e-10	2.34e-09
PCED1B-AS1	466.155	0.650946	0.101464	6.41551	1.4e-10	2.41e-09
DDX28	258.808	-0.533609	0.0832099	-6.41281	1.43e-10	2.45e-09
GRN	1959.43	0.513292	0.0800428	6.41271	1.43e-10	2.45e-09
TCF12	2277.44	0.261832	0.0408514	6.40937	1.46e-10	2.5e-09
SLC7A1	4955.71	0.401149	0.0626008	6.40804	1.47e-10	2.52e-09
ERGIC3	4093.22	0.413129	0.0645008	6.40502	1.5e-10	2.57e-09
TUBA1A	2704.4	0.622312	0.0971737	6.40412	1.51e-10	2.59e-09
ABCG2	388.24	-1.3053	0.203921	-6.40103	1.54e-10	2.64e-09
KCNC4	127.094	-0.796997	0.124519	-6.40058	1.55e-10	2.64e-09
FBRSL1	976.191	-0.563236	0.0880058	-6.39999	1.55e-10	2.65e-09
ADK	1031.93	0.504966	0.0789042	6.39973	1.56e-10	2.66e-09
TARBP2	393.857	-0.59549	0.0930569	-6.3992	1.56e-10	2.66e-09
RANBP1	914.256	-0.570802	0.0892109	-6.39835	1.57e-10	2.68e-09
FIGNL1	328.995	-0.822168	0.128498	-6.39831	1.57e-10	2.68e-09
ZCCHC3	388.98	-0.543946	0.0850311	-6.39702	1.58e-10	2.7e-09
RAB11B	990.453	-0.404667	0.0632717	-6.3957	1.6e-10	2.72e-09
ELK4	5664.18	0.551373	0.0862326	6.39402	1.62e-10	2.75e-09
SMIM10L2A	33.541	1.99521	0.312123	6.39238	1.63e-10	2.78e-09
SRSF11	951.036	-0.534194	0.0835733	-6.39192	1.64e-10	2.78e-09
EP400P1	98.3857	-0.825336	0.129143	-6.39087	1.65e-10	2.8e-09
ST3GAL5	1646.82	0.547266	0.0856343	6.39073	1.65e-10	2.8e-09
BCOR	461.969	-0.842668	0.131995	-6.38408	1.72e-10	2.92e-09
STK38L	828.741	0.495498	0.0776171	6.38387	1.73e-10	2.93e-09
ZNF275	648.511	0.985151	0.154346	6.38274	1.74e-10	2.95e-09
NKILA	234.371	1.50035	0.23513	6.38094	1.76e-10	2.98e-09
OGFRL1	3011.32	0.963943	0.151138	6.37789	1.8e-10	3.04e-09
NBAS	1460	0.43438	0.0681174	6.37694	1.81e-10	3.06e-09
CDC42SE2	2482.98	0.461995	0.0724572	6.37611	1.82e-10	3.07e-09
METTL16	574.944	-0.81538	0.127894	-6.37544	1.82e-10	3.08e-09
AKNA	369.596	1.09758	0.172172	6.37488	1.83e-10	3.09e-09
SLC1A5	6525.08	0.482644	0.0757179	6.37424	1.84e-10	3.1e-09
TIPARP	599.303	0.56086	0.0879934	6.37389	1.84e-10	3.11e-09
YIPF2	299.509	0.535412	0.0840102	6.37318	1.85e-10	3.12e-09
RPS27AP16	433.485	0.708243	0.111136	6.37273	1.86e-10	3.13e-09
ARL4D	221.093	0.945129	0.148313	6.37254	1.86e-10	3.13e-09
TCF19	276.406	-0.771538	0.121083	-6.37198	1.87e-10	3.14e-09
ADGRG2	228.397	-2.46475	0.386862	-6.37114	1.88e-10	3.16e-09
CHI3L2	72.1446	2.32716	0.3653	6.37055	1.88e-10	3.17e-09
USP39	2512.84	-0.384832	0.0604525	-6.36586	1.94e-10	3.26e-09
VAMP7	3329.63	0.616095	0.0967944	6.36498	1.95e-10	3.28e-09
CCDC149	85.6935	1.29982	0.204264	6.36341	1.97e-10	3.31e-09
OLFML2A	355.883	-1.13149	0.177843	-6.36228	1.99e-10	3.34e-09
PAXBP1	396.081	-0.694683	0.109233	-6.35965	2.02e-10	3.39e-09
JUP	1788.78	-1.05594	0.166041	-6.35952	2.02e-10	3.39e-09
PXDC1	170.137	1.08838	0.171152	6.35915	2.03e-10	3.4e-09
EIF4B	14183.2	0.526409	0.0827845	6.35878	2.03e-10	3.41e-09
ZNF335	311.201	-0.558983	0.088004	-6.35179	2.13e-10	3.56e-09
COG6	598.164	0.479808	0.0755892	6.34757	2.19e-10	3.66e-09
EXT2	1980.25	0.380137	0.059912	6.34492	2.23e-10	3.72e-09
GREB1	153.81	0.887927	0.139983	6.3431	2.25e-10	3.76e-09
BCL9	1267.19	-0.479135	0.0755521	-6.34178	2.27e-10	3.79e-09
PRPF8	13003.4	-0.255651	0.0403256	-6.33967	2.3e-10	3.84e-09
SRCAP	506.976	-0.685155	0.108076	-6.33955	2.3e-10	3.85e-09
TAF5	112.689	-0.824725	0.130101	-6.33912	2.31e-10	3.85e-09
NR4A3	122.401	-1.14458	0.180562	-6.339	2.31e-10	3.85e-09
NCOA4	7788.09	0.47648	0.0751757	6.33821	2.32e-10	3.87e-09
KREMEN2	14.5023	-2.37531	0.374835	-6.33695	2.34e-10	3.9e-09
FYN	27.6518	3.48366	0.549808	6.33615	2.36e-10	3.92e-09
PSAT1	10113.6	0.770268	0.121573	6.33584	2.36e-10	3.93e-09
HNRNPU	14008.5	-0.46158	0.0728684	-6.33444	2.38e-10	3.96e-09
SMC6	598.904	-0.513394	0.0810944	-6.33082	2.44e-10	4.05e-09
ZW10	589.797	-0.46058	0.0727565	-6.33043	2.44e-10	4.06e-09
SNHG14	917.872	0.769788	0.121604	6.33027	2.45e-10	4.06e-09
TANC2	2154.95	0.646532	0.102143	6.32968	2.46e-10	4.08e-09
NCEH1	2117.73	0.7925	0.125206	6.32955	2.46e-10	4.08e-09
CNOT8	1431.41	0.395035	0.0624415	6.32649	2.51e-10	4.16e-09
SCD5	1222.83	0.434881	0.0687596	6.32465	2.54e-10	4.2e-09
TMEM205	780.895	0.74329	0.117567	6.32225	2.58e-10	4.27e-09
SMCHD1	1468.42	-0.453853	0.0718111	-6.32009	2.61e-10	4.33e-09
GSK3B	2675.89	0.431238	0.0682714	6.31651	2.68e-10	4.42e-09
CSGALNACT1	765.235	0.528429	0.0836822	6.31472	2.71e-10	4.47e-09
ACTR5	150.773	-0.847745	0.134271	-6.31367	2.72e-10	4.5e-09
NCSTN	2550.15	0.405027	0.0641758	6.3112	2.77e-10	4.57e-09
OSTM1	1376.52	0.516846	0.0818944	6.31113	2.77e-10	4.57e-09
RTKN2	101.599	1.66294	0.263675	6.30679	2.85e-10	4.7e-09
INSR	293.572	0.55594	0.0881643	6.30573	2.87e-10	4.73e-09
KCNQ5	183.57	0.781488	0.124063	6.29912	2.99e-10	4.93e-09
KRCC1	202.808	1.05991	0.168289	6.29814	3.01e-10	4.96e-09
NFX1	801.568	-0.393753	0.0625343	-6.2966	3.04e-10	5.01e-09
NCKIPSD	254.307	-0.513292	0.0815344	-6.29541	3.07e-10	5.04e-09
REEP6	214.136	0.974614	0.154825	6.29492	3.08e-10	5.06e-09
H6PD	1256.52	0.521992	0.0829258	6.29469	3.08e-10	5.06e-09
MICAL2	505.562	0.876174	0.139251	6.29204	3.13e-10	5.15e-09
PNKD	257.511	-0.873035	0.138905	-6.28514	3.28e-10	5.38e-09
FLYWCH1	603.819	0.419834	0.0668027	6.28468	3.29e-10	5.39e-09
TMEM135	909.882	-0.477271	0.075946	-6.28435	3.29e-10	5.4e-09
MFSD1	568.791	0.604552	0.0962043	6.28404	3.3e-10	5.41e-09
MBD3	737.274	-0.511792	0.0814441	-6.28396	3.3e-10	5.41e-09
SH2D4A	653.228	-0.588793	0.0937048	-6.28349	3.31e-10	5.42e-09
OPN3	649.468	-0.938209	0.149314	-6.28346	3.31e-10	5.42e-09
CAMLG	237.87	1.01418	0.161421	6.28284	3.32e-10	5.44e-09
CASP1	13.3429	6.61663	1.05322	6.28231	3.34e-10	5.45e-09
SIN3A	2429.63	-0.365736	0.058225	-6.28143	3.35e-10	5.48e-09
TNFRSF10D	589.219	0.743382	0.118361	6.28065	3.37e-10	5.51e-09
SCARA3	226.94	-0.770908	0.122757	-6.27993	3.39e-10	5.53e-09
RWDD2B	609.136	0.65667	0.104603	6.27774	3.44e-10	5.61e-09
SAFB	444.657	-0.667546	0.106345	-6.27717	3.45e-10	5.62e-09
PREPL	2929.71	0.465166	0.0741605	6.27242	3.55e-10	5.8e-09
FRS2	1503.75	0.454139	0.0724111	6.27168	3.57e-10	5.82e-09
MOB3A	912.7	-0.496014	0.0791786	-6.26449	3.74e-10	6.09e-09
TPRG1	34.0266	1.71134	0.27334	6.26084	3.83e-10	6.23e-09
HECW2	500.486	-0.45701	0.0730043	-6.26004	3.85e-10	6.26e-09
AZIN2	32.8081	1.81824	0.290453	6.26003	3.85e-10	6.26e-09
RASSF9	228.844	0.802259	0.128182	6.25877	3.88e-10	6.31e-09
SMARCD1	1663.93	-0.288215	0.0460982	-6.2522	4.05e-10	6.57e-09
TMEM182	330.333	0.706486	0.113008	6.25162	4.06e-10	6.59e-09
DDX11	378.098	-0.544311	0.0870953	-6.2496	4.12e-10	6.68e-09
SSBP2	102.723	1.48998	0.238441	6.24883	4.14e-10	6.71e-09
KIAA0319	86.5783	-1.06631	0.170689	-6.24713	4.18e-10	6.78e-09
SH3BGRL3	2357.17	0.821378	0.131494	6.24653	4.2e-10	6.8e-09
TMEM37	103.031	-1.4603	0.233858	-6.24437	4.26e-10	6.89e-09
STAT5B	558.675	0.406617	0.0651238	6.24376	4.27e-10	6.91e-09
XPO7	1825.71	-0.352721	0.0564967	-6.24321	4.29e-10	6.93e-09
UNK	551.494	-0.556914	0.0892179	-6.24217	4.32e-10	6.98e-09
CPQ	18.8923	3.63949	0.58336	6.23885	4.41e-10	7.12e-09
USP25	798.716	-0.380382	0.0610248	-6.23323	4.57e-10	7.38e-09
COMTD1	77.4109	-1.10869	0.177914	-6.23159	4.62e-10	7.45e-09
RAB30	535.372	0.852554	0.136819	6.23124	4.63e-10	7.47e-09
ANKRD1	128.066	1.34435	0.21578	6.23017	4.66e-10	7.51e-09
TRIP13	1168.9	-0.814358	0.130733	-6.22917	4.69e-10	7.56e-09
KLHL12	907.824	0.445521	0.0715307	6.22839	4.71e-10	7.59e-09
BOC	28.0326	2.00125	0.321594	6.22292	4.88e-10	7.86e-09
GAREM2	315.516	-0.656541	0.105564	-6.21937	4.99e-10	8.03e-09
NXF1	864.761	-0.634632	0.102045	-6.21917	5e-10	8.04e-09
NPDC1	193.996	0.869831	0.139868	6.21896	5e-10	8.05e-09
HHIP-AS1	23.6668	2.84723	0.458085	6.21551	5.12e-10	8.22e-09
KCNH3	22.0935	-1.95279	0.314188	-6.21536	5.12e-10	8.23e-09
PCID2	552.87	-0.45875	0.0738238	-6.21412	5.16e-10	8.29e-09
ITSN1	716.467	-0.543996	0.0875444	-6.21395	5.17e-10	8.29e-09
EHD2	2113.03	-0.582382	0.0937233	-6.21385	5.17e-10	8.29e-09
SRRM1	3180.83	-0.612335	0.0985536	-6.21322	5.19e-10	8.32e-09
NUP210	1770.52	-0.500745	0.0805986	-6.21282	5.2e-10	8.34e-09
PPP2R5D	588.545	-0.442256	0.0711878	-6.21252	5.21e-10	8.35e-09
STRA6	961.011	0.855368	0.137716	6.21109	5.26e-10	8.42e-09
AC119044.1	77.8495	1.57706	0.253967	6.20971	5.31e-10	8.49e-09
ATP6V1A	2311.61	0.384557	0.0619316	6.20938	5.32e-10	8.51e-09
PSPC1	275.589	-0.590883	0.0951676	-6.20887	5.34e-10	8.53e-09
PLSCR4	49.7905	1.41191	0.227406	6.20874	5.34e-10	8.53e-09
KLHL36	793.825	0.513158	0.0826706	6.20727	5.39e-10	8.61e-09
KLF7	459.043	0.796296	0.128369	6.20319	5.53e-10	8.83e-09
WRAP53	343.158	-1.14282	0.184252	-6.20251	5.56e-10	8.86e-09
FAM49A	31.714	5.83046	0.940101	6.20195	5.58e-10	8.89e-09
LINC00511	464.236	0.669614	0.107994	6.20046	5.63e-10	8.97e-09
DSN1	299.583	-0.694815	0.112069	-6.19989	5.65e-10	9e-09
LAMC3	110.862	-1.30283	0.210156	-6.19935	5.67e-10	9.03e-09
CLDN7	15.1018	-2.76008	0.445307	-6.19816	5.71e-10	9.09e-09
[truncated: 29,808 more rows]

## Sheet: rho0 groupedvUk grouped
HumanGene	baseMean	log2FoldChange	lfcSE	stat	pvalue	padj
PAPPA2	829.704	-7.17446	0.200035	-35.8661	1.03e-281	3.22e-277
MGLL	843.012	-4.5991	0.143002	-32.1611	6.18e-227	9.62e-223
SLC6A9	370.22	-2.75621	0.0892124	-30.8949	1.4e-209	1.45e-205
MT-TC	191.665	6.09896	0.198597	30.7102	4.16e-207	3.24e-203
CLGN	420.562	-2.57752	0.0844929	-30.5057	2.19e-204	1.36e-200
ALDH1L2	3733.1	-2.04503	0.0670785	-30.4872	3.86e-204	2e-200
SLC48A1	2264.75	-1.4065	0.0473453	-29.7073	6.18e-194	2.75e-190
DHRS3	2266.08	-1.89541	0.0647552	-29.2704	2.47e-188	9.62e-185
ATF5	4667.34	-2.19321	0.077711	-28.2227	3.08e-175	1.07e-171
TNS1	324.978	-5.41571	0.192977	-28.064	2.7e-173	8.4e-170
UNC5B	438.281	-4.91953	0.175481	-28.0346	6.15e-173	1.74e-169
SEL1L3	1503.13	-1.56455	0.0561275	-27.8749	5.38e-171	1.4e-167
SYT1	254.436	-5.7247	0.215197	-26.6021	6.42e-156	1.54e-152
VLDLR	621.607	-2.29315	0.0868919	-26.3908	1.75e-153	3.88e-150
CAPN5	214.013	-2.59813	0.0992046	-26.1896	3.49e-151	7.25e-148
CAMK2N1	593.113	-3.93073	0.154858	-25.3828	3.9e-142	7.6e-139
IGF2	480.376	-4.43755	0.175572	-25.2748	6.05e-141	1.11e-137
MT-TP	108.095	5.6599	0.227085	24.9241	4.07e-137	7.05e-134
NTRK3	3413.41	-1.78234	0.0734939	-24.2515	6.37e-130	1.04e-126
IL20RB	275.026	-3.04674	0.126464	-24.0918	3.05e-128	4.74e-125
ABCA12	597.039	-3.26872	0.137332	-23.8017	3.21e-125	4.76e-122
XRCC3	252.292	1.70475	0.0718663	23.7211	2.19e-124	3.09e-121
BCAT1	8500.66	-1.15585	0.0488152	-23.6781	6.06e-124	8.21e-121
DLC1	681.685	-2.86121	0.121141	-23.6188	2.47e-123	3.21e-120
BCHE	1392.86	-1.65118	0.0701349	-23.5429	1.48e-122	1.85e-119
AMPD3	192.56	-2.70528	0.116025	-23.3164	3.02e-120	3.62e-117
SLC1A1	161.455	-2.35997	0.102212	-23.0891	5.96e-118	6.88e-115
PGM2L1	525.579	-3.05787	0.133094	-22.9753	8.23e-117	9.16e-114
THBD	563.948	-3.06511	0.133563	-22.9488	1.52e-116	1.63e-113
RASSF9	162.629	-3.52375	0.154831	-22.7586	1.18e-114	1.22e-111
B4GALT1	8692.22	-1.41291	0.0625854	-22.5758	7.5e-113	7.54e-110
NIBAN1	3072.48	-2.01303	0.0892064	-22.566	9.35e-113	9.1e-110
ABLIM3	435.063	-3.92807	0.177935	-22.0758	5.4e-108	5.09e-105
MOCOS	720.55	-1.56396	0.0712876	-21.9388	1.11e-106	1.02e-103
GABRG1	441.674	-5.76674	0.263756	-21.8639	5.73e-106	5.1e-103
TIA1	1073.54	1.14843	0.0525431	21.8569	6.69e-106	5.79e-103
INPP4B	651.267	-1.51493	0.0693544	-21.8433	9e-106	7.58e-103
LARP6	599.914	-1.51384	0.0698754	-21.6648	4.4e-104	3.61e-101
PKMYT1	367.309	1.43145	0.06626	21.6035	1.67e-103	1.33e-100
SYBU	142.704	-3.67543	0.17088	-21.5089	1.29e-102	1e-99
AC245100.3	104.886	-3.66284	0.170482	-21.4852	2.14e-102	1.63e-99
CTSB	2894.16	-1.11656	0.0521831	-21.397	1.43e-101	1.04e-98
FADS3	319.788	-1.6975	0.0793351	-21.3966	1.44e-101	1.04e-98
CLTCL1	399.415	-2.14555	0.100871	-21.2702	2.14e-100	1.52e-97
SOX4	2184.43	-1.27417	0.0599114	-21.2676	2.26e-100	1.57e-97
CRTAP	3576.9	-0.889044	0.0419379	-21.199	9.75e-100	6.6e-97
TSPAN7	1795.15	-4.48576	0.212046	-21.1546	2.5e-99	1.66e-96
SLC6A15	864.026	-1.41315	0.0670012	-21.0914	9.54e-99	6.19e-96
CHAC1	160.264	-3.91431	0.186369	-21.003	6.16e-98	3.91e-95
GPC6	1106.67	-1.22626	0.0584249	-20.9887	8.32e-98	5.19e-95
ZMAT3	1839.84	-1.58828	0.0757654	-20.9631	1.42e-97	8.7e-95
MXD1	313.906	-1.42504	0.0693385	-20.5519	7.39e-94	4.43e-91
E2F8	232.288	2.90718	0.141567	20.5358	1.03e-93	6.07e-91
LURAP1L	183.263	-2.86201	0.13947	-20.5206	1.41e-93	8.14e-91
THRB	371.624	-1.9902	0.0973465	-20.4445	6.72e-93	3.81e-90
ABAT	176.943	-4.29946	0.21038	-20.4366	7.9e-93	4.4e-90
SULF2	695.375	-2.08679	0.10241	-20.3768	2.68e-92	1.47e-89
CTSD	2069.62	-1.51275	0.0745273	-20.298	1.34e-91	7.2e-89
KRT81	4036.28	-6.10831	0.300947	-20.297	1.37e-91	7.22e-89
FASN	10774.8	1.68853	0.0832219	20.2895	1.59e-91	8.27e-89
DSE	399.793	-1.63242	0.0805061	-20.277	2.05e-91	1.05e-88
ZBTB38	8716.21	-1.74799	0.0862871	-20.2578	3.03e-91	1.52e-88
TMEM8B	165.029	-2.14816	0.106369	-20.1954	1.08e-90	5.32e-88
UBE2L6	865.793	-1.02826	0.0509993	-20.1623	2.1e-90	1.02e-87
HK1	434.234	-1.49349	0.0741575	-20.1394	3.33e-90	1.6e-87
SERPINA1	1655.52	-7.59292	0.380322	-19.9644	1.12e-88	5.3e-86
SREBF1	2303.67	1.83038	0.0917691	19.9455	1.64e-88	7.63e-86
ATP9A	1294.41	-1.38327	0.0693653	-19.9419	1.76e-88	8.08e-86
ANXA10	925.596	-5.02881	0.253727	-19.8198	2.01e-87	9.08e-85
SKP2	1732.74	1.42864	0.0721778	19.7934	3.39e-87	1.51e-84
LTBP1	481.445	-2.39888	0.121226	-19.7884	3.74e-87	1.64e-84
SESN2	708.121	-1.72391	0.0871951	-19.7707	5.33e-87	2.3e-84
MT-CO1	43885.9	6.42805	0.325942	19.7215	1.41e-86	6.02e-84
STIM1	1609.66	-1.14871	0.0583972	-19.6706	3.85e-86	1.62e-83
TPD52L1	651.1	-2.51757	0.128734	-19.5564	3.64e-85	1.51e-82
ABHD12	865.576	-0.911094	0.0467842	-19.4744	1.81e-84	7.42e-82
SLFN5	1533.04	-1.90067	0.0978598	-19.4224	4.99e-84	2.02e-81
SERINC2	372.741	-2.08931	0.107679	-19.4031	7.27e-84	2.9e-81
CDKN1A	4504.94	-1.96493	0.101702	-19.3204	3.62e-83	1.43e-80
RHOB	1097.65	-2.09033	0.108265	-19.3076	4.63e-83	1.8e-80
FBLIM1	167.12	-3.20278	0.167566	-19.1135	1.95e-81	7.49e-79
ECM2	113.282	-3.19898	0.16771	-19.0745	4.11e-81	1.56e-78
SH3BP2	292.521	-2.23224	0.117418	-19.0111	1.38e-80	5.18e-78
H2BC21	5118.73	1.45026	0.0763182	19.0028	1.62e-80	6e-78
LDLR	1552.28	1.27531	0.0676538	18.8506	2.91e-79	1.06e-76
UGP2	2303.8	-0.612201	0.0325751	-18.7935	8.53e-79	3.09e-76
TMEM59L	142.029	-3.26661	0.174527	-18.7169	3.6e-78	1.29e-75
ZNF185	1013.59	-2.98468	0.159822	-18.675	7.9e-78	2.8e-75
KIF26B	91.5539	-3.22734	0.173378	-18.6145	2.45e-77	8.58e-75
OSBPL6	190.548	-1.70401	0.0919057	-18.5409	9.66e-77	3.35e-74
DLG3	187.301	-2.23683	0.120783	-18.5194	1.44e-76	4.93e-74
PAPPA	2519.27	-2.12998	0.115217	-18.4867	2.64e-76	8.95e-74
LMO4	655.482	-1.06301	0.0576229	-18.4477	5.44e-76	1.82e-73
NRCAM	456.731	-5.53206	0.300217	-18.4269	7.99e-76	2.65e-73
ZDHHC9	1375.7	-0.823517	0.0446923	-18.4263	8.08e-76	2.65e-73
SLC40A1	536.534	-1.99986	0.108641	-18.4079	1.14e-75	3.68e-73
NRP2	519.948	-2.4836	0.135197	-18.3702	2.28e-75	7.31e-73
COL5A2	747.017	-1.76621	0.0964894	-18.3047	7.59e-75	2.41e-72
TMEM47	899.487	-1.14443	0.0626437	-18.2689	1.47e-74	4.61e-72
PLXNA2	184.868	-2.23333	0.122318	-18.2584	1.77e-74	5.53e-72
MCC	737.287	-1.35927	0.0744932	-18.2469	2.19e-74	6.76e-72
PLCD3	2531.83	-1.25598	0.0688911	-18.2313	2.91e-74	8.9e-72
TLR3	315.542	-1.34009	0.0735203	-18.2275	3.12e-74	9.45e-72
SERINC1	2167.92	-0.91718	0.0503274	-18.2243	3.31e-74	9.92e-72
LPIN1	408.274	1.73562	0.0954616	18.1813	7.25e-74	2.15e-71
FUT1	125.528	-6.18621	0.34046	-18.1702	8.89e-74	2.61e-71
CYFIP2	2593.85	-1.40225	0.0772637	-18.1488	1.31e-73	3.82e-71
FADS2	6097.17	1.30268	0.0718833	18.1221	2.13e-73	6.15e-71
IDI1	2369.57	1.46066	0.0812109	17.986	2.51e-72	7.17e-70
SPX	1269.3	-1.73324	0.0965311	-17.9552	4.37e-72	1.24e-69
VAT1	2008.58	-1.12278	0.0627559	-17.8912	1.38e-71	3.88e-69
CEBPG	1397.53	-0.945315	0.0530279	-17.8267	4.38e-71	1.22e-68
HLA-E	835.308	-1.26865	0.0711811	-17.8229	4.7e-71	1.29e-68
CREG1	4081.93	-1.29511	0.0730014	-17.7409	2.03e-70	5.54e-68
HIF1A	10315.8	-1.18668	0.0671224	-17.6793	6.06e-70	1.64e-67
LRP10	3578.21	-0.863208	0.0488345	-17.6762	6.4e-70	1.72e-67
RMI1	612.883	0.946632	0.0536556	17.6427	1.16e-69	3.08e-67
MLLT3	731.419	-0.871689	0.0494431	-17.6301	1.45e-69	3.82e-67
TRAK2	1618.01	-0.758584	0.0430769	-17.61	2.06e-69	5.4e-67
SLC9A7	1239.37	-1.08739	0.0617835	-17.6001	2.46e-69	6.39e-67
ABCC3	4482.49	-1.29111	0.0733654	-17.5984	2.53e-69	6.52e-67
EXO1	1136.4	1.37468	0.0783698	17.541	6.97e-69	1.78e-66
RRM2B	2003.15	-1.23116	0.0706041	-17.4375	4.29e-68	1.09e-65
VEGFA	667.849	-1.44296	0.0828875	-17.4086	7.1e-68	1.78e-65
H2BC17	1390.67	1.89358	0.108868	17.3934	9.25e-68	2.31e-65
CPE	401.122	-1.37185	0.0789116	-17.3846	1.08e-67	2.67e-65
ASNS	3057.46	-1.84409	0.106119	-17.3776	1.22e-67	2.99e-65
SCD	19294.4	2.06894	0.119124	17.368	1.44e-67	3.51e-65
F2RL1	1449.95	-1.47226	0.0850051	-17.3196	3.34e-67	8.08e-65
H3C12	2194.4	2.26529	0.131023	17.2892	5.67e-67	1.36e-64
APOL6	1264.18	-1.34268	0.0777553	-17.2681	8.18e-67	1.95e-64
INHBE	116.881	-4.26789	0.247699	-17.2301	1.58e-66	3.72e-64
SPP1	5196.88	-1.46317	0.0849401	-17.2259	1.7e-66	3.97e-64
CDCA4	763.385	1.23065	0.0715202	17.2071	2.35e-66	5.46e-64
ST6GAL1	436.073	-1.54639	0.0899826	-17.1855	3.41e-66	7.87e-64
MCM4	3230.64	1.29213	0.0752024	17.1821	3.62e-66	8.28e-64
SRRT	979.839	1.13191	0.0659402	17.1657	4.8e-66	1.09e-63
NPR3	700.737	-1.30552	0.0760857	-17.1586	5.42e-66	1.22e-63
PLEKHG1	88.6473	-4.42287	0.258982	-17.0779	2.17e-65	4.86e-63
CST3	2998.14	-0.749217	0.0439087	-17.0631	2.8e-65	6.22e-63
GSDME	318.327	-1.7469	0.10242	-17.0563	3.14e-65	6.93e-63
ST6GALNAC3	70.9088	-4.86722	0.285368	-17.0559	3.16e-65	6.93e-63
SERPINE1	1060.59	-2.64838	0.155307	-17.0526	3.34e-65	7.29e-63
UBE2H	1383.6	-1.1898	0.0698132	-17.0426	3.97e-65	8.58e-63
IRF2BP2	4243.56	-0.824501	0.0484655	-17.0121	6.68e-65	1.43e-62
TCEA1	3207.78	-0.815994	0.0480353	-16.9874	1.02e-64	2.17e-62
INSIG1	1019.29	1.62406	0.0957758	16.9569	1.71e-64	3.63e-62
FEN1	979.652	1.16708	0.068985	16.9179	3.32e-64	6.99e-62
AC006262.2	82.2801	-4.05723	0.2399	-16.9122	3.66e-64	7.65e-62
ARL4D	172.733	-2.20102	0.130174	-16.9083	3.91e-64	8.12e-62
TRANK1	242.042	-1.46256	0.0865469	-16.8991	4.57e-64	9.43e-62
HGD	543.001	-2.01231	0.119163	-16.8871	5.6e-64	1.15e-61
ITGA3	4233.57	-1.07187	0.0635428	-16.8686	7.67e-64	1.56e-61
STARD4	2297.12	1.38649	0.0825761	16.7904	2.87e-63	5.8e-61
ALDH2	1076.03	-1.48891	0.0887897	-16.769	4.12e-63	8.27e-61
DHCR24	1326.11	1.78447	0.106672	16.7286	8.12e-63	1.62e-60
VLDLR-AS1	69.0982	-3.59552	0.215063	-16.7185	9.61e-63	1.91e-60
MT-ND5	14592.7	6.51675	0.390291	16.6972	1.37e-62	2.71e-60
POLR2D	1025.31	0.709539	0.0424956	16.6968	1.38e-62	2.71e-60
DUSP1	3173.2	-1.70123	0.102003	-16.6783	1.88e-62	3.67e-60
PTCHD4	165.214	-4.98054	0.298746	-16.6715	2.11e-62	4.09e-60
CLIC4	6248.62	-1.13168	0.06797	-16.6498	3.04e-62	5.84e-60
SH3PXD2A	197.037	-2.36263	0.142001	-16.6381	3.69e-62	7.06e-60
EPB41L1	1089.34	-1.83415	0.110336	-16.6234	4.72e-62	8.97e-60
RAB31	1684.72	-0.953993	0.0574061	-16.6183	5.13e-62	9.69e-60
BICC1	4903.43	-0.765411	0.0463541	-16.5123	2.99e-61	5.62e-59
MT-CO2	18257.6	6.48298	0.39286	16.502	3.55e-61	6.62e-59
H2BC14	860.402	1.90093	0.115483	16.4608	7.02e-61	1.3e-58
SLC7A5	25500.5	-1.30863	0.0796014	-16.4397	9.93e-61	1.83e-58
IGSF3	718.727	-1.64896	0.100527	-16.4032	1.81e-60	3.32e-58
CLMN	944.4	-1.83388	0.111848	-16.3963	2.03e-60	3.7e-58
ZCCHC7	845.751	-0.955225	0.0583519	-16.3701	3.13e-60	5.67e-58
KCNG1	240.972	-1.60037	0.0978632	-16.3531	4.13e-60	7.44e-58
CHST11	685.409	-1.34025	0.0819846	-16.3476	4.53e-60	8.1e-58
PID1	99.9602	-3.01365	0.184575	-16.3275	6.29e-60	1.12e-57
PDE4A	291.632	1.77444	0.108897	16.2947	1.08e-59	1.91e-57
MTND2P28	87.6095	5.91384	0.36309	16.2876	1.21e-59	2.13e-57
CXCL8	152.37	-3.45994	0.212929	-16.2493	2.26e-59	3.95e-57
PCNX2	817.789	-0.976541	0.0601602	-16.2324	2.98e-59	5.18e-57
SPIN4	951.644	1.04092	0.064201	16.2134	4.05e-59	7.02e-57
MT-ND1	12241.2	6.38012	0.394317	16.1802	6.96e-59	1.2e-56
SRSF2	3223.19	1.1482	0.0709851	16.1752	7.55e-59	1.29e-56
MT-CYB	8067.73	6.18383	0.38258	16.1635	9.13e-59	1.55e-56
METTL21A	211.94	1.25516	0.0778377	16.1253	1.69e-58	2.87e-56
GAS2L1	433.965	1.14098	0.0710342	16.0624	4.68e-58	7.88e-56
DNAJC12	265.245	-1.61314	0.100432	-16.0621	4.71e-58	7.88e-56
DNAJC1	350.567	-1.16653	0.0727017	-16.0454	6.15e-58	1.02e-55
GALNT9	109.492	-6.26657	0.391543	-16.0048	1.18e-57	1.96e-55
TSPAN13	373.747	-1.2788	0.0800112	-15.9828	1.68e-57	2.78e-55
BTG2	976.124	-1.66461	0.104387	-15.9465	3.01e-57	4.94e-55
GPD1L	795.938	-1.09317	0.0686595	-15.9217	4.48e-57	7.31e-55
ANK2	503.546	-1.282	0.0805623	-15.9131	5.14e-57	8.34e-55
PDE2A	118.858	-3.20524	0.201864	-15.8782	8.97e-57	1.45e-54
IL11	156.693	-5.01364	0.315971	-15.8674	1.07e-56	1.71e-54
MYRF	881.833	-1.8877	0.119036	-15.8582	1.23e-56	1.97e-54
PPP3CA	1853.17	-0.669328	0.0422099	-15.8571	1.26e-56	2e-54
FAM160B1	1448.39	-0.920368	0.0580606	-15.8518	1.37e-56	2.16e-54
ACKR3	87.2216	-5.59297	0.353038	-15.8424	1.59e-56	2.5e-54
PTGFRN	1581.26	-1.15223	0.0727607	-15.8358	1.76e-56	2.76e-54
MT-ATP6	15919.5	6.54428	0.413782	15.8158	2.42e-56	3.77e-54
CERCAM	300.249	-1.20539	0.0763058	-15.7968	3.27e-56	5.08e-54
LMNB1	1479.79	0.942399	0.0597193	15.7805	4.24e-56	6.54e-54
TSC22D3	122.225	-2.48876	0.157722	-15.7794	4.31e-56	6.62e-54
PTBP1	6653.85	0.850413	0.0539516	15.7625	5.63e-56	8.6e-54
DHX34	599.264	1.34392	0.0853452	15.7468	7.22e-56	1.1e-53
SRSF10	2095.6	0.776225	0.0493314	15.7349	8.72e-56	1.32e-53
PSD3	1910.13	-0.632865	0.0402383	-15.7279	9.73e-56	1.47e-53
MCFD2	4923.71	-0.729822	0.0464045	-15.7274	9.82e-56	1.47e-53
AOX1	110.411	-2.36326	0.150923	-15.6588	2.89e-55	4.31e-53
DDIT4	2501.26	-1.94466	0.1242	-15.6575	2.95e-55	4.38e-53
C1QTNF1	494.315	-1.21135	0.0773778	-15.655	3.07e-55	4.53e-53
FKBP10	4262.74	-0.654005	0.0417877	-15.6506	3.29e-55	4.83e-53
MVK	333.547	1.49743	0.0956796	15.6504	3.3e-55	4.83e-53
MT-ND2	9214.87	6.20516	0.397227	15.6212	5.22e-55	7.6e-53
WARS1	4520.21	-1.03848	0.0665421	-15.6064	6.59e-55	9.54e-53
SLC3A2	4738.4	-1.05234	0.0674436	-15.6032	6.92e-55	9.98e-53
AF127577.4	239.11	-1.69721	0.108906	-15.5841	9.33e-55	1.34e-52
LGALS3	880.79	-1.90319	0.122136	-15.5826	9.56e-55	1.37e-52
MT-ATP8	6591.85	6.44381	0.413787	15.5728	1.11e-54	1.59e-52
MT-ND4	19944.2	6.22985	0.400302	15.5629	1.3e-54	1.84e-52
MT-CO3	20395	6.35974	0.409288	15.5385	1.9e-54	2.68e-52
LAMP3	63.7346	-3.35134	0.215852	-15.5261	2.31e-54	3.24e-52
UBAP1	1143.03	-0.885037	0.0570718	-15.5074	3.09e-54	4.32e-52
ANXA8	84.1564	-4.06787	0.262517	-15.4957	3.71e-54	5.16e-52
PCMTD1	724.467	-1.1496	0.0742021	-15.4929	3.88e-54	5.37e-52
ASF1B	561.38	1.2992	0.0839657	15.4729	5.28e-54	7.28e-52
MCM10	1062.04	1.42981	0.0924747	15.4617	6.29e-54	8.64e-52
SLC1A5	5803.63	-0.82465	0.0533602	-15.4544	7.04e-54	9.62e-52
OLMALINC	273.994	1.913	0.123885	15.4417	8.58e-54	1.17e-51
MT-TN	937.006	6.10922	0.395759	15.4367	9.27e-54	1.26e-51
PMAIP1	323.37	-1.64479	0.106801	-15.4005	1.62e-53	2.19e-51
CASK	2579.66	-1.12743	0.0733017	-15.3807	2.21e-53	2.96e-51
GON7	318.229	1.08418	0.0705523	15.367	2.73e-53	3.64e-51
DKK3	119.953	-2.49644	0.1625	-15.3627	2.91e-53	3.88e-51
EFEMP1	206.095	-3.12723	0.203769	-15.3469	3.71e-53	4.92e-51
ORC1	419.613	1.26081	0.0822683	15.3256	5.16e-53	6.81e-51
EPHX1	7366.41	-1.54124	0.100575	-15.3243	5.26e-53	6.92e-51
MT-TY	30.9977	5.43569	0.355149	15.3054	7.04e-53	9.21e-51
TERF2IP	799.739	-0.803517	0.0525445	-15.2921	8.63e-53	1.12e-50
CCPG1	1079.33	-1.32692	0.0869075	-15.2681	1.25e-52	1.62e-50
MT-ND6	5079.18	6.62272	0.433876	15.2641	1.33e-52	1.71e-50
HNRNPD	3004.12	0.579359	0.0380028	15.2452	1.77e-52	2.28e-50
PXK	467.995	-1.05929	0.069635	-15.212	2.94e-52	3.77e-50
CALB2	68.7319	-3.9359	0.258769	-15.2101	3.03e-52	3.87e-50
C14orf132	468.315	-2.61255	0.171777	-15.209	3.08e-52	3.92e-50
FBN1	800.551	-1.67469	0.110126	-15.207	3.18e-52	4.02e-50
SHISA4	167.363	-1.5878	0.104854	-15.143	8.43e-52	1.06e-49
CD24	10087.9	-1.04975	0.0695479	-15.094	1.77e-51	2.23e-49
SMIM14	1353.57	-1.19548	0.0793696	-15.0622	2.87e-51	3.59e-49
TGFBI	4886.89	-3.9682	0.263785	-15.0433	3.82e-51	4.76e-49
ARHGAP26	1596.43	0.907416	0.0604812	15.0033	6.99e-51	8.67e-49
NAV2	517.675	-2.33157	0.155468	-14.9971	7.67e-51	9.49e-49
FLVCR1	1470.8	0.859601	0.0574982	14.95	1.56e-50	1.92e-48
KCTD20	1785.35	0.607766	0.0406567	14.9487	1.59e-50	1.95e-48
NPTXR	1054.88	-1.36582	0.0914217	-14.9398	1.81e-50	2.22e-48
LRBA	2307.15	-0.691777	0.0463151	-14.9363	1.91e-50	2.33e-48
MT-ND4L	3151.56	6.21909	0.416462	14.9332	2.01e-50	2.43e-48
SNAPC3	1069.74	-0.884896	0.0592657	-14.931	2.07e-50	2.5e-48
POLD1	519.658	0.913002	0.0611902	14.9207	2.42e-50	2.91e-48
ENDOD1	608.664	-0.987281	0.0661984	-14.914	2.67e-50	3.2e-48
E2F2	262.773	1.43907	0.0965819	14.9	3.29e-50	3.93e-48
ARHGEF2	1589.79	-1.00154	0.0672468	-14.8935	3.63e-50	4.32e-48
JDP2	401.365	-1.262	0.0848089	-14.8805	4.41e-50	5.23e-48
FBXW2	1571.68	-0.536424	0.0360533	-14.8786	4.54e-50	5.35e-48
CES2	930.863	-1.015	0.0682998	-14.8609	5.91e-50	6.95e-48
MR1	709.814	-1.50798	0.101568	-14.847	7.28e-50	8.52e-48
SAMD9L	121.524	-2.90204	0.195766	-14.824	1.02e-49	1.2e-47
COCH	477.231	-1.05546	0.0712083	-14.8222	1.05e-49	1.22e-47
ADM2	109.353	-2.48596	0.16778	-14.8168	1.14e-49	1.32e-47
BCL2L1	1753.37	-0.943401	0.0636717	-14.8166	1.14e-49	1.32e-47
PLD3	4640.88	-0.66399	0.0448541	-14.8033	1.39e-49	1.6e-47
SORCS2	74.4119	-2.6872	0.181558	-14.8007	1.45e-49	1.66e-47
MPV17L	1243.58	1.06767	0.0722098	14.7857	1.81e-49	2.07e-47
H2BC18	3000.16	1.90333	0.128787	14.7789	2e-49	2.28e-47
EPS8L2	328.007	-1.70013	0.11523	-14.7542	2.89e-49	3.27e-47
SOCS5	1388.43	-0.899565	0.0609885	-14.7497	3.09e-49	3.49e-47
SNHG32	473.552	-1.46582	0.0994096	-14.7453	3.3e-49	3.71e-47
CPSF6	1851.84	0.610183	0.0414253	14.7297	4.16e-49	4.66e-47
SP8	27.4796	5.18531	0.352493	14.7104	5.53e-49	6.17e-47
MCM3	1435.88	0.929166	0.0631856	14.7053	5.96e-49	6.63e-47
THEM6	303.525	1.07696	0.0732791	14.6966	6.78e-49	7.51e-47
NID2	78.6587	-2.43047	0.165431	-14.6917	7.29e-49	8.05e-47
RCC1	1077.81	0.808062	0.0551445	14.6536	1.28e-48	1.41e-46
ADAMTS7	94.1411	-2.21362	0.151216	-14.6388	1.59e-48	1.74e-46
CXCL1	284.26	-5.63746	0.386935	-14.5695	4.39e-48	4.8e-46
MDM2	9112.76	-0.831308	0.0571141	-14.5552	5.41e-48	5.9e-46
GFPT1	3642	-0.792297	0.0544871	-14.541	6.66e-48	7.23e-46
MTATP6P1	29.755	5.77947	0.397691	14.5325	7.54e-48	8.15e-46
SERPINE2	997.612	-1.03681	0.0713914	-14.5229	8.68e-48	9.35e-46
C10orf91	440.942	1.22237	0.084216	14.5147	9.78e-48	1.05e-45
MT-ND3	1471.25	5.63214	0.388095	14.5123	1.01e-47	1.08e-45
FOSL2	4714.61	-0.884666	0.0609635	-14.5114	1.03e-47	1.09e-45
LSS	548.034	1.54612	0.106774	14.4803	1.61e-47	1.72e-45
PSAP	9152.37	-0.754679	0.052155	-14.4699	1.88e-47	1.99e-45
WDR76	760.352	0.982134	0.0678754	14.4697	1.88e-47	1.99e-45
PLAAT3	85.6825	-2.08683	0.144445	-14.4473	2.61e-47	2.75e-45
ELL2	1402.14	-0.988988	0.068539	-14.4296	3.37e-47	3.54e-45
HNRNPM	1840.86	0.69873	0.048503	14.4059	4.75e-47	4.97e-45
HDAC1	1556.36	0.846974	0.058827	14.3977	5.35e-47	5.57e-45
AIG1	320.355	-1.09447	0.0760586	-14.3898	6e-47	6.23e-45
STC2	1366.54	-1.38443	0.0963041	-14.3756	7.36e-47	7.62e-45
HOXB9	230.52	-1.7255	0.120242	-14.3502	1.06e-46	1.1e-44
KCNT2	44.305	-3.3769	0.235531	-14.3374	1.28e-46	1.31e-44
AC099786.2	88.1174	-3.61448	0.252261	-14.3283	1.46e-46	1.49e-44
SLC30A1	3522.59	-0.758875	0.0529737	-14.3255	1.52e-46	1.55e-44
NT5DC2	682.813	1.39917	0.097702	14.3208	1.62e-46	1.65e-44
SGPL1	3569.78	-0.647065	0.0452391	-14.3032	2.09e-46	2.12e-44
NBR1	2900.7	-0.73031	0.0510973	-14.2925	2.44e-46	2.46e-44
GGA2	863.256	0.885223	0.0619482	14.2897	2.54e-46	2.56e-44
LRP1	1241.81	-1.97789	0.138433	-14.2877	2.61e-46	2.62e-44
PGAM5	1489.22	0.720161	0.05042	14.2832	2.78e-46	2.79e-44
PCID2	652.04	0.785072	0.0549845	14.2781	3e-46	2.99e-44
FNDC3A	1768.12	-0.505436	0.0354014	-14.2773	3.03e-46	3.02e-44
RNF144A	524.726	0.683513	0.047897	14.2705	3.34e-46	3.32e-44
FAS	596.564	-1.59957	0.112095	-14.2697	3.38e-46	3.34e-44
MDGA2	108.503	-2.23488	0.156764	-14.2563	4.09e-46	4.04e-44
THRAP3	3369.82	0.493671	0.0346655	14.241	5.1e-46	5.01e-44
CSF1	331.113	-1.15995	0.0815463	-14.2245	6.46e-46	6.33e-44
MAP3K14	436.877	1.79415	0.126192	14.2176	7.13e-46	6.96e-44
PCYOX1	2490.18	-0.62573	0.0441291	-14.1795	1.23e-45	1.19e-43
BEAN1	130.086	-2.49535	0.176065	-14.1729	1.35e-45	1.31e-43
SLC1A4	979.725	-0.925746	0.0653789	-14.1597	1.63e-45	1.57e-43
ACO1	3248.88	-1.25714	0.0888764	-14.1448	2.01e-45	1.94e-43
PPP1R1C	142.38	-1.56543	0.110684	-14.1432	2.06e-45	1.98e-43
S1PR3	257.619	-1.86175	0.131761	-14.1297	2.49e-45	2.39e-43
FANCA	502.844	1.19892	0.0848915	14.1229	2.74e-45	2.62e-43
TMEM156	285.951	-1.3245	0.0938499	-14.113	3.16e-45	3.01e-43
ALDH3B1	3130.56	-0.738607	0.0523379	-14.1123	3.19e-45	3.03e-43
MAPRE3	294.14	-1.28037	0.0907377	-14.1107	3.26e-45	3.09e-43
RUNX3	204.98	1.04095	0.0738616	14.0933	4.18e-45	3.94e-43
TP53I11	239.602	-1.13806	0.0808817	-14.0707	5.75e-45	5.4e-43
DUSP4	1878.29	-1.36655	0.0971204	-14.0707	5.75e-45	5.4e-43
RCN1	3863.24	-0.805152	0.05728	-14.0564	7.03e-45	6.58e-43
RASSF6	241.128	-1.92246	0.137363	-13.9955	1.66e-44	1.55e-42
NIPAL2	672.199	-1.43146	0.102354	-13.9854	1.91e-44	1.78e-42
PSAT1	8588.61	-1.31317	0.094021	-13.9668	2.49e-44	2.31e-42
HSPG2	2526.62	-1.88949	0.135706	-13.9234	4.56e-44	4.22e-42
ATAD2	1849.53	1.02324	0.0735679	13.9087	5.61e-44	5.17e-42
UBE2R2	2184.29	-0.625798	0.0450293	-13.8976	6.55e-44	6.02e-42
TMEM92	129.127	-1.49927	0.107956	-13.8878	7.51e-44	6.88e-42
SLC37A1	253.757	-1.59531	0.114892	-13.8854	7.77e-44	7.1e-42
DCAF12	1258.96	-0.682988	0.0492625	-13.8643	1.04e-43	9.5e-42
DNA2	653.789	1.17362	0.0846744	13.8604	1.1e-43	9.99e-42
ACTA2	349.402	-1.62528	0.117282	-13.8578	1.14e-43	1.03e-41
MILR1	49.4512	-4.42928	0.319907	-13.8455	1.35e-43	1.22e-41
SCARB2	1964.78	-0.939343	0.0678751	-13.8393	1.48e-43	1.33e-41
GBP2	67.7073	-3.56376	0.257768	-13.8254	1.79e-43	1.61e-41
GRAMD1A	1384.61	-1.10689	0.0801125	-13.8166	2.02e-43	1.81e-41
P4HA2	236.326	-1.55657	0.112675	-13.8146	2.08e-43	1.86e-41
FAM83H	148.826	-1.70356	0.123442	-13.8004	2.53e-43	2.25e-41
TULP4	2331.45	-0.829974	0.0602081	-13.7851	3.13e-43	2.78e-41
CXCL2	218.959	-2.51679	0.182771	-13.7702	3.85e-43	3.41e-41
KIF22	1068.38	1.09101	0.0793361	13.7518	4.97e-43	4.39e-41
ADAM23	211.217	-1.51414	0.11042	-13.7126	8.54e-43	7.51e-41
UGT2B7	236.167	-1.52617	0.111332	-13.7083	9.05e-43	7.94e-41
LRRC58	3902.98	0.703928	0.0513598	13.7058	9.37e-43	8.2e-41
DUSP5	933.767	-1.20796	0.0881491	-13.7036	9.67e-43	8.44e-41
ERF	1410.72	0.718276	0.0524343	13.6986	1.04e-42	9.01e-41
SH3PXD2B	1083.51	-0.949941	0.0693513	-13.6975	1.05e-42	9.12e-41
EDIL3	1635.33	-1.44475	0.10566	-13.6736	1.46e-42	1.26e-40
RNF144A-AS1	88.9419	1.44851	0.106013	13.6635	1.68e-42	1.45e-40
POLE	1229.65	0.974286	0.0713198	13.6608	1.74e-42	1.5e-40
STK40	254.759	1.00613	0.0737855	13.6359	2.45e-42	2.1e-40
FOXO1	508.484	-0.921442	0.0676087	-13.629	2.69e-42	2.3e-40
DSG2	3242.05	-0.601002	0.0441007	-13.628	2.73e-42	2.33e-40
H2BC15	1302.61	1.30583	0.0959176	13.614	3.3e-42	2.81e-40
CASC15	56.6096	-4.12918	0.303484	-13.6059	3.69e-42	3.14e-40
DGKA	238.714	-1.78737	0.131398	-13.6028	3.86e-42	3.26e-40
PROS1	527.332	-0.778204	0.0572401	-13.5954	4.26e-42	3.6e-40
GCLC	1335.87	0.729124	0.0536445	13.5918	4.48e-42	3.77e-40
CDC25A	311.075	1.37273	0.101078	13.5808	5.2e-42	4.37e-40
UHRF1	876.654	0.936156	0.0689366	13.58	5.27e-42	4.41e-40
GADD45A	203.417	-1.6841	0.124082	-13.5724	5.84e-42	4.87e-40
SCD5	1067.66	-0.888693	0.065489	-13.5701	6.02e-42	5.02e-40
MSH2	1302.23	0.760236	0.056067	13.5594	6.97e-42	5.79e-40
GFOD1	231.212	-1.47766	0.109009	-13.5554	7.36e-42	6.1e-40
H1-3	4015.3	1.5926	0.117556	13.5476	8.18e-42	6.76e-40
CKAP4	4801.77	-0.619216	0.045744	-13.5366	9.51e-42	7.84e-40
F2R	970.745	-1.16413	0.0860301	-13.5316	1.02e-41	8.36e-40
GREB1	126.406	-1.65579	0.122465	-13.5205	1.18e-41	9.7e-40
LAMP2	3627	-0.756016	0.0559851	-13.5039	1.48e-41	1.21e-39
TONSL	336.789	1.04817	0.0776219	13.5036	1.49e-41	1.21e-39
DHRS7	565.28	-1.14621	0.0848927	-13.5018	1.53e-41	1.24e-39
COTL1	6413.48	0.720456	0.053455	13.4778	2.11e-41	1.71e-39
ERMP1	1972.7	-0.946376	0.0702749	-13.4668	2.45e-41	1.99e-39
RBM25	1689.13	1.18766	0.0882082	13.4642	2.54e-41	2.05e-39
FAM111B	622.155	1.51401	0.11261	13.4446	3.31e-41	2.66e-39
ZC3H6	325.186	-1.81391	0.134939	-13.4424	3.41e-41	2.74e-39
HHIPL2	685.986	-1.9649	0.146264	-13.4339	3.83e-41	3.07e-39
GLB1	1138.18	-0.702536	0.0523293	-13.4253	4.3e-41	3.43e-39
TBC1D2	166.553	-1.50859	0.112454	-13.4153	4.92e-41	3.92e-39
FLG	65.8591	-2.79031	0.208009	-13.4144	4.98e-41	3.96e-39
KCNH1	106.151	-2.18668	0.163079	-13.4087	5.38e-41	4.26e-39
C5AR1	239.743	-3.91565	0.292177	-13.4017	5.91e-41	4.67e-39
ANXA8L1	246.011	-2.03612	0.151962	-13.3988	6.14e-41	4.84e-39
CALCOCO2	1291.03	-0.576124	0.0430111	-13.3948	6.49e-41	5.1e-39
SLC29A2	423.507	1.35375	0.101229	13.3731	8.68e-41	6.81e-39
RHOBTB3	3935.67	-0.815135	0.0609815	-13.3669	9.44e-41	7.39e-39
RN7SL3	10339.5	-1.71176	0.128087	-13.3641	9.8e-41	7.65e-39
DGCR8	415.138	1.08294	0.0810906	13.3546	1.11e-40	8.67e-39
PCOLCE2	400.702	-0.785137	0.0587985	-13.353	1.14e-40	8.84e-39
MIR31HG	44.8491	-2.9499	0.220947	-13.3512	1.17e-40	9.03e-39
FOCAD	1303.33	-0.820214	0.0614574	-13.3461	1.25e-40	9.65e-39
TFRC	9069.25	0.906085	0.067947	13.3352	1.45e-40	1.11e-38
UNC13A	132.918	3.00199	0.22526	13.3268	1.62e-40	1.24e-38
SAMD1	634.19	0.853862	0.0640763	13.3257	1.64e-40	1.26e-38
SPATA18	191.267	-1.87236	0.140518	-13.3247	1.66e-40	1.27e-38
DCAF10	1571.63	-0.940815	0.0706133	-13.3235	1.69e-40	1.29e-38
XPOT	6739.86	-0.545784	0.0409732	-13.3205	1.76e-40	1.34e-38
RBM10	747.607	0.663991	0.0498861	13.3101	2.02e-40	1.54e-38
LGALS3BP	3391.94	-1.33019	0.0999563	-13.3077	2.09e-40	1.58e-38
MTSS1	118.66	-1.7576	0.132155	-13.2995	2.33e-40	1.76e-38
RNF152	111.313	-4.17697	0.314595	-13.2773	3.14e-40	2.37e-38
SHMT2	3862.11	-0.731023	0.0550777	-13.2726	3.34e-40	2.51e-38
NKRF	623.426	0.689759	0.0519768	13.2705	3.43e-40	2.58e-38
STRA6	812.556	-1.40803	0.106191	-13.2593	3.98e-40	2.98e-38
CARD6	298.678	-1.10885	0.0836631	-13.2537	4.29e-40	3.21e-38
CHML	3011.27	0.913132	0.0689349	13.2463	4.74e-40	3.53e-38
KIF26A	176.832	1.58146	0.119473	13.237	5.37e-40	3.99e-38
SLC44A2	265.053	-1.41881	0.107233	-13.2311	5.8e-40	4.3e-38
C19orf33	356.518	-1.61185	0.122076	-13.2036	8.36e-40	6.19e-38
PASK	100.415	1.31132	0.0995587	13.1713	1.28e-39	9.47e-38
CDC6	1518.92	1.20978	0.091899	13.1642	1.41e-39	1.04e-37
CDCA5	661.022	1.05914	0.08046	13.1635	1.42e-39	1.05e-37
PTAR1	2242.15	-0.810969	0.0616337	-13.1579	1.53e-39	1.12e-37
ANO10	465.898	-0.762119	0.0579327	-13.1553	1.59e-39	1.16e-37
TOP3A	628.338	1.16984	0.0890376	13.1387	1.98e-39	1.44e-37
FAM214B	166.696	-1.5104	0.114964	-13.138	1.99e-39	1.45e-37
ISOC1	623.779	0.636247	0.0484363	13.1358	2.05e-39	1.49e-37
FLT4	152.5	1.39118	0.106033	13.1202	2.52e-39	1.83e-37
CLMP	72.3421	-4.17678	0.318495	-13.1141	2.73e-39	1.98e-37
TMBIM6	22266.1	-0.701245	0.053478	-13.1128	2.78e-39	2.01e-37
P4HA3	118.145	-2.83579	0.216266	-13.1125	2.79e-39	2.01e-37
ARAP3	65.1218	-3.14921	0.240301	-13.1053	3.07e-39	2.2e-37
H3C10	1717.47	2.00471	0.152987	13.1038	3.13e-39	2.24e-37
DMTN	380.197	-1.38783	0.106002	-13.0926	3.63e-39	2.59e-37
CREB3L2	1714.83	-1.17344	0.0896625	-13.0873	3.89e-39	2.77e-37
JMY	338.456	-1.12649	0.0861072	-13.0824	4.15e-39	2.95e-37
DGAT2	107.65	-1.7253	0.131896	-13.0808	4.24e-39	3.01e-37
LHX8	310.555	-1.15993	0.0887357	-13.0718	4.78e-39	3.38e-37
LINC00662	441.167	-1.06641	0.0816718	-13.0573	5.78e-39	4.08e-37
H2BC6	867.199	1.41917	0.108747	13.0502	6.34e-39	4.47e-37
AMIGO2	3962.53	-1.36708	0.10476	-13.0497	6.38e-39	4.49e-37
CD22	57.7179	-5.25692	0.403046	-13.043	6.97e-39	4.89e-37
CPPED1	400.125	-1.39917	0.107284	-13.0417	7.08e-39	4.96e-37
GALNT16	116.462	-2.35123	0.180291	-13.0413	7.12e-39	4.97e-37
LINC01152	83.2674	-1.5849	0.121641	-13.0293	8.34e-39	5.81e-37
HMGCS1	1155.71	1.43991	0.110525	13.028	8.48e-39	5.9e-37
BRI3BP	1104.73	0.904319	0.0695354	13.0052	1.14e-38	7.94e-37
CCNYL1	2053.06	1.06327	0.0818071	12.9973	1.27e-38	8.77e-37
PFAS	1728.6	1.0556	0.0812284	12.9954	1.3e-38	8.98e-37
NAT8L	135.254	1.2457	0.095887	12.9913	1.37e-38	9.44e-37
PHLDB2	771.152	-1.11682	0.0860414	-12.98	1.59e-38	1.09e-36
FSTL4	685.374	-3.16259	0.243757	-12.9743	1.71e-38	1.17e-36
ACSL5	45.1514	-3.86107	0.297661	-12.9714	1.78e-38	1.22e-36
PEG10	21246.6	1.18002	0.0909732	12.971	1.79e-38	1.22e-36
EIF4E3	35.7069	-3.22572	0.248879	-12.961	2.04e-38	1.39e-36
SLAMF7	58.6103	-5.20644	0.401948	-12.953	2.26e-38	1.54e-36
PNRC1	2369.27	-1.02776	0.0793993	-12.9442	2.53e-38	1.72e-36
YPEL5	852.359	-1.44465	0.111793	-12.9226	3.36e-38	2.27e-36
PAX7	140.25	-1.57561	0.12196	-12.9191	3.51e-38	2.37e-36
CHAF1B	451.945	1.05595	0.0818055	12.908	4.06e-38	2.73e-36
PM20D2	906.671	1.00647	0.0781332	12.8815	5.72e-38	3.85e-36
PCSK9	269.967	3.68448	0.28667	12.8527	8.3e-38	5.57e-36
TNFRSF9	664.263	-2.90182	0.22578	-12.8524	8.34e-38	5.58e-36
CNKSR3	448.817	1.01168	0.0787249	12.8509	8.5e-38	5.69e-36
XRN1	1122.33	-0.534303	0.0416466	-12.8294	1.12e-37	7.48e-36
SLC22A15	43.249	-3.58608	0.279564	-12.8274	1.15e-37	7.67e-36
LTBP3	3233.44	-1.58597	0.123807	-12.81	1.44e-37	9.57e-36
TMEM41B	1221.97	0.649104	0.0507074	12.801	1.62e-37	1.07e-35
GLIPR1	1124.55	-2.00609	0.15675	-12.798	1.68e-37	1.11e-35
FRMD3	173.506	-4.53453	0.354341	-12.7971	1.7e-37	1.12e-35
FAM171B	781.453	-0.768119	0.0600467	-12.792	1.82e-37	1.2e-35
U2AF2	2585.06	0.779606	0.060983	12.784	2.01e-37	1.32e-35
QSOX1	2445.88	-1.52087	0.119068	-12.7731	2.32e-37	1.52e-35
NOP56	1868.16	0.842147	0.0659501	12.7694	2.43e-37	1.59e-35
PRIM1	811.307	1.14252	0.0895762	12.7547	2.93e-37	1.92e-35
FKBP5	1009	0.972417	0.0762427	12.7542	2.95e-37	1.92e-35
AK3	2626.72	-1.08674	0.0853204	-12.7371	3.68e-37	2.39e-35
PRNP	3407.55	-0.660853	0.0519106	-12.7306	4e-37	2.59e-35
TMEM167B	545.552	-0.70769	0.0556047	-12.7272	4.18e-37	2.71e-35
CROT	218.218	-1.07349	0.0844398	-12.7131	5e-37	3.23e-35
H3C1	1532.5	1.38675	0.109115	12.709	5.27e-37	3.4e-35
KIF21B	95.7023	-2.37154	0.186751	-12.6989	5.99e-37	3.86e-35
CCDC80	532.684	-2.18827	0.172361	-12.6959	6.23e-37	4e-35
HLA-C	1047.51	-2.08942	0.164577	-12.6957	6.25e-37	4.01e-35
TAF5L	909.463	0.585224	0.0461056	12.6931	6.46e-37	4.13e-35
SLC39A11	368.6	-0.822172	0.0647959	-12.6886	6.84e-37	4.36e-35
RND3	557.305	-1.43291	0.113059	-12.6739	8.25e-37	5.25e-35
MBOAT2	661.609	-0.967774	0.0763797	-12.6706	8.61e-37	5.47e-35
MID2	268.571	-0.916275	0.0723727	-12.6605	9.79e-37	6.21e-35
PSMD11	4093.68	0.66359	0.0524379	12.6548	1.05e-36	6.67e-35
KHSRP	3852.26	0.566431	0.0448263	12.6361	1.33e-36	8.43e-35
NINJ1	603.372	-1.07376	0.0850241	-12.6289	1.46e-36	9.23e-35
MFSD6	411.298	-0.9858	0.0781001	-12.6223	1.59e-36	1e-34
ILF3	4410.19	0.581645	0.0461018	12.6165	1.71e-36	1.08e-34
SYTL2	109.761	-3.05247	0.242065	-12.6101	1.86e-36	1.16e-34
PPIF	2171.02	0.84054	0.0666901	12.6037	2.02e-36	1.26e-34
CLUH	1378.38	1.06109	0.0842255	12.5982	2.16e-36	1.35e-34
PAXIP1	569.422	0.937791	0.0744509	12.5961	2.22e-36	1.38e-34
TMEM54	418.876	-1.41449	0.112349	-12.5901	2.39e-36	1.49e-34
DCUN1D3	847.495	-0.80086	0.063631	-12.586	2.52e-36	1.56e-34
ACSL3	2833.7	0.62559	0.0497153	12.5834	2.6e-36	1.61e-34
H3C7	430.166	1.65027	0.131176	12.5806	2.7e-36	1.67e-34
MARCKS	2248.8	-1.39086	0.110576	-12.5783	2.78e-36	1.71e-34
CAV2	1856.23	-0.735116	0.0585365	-12.5583	3.58e-36	2.2e-34
SLC22A18	416.255	-1.04137	0.0829561	-12.5533	3.81e-36	2.34e-34
ADGRF4	186.289	-2.40405	0.191553	-12.5503	3.96e-36	2.43e-34
TMEM182	289.669	-1.06084	0.084628	-12.5353	4.78e-36	2.93e-34
VSIR	192.322	-1.61517	0.128891	-12.5313	5.04e-36	3.08e-34
ARHGAP31	445.393	-1.21605	0.0970988	-12.5238	5.53e-36	3.37e-34
GPR1	45.6528	-4.77047	0.38105	-12.5193	5.86e-36	3.56e-34
CD109	5774.53	-0.854251	0.0683111	-12.5053	6.98e-36	4.24e-34
SLC17A3	153.275	-7.83598	0.626948	-12.4986	7.6e-36	4.6e-34
CBX2	457.559	1.31169	0.105053	12.486	8.9e-36	5.39e-34
SFPQ	5474.37	0.926768	0.0743738	12.461	1.22e-35	7.36e-34
TRAM1	15665.8	-1.15816	0.092958	-12.459	1.25e-35	7.53e-34
GMNN	422.469	0.947781	0.07611	12.4528	1.35e-35	8.12e-34
FBXO32	37.1473	-2.88784	0.2321	-12.4422	1.54e-35	9.25e-34
HOGA1	75.1761	-2.04691	0.164544	-12.4399	1.59e-35	9.51e-34
LINC01322	104.254	-1.81904	0.14643	-12.4226	1.97e-35	1.18e-33
BAAT	75.4601	-3.29257	0.26511	-12.4197	2.04e-35	1.22e-33
MSRB2	358.294	-0.868239	0.0699749	-12.4079	2.37e-35	1.41e-33
CPM	99.9804	-1.62556	0.131029	-12.4061	2.42e-35	1.44e-33
SPOCK1	196.908	-7.66822	0.618337	-12.4014	2.57e-35	1.52e-33
RGP1	1214.31	-0.792	0.0639986	-12.3753	3.56e-35	2.11e-33
RBM14	1433.86	0.928044	0.0750234	12.3701	3.79e-35	2.24e-33
FAM136A	1900.55	0.665193	0.0537892	12.3667	3.96e-35	2.34e-33
AC007996.1	291.992	1.21608	0.098398	12.3588	4.37e-35	2.57e-33
FIBCD1	196.312	-2.09695	0.169695	-12.3572	4.46e-35	2.62e-33
FIGNL1	412.562	1.16057	0.0939885	12.348	5e-35	2.93e-33
CSRP2	120.029	1.48214	0.120038	12.3473	5.04e-35	2.95e-33
DDX39A	564.472	1.32798	0.107557	12.3467	5.07e-35	2.96e-33
RIN2	511.045	-0.87621	0.0710666	-12.3294	6.29e-35	3.67e-33
NBEA	440.874	-1.05634	0.0857208	-12.323	6.81e-35	3.97e-33
RABGAP1L	563.639	-0.642812	0.0521652	-12.3226	6.84e-35	3.97e-33
ITGA2	1635.76	-1.21449	0.0985583	-12.3226	6.84e-35	3.97e-33
HSPA14	956.631	0.620064	0.0504415	12.2927	9.91e-35	5.73e-33
TOX2	142.292	-1.54865	0.125982	-12.2926	9.92e-35	5.73e-33
GINS1	1878.82	1.03648	0.0843243	12.2916	1.01e-34	5.8e-33
C11orf1	303.975	-0.971932	0.079139	-12.2813	1.14e-34	6.57e-33
CHAF1A	316.345	0.982481	0.0800355	12.2756	1.23e-34	7.04e-33
TCN1	37.878	-4.96448	0.404463	-12.2742	1.25e-34	7.15e-33
H2BC4	3404.8	1.36607	0.111362	12.2669	1.36e-34	7.81e-33
RETSAT	1134.48	-0.810989	0.0661212	-12.2652	1.39e-34	7.96e-33
SNHG1	1026.43	0.761141	0.0621991	12.2372	1.97e-34	1.12e-32
DBF4B	358.416	1.04892	0.085782	12.2277	2.21e-34	1.26e-32
EFHD2	1834.21	0.743002	0.0608145	12.2175	2.51e-34	1.42e-32
EPHA2	2131.83	-0.602317	0.0493548	-12.2038	2.97e-34	1.68e-32
NAMPT	4840.93	-1.05447	0.0865158	-12.1882	3.59e-34	2.03e-32
CDS1	59.4419	-2.18111	0.179035	-12.1826	3.85e-34	2.18e-32
MAP2K6	376.435	-1.38514	0.113707	-12.1817	3.89e-34	2.19e-32
CHI3L2	56.4055	-4.02011	0.330047	-12.1804	3.95e-34	2.23e-32
NR1D1	458.028	-1.55062	0.12733	-12.178	4.07e-34	2.29e-32
SDC3	767.091	-1.10102	0.0904428	-12.1737	4.29e-34	2.41e-32
HHAT	150.072	-1.3491	0.110824	-12.1733	4.31e-34	2.42e-32
KIAA0232	988.819	-0.60789	0.0499398	-12.1724	4.36e-34	2.44e-32
NPLOC4	2351.09	0.383548	0.0315228	12.1673	4.64e-34	2.59e-32
SMYD4	203.528	1.17436	0.0965544	12.1627	4.91e-34	2.74e-32
DCP2	1238.3	0.658083	0.0541249	12.1586	5.16e-34	2.87e-32
ITGA6	1910.3	-0.493814	0.0406334	-12.1529	5.54e-34	3.07e-32
GARS1	5517.11	-0.762959	0.0627815	-12.1526	5.56e-34	3.08e-32
GATD1	264.515	1.25351	0.103197	12.1468	5.97e-34	3.3e-32
GXYLT1	786.785	0.690235	0.0568268	12.1463	6e-34	3.32e-32
MT-TQ	20.865	7.43234	0.612246	12.1395	6.52e-34	3.6e-32
CEP85	503.788	0.678396	0.0559924	12.1159	8.7e-34	4.79e-32
GPR137B	293.971	-1.18439	0.0977743	-12.1135	8.95e-34	4.92e-32
RIMS3	200.239	-1.3822	0.114119	-12.1119	9.13e-34	5.01e-32
TBC1D30	255.438	0.999201	0.0824998	12.1116	9.17e-34	5.02e-32
SUSD6	555.73	-0.867082	0.0716101	-12.1084	9.54e-34	5.21e-32
ABCA8	35.4514	-4.39542	0.363217	-12.1013	1.04e-33	5.67e-32
TMOD2	102.043	-1.61847	0.133757	-12.1001	1.05e-33	5.74e-32
TENT5C	54.0592	-2.46024	0.20378	-12.073	1.47e-33	7.97e-32
SUSD4	32.8928	-3.26877	0.270898	-12.0664	1.59e-33	8.62e-32
ZNF460	1108.23	-0.745137	0.0617682	-12.0634	1.65e-33	8.93e-32
TOP1	3391.09	0.439615	0.0364722	12.0534	1.86e-33	1.01e-31
SARS1	2075.04	-1.00806	0.0836387	-12.0526	1.88e-33	1.01e-31
LIFR	1360.19	-0.992841	0.0824897	-12.0359	2.3e-33	1.24e-31
RHOT2	598.192	0.638069	0.0530349	12.0311	2.44e-33	1.31e-31
ZFP36	577.327	-0.962671	0.0800685	-12.0231	2.69e-33	1.44e-31
SMC3	927.569	0.631837	0.0526525	12.0001	3.55e-33	1.9e-31
TICRR	757.318	1.4196	0.118374	11.9925	3.89e-33	2.08e-31
PDLIM7	488.197	-1.01991	0.0850979	-11.9851	4.25e-33	2.27e-31
PINK1	109.885	-1.54442	0.128876	-11.9838	4.32e-33	2.31e-31
GGT1	406.844	-1.94978	0.162841	-11.9736	4.89e-33	2.6e-31
H2BC11	627.834	1.58208	0.132186	11.9686	5.19e-33	2.76e-31
DHCR7	1640.65	1.13776	0.0950972	11.9641	5.48e-33	2.91e-31
DNM1	864.76	-0.848148	0.0708971	-11.9631	5.55e-33	2.94e-31
NUP93	1646.5	0.550132	0.0459922	11.9614	5.66e-33	2.99e-31
IFI44L	421.659	-1.24982	0.104631	-11.945	6.89e-33	3.64e-31
PCK2	1065.86	-1.59686	0.133697	-11.9438	6.99e-33	3.69e-31
UBA2	4808.17	0.520038	0.0435442	11.9428	7.08e-33	3.73e-31
DIRAS2	33.139	-3.28034	0.274698	-11.9416	7.18e-33	3.77e-31
AKR1C1	2284.81	-1.43606	0.120283	-11.939	7.41e-33	3.89e-31
GNS	6592.94	-0.673887	0.0564614	-11.9353	7.74e-33	4.05e-31
H4C4	2027.61	1.49244	0.125251	11.9156	9.81e-33	5.13e-31
CPEB4	2576.73	-0.682022	0.0572892	-11.9049	1.12e-32	5.82e-31
RAB3GAP1	1046.66	-0.518854	0.0435907	-11.9028	1.14e-32	5.96e-31
JAK3	105.251	-1.73388	0.145784	-11.8935	1.28e-32	6.65e-31
PLCXD2	233.551	-1.26904	0.106748	-11.8882	1.36e-32	7.07e-31
SF1	4398.82	0.621862	0.0523092	11.8882	1.36e-32	7.07e-31
ORAI3	184.714	-1.27004	0.106837	-11.8876	1.37e-32	7.1e-31
TDG	1127.49	0.649662	0.0547349	11.8693	1.71e-32	8.83e-31
ARHGAP23	202.362	-2.10818	0.177656	-11.8666	1.76e-32	9.1e-31
TGFBR1	1025.72	-1.09826	0.0925884	-11.8618	1.87e-32	9.63e-31
CDC42BPA	3674.35	-0.70829	0.0597205	-11.8601	1.91e-32	9.81e-31
HIPK3	4543.14	-0.721467	0.0608327	-11.8599	1.91e-32	9.82e-31
CDK18	212.294	-1.5939	0.134461	-11.854	2.05e-32	1.05e-30
SGCZ	59.6794	-6.64207	0.560817	-11.8436	2.32e-32	1.19e-30
CREBRF	211.88	-1.16378	0.0983151	-11.8373	2.5e-32	1.28e-30
CNOT9	1493.77	0.700483	0.0592054	11.8314	2.69e-32	1.37e-30
STAT4	63.6115	-3.46736	0.293187	-11.8264	2.85e-32	1.45e-30
LCN2	37.022	-5.12913	0.433831	-11.8229	2.97e-32	1.51e-30
ZWILCH	1423.99	0.638453	0.0540058	11.8219	3.01e-32	1.53e-30
RAD51AP1	489.132	0.849014	0.071836	11.8188	3.12e-32	1.58e-30
CNTN4	54.2386	-8.95597	0.757862	-11.8174	3.17e-32	1.6e-30
ACER2	202.215	-1.38778	0.117509	-11.81	3.47e-32	1.75e-30
TIAL1	1535.67	0.546037	0.0462477	11.8068	3.6e-32	1.81e-30
PRPF3	665.77	0.870773	0.0737865	11.8013	3.85e-32	1.94e-30
PRICKLE1	145.592	-2.6917	0.228097	-11.8007	3.87e-32	1.95e-30
RNF217	964.047	-0.93934	0.0796202	-11.7978	4.01e-32	2.01e-30
EXOC4	1176.95	-0.724101	0.0613978	-11.7936	4.21e-32	2.11e-30
DISP1	263.866	-1.10079	0.0934007	-11.7857	4.63e-32	2.31e-30
NAMPTP1	295.246	-1.17288	0.0995638	-11.7802	4.94e-32	2.47e-30
WDR26	4187.49	-0.668352	0.0567486	-11.7774	5.1e-32	2.54e-30
LTBP2	533.971	-1.60032	0.136047	-11.7629	6.06e-32	3.01e-30
SMU1	2311.64	-0.510708	0.0434236	-11.7611	6.19e-32	3.08e-30
NFKB2	903.382	1.07438	0.0913874	11.7563	6.56e-32	3.25e-30
STIP1	5425.15	0.676973	0.0575847	11.7561	6.57e-32	3.25e-30
QPCT	2111.83	-1.04546	0.0890528	-11.7398	7.96e-32	3.94e-30
TEAD4	561.456	0.848104	0.0722443	11.7394	8.01e-32	3.95e-30
RAB39B	243.096	-1.67895	0.143164	-11.7274	9.22e-32	4.55e-30
HIRIP3	137.115	0.99057	0.0844769	11.7259	9.39e-32	4.62e-30
KLF7	377.988	-1.55513	0.132646	-11.7239	9.61e-32	4.72e-30
ARHGEF10L	152.095	-1.13483	0.0968153	-11.7216	9.88e-32	4.85e-30
TRA2B	3360.5	0.682204	0.0582063	11.7205	1e-31	4.9e-30
BCAS3	675.647	-0.856695	0.0731715	-11.708	1.16e-31	5.67e-30
POLA2	685.492	0.806192	0.0689218	11.6972	1.32e-31	6.43e-30
CLU	8876.84	-1.33094	0.113827	-11.6926	1.39e-31	6.78e-30
RUSC2	1114.55	-0.872261	0.0746633	-11.6826	1.56e-31	7.62e-30
TGFB2	1788.21	-1.62366	0.139067	-11.6754	1.7e-31	8.28e-30
SKAP2	2165.6	-0.898414	0.0769997	-11.6678	1.86e-31	9.04e-30
CDA	76.3735	-4.31516	0.369928	-11.6649	1.93e-31	9.34e-30
PNPO	2686.93	-0.996102	0.0854503	-11.6571	2.11e-31	1.02e-29
LINC00862	70.6145	-1.89459	0.162531	-11.6568	2.12e-31	1.02e-29
PIGT	1750.37	-0.476768	0.0409074	-11.6548	2.17e-31	1.05e-29
RCN1P2	668.698	-0.809366	0.0695031	-11.645	2.43e-31	1.17e-29
NUP107	1558.89	0.609168	0.0523117	11.645	2.43e-31	1.17e-29
DUT	1596.95	0.716013	0.0614889	11.6446	2.45e-31	1.17e-29
KDM7A	278.264	-1.3587	0.116825	-11.6302	2.89e-31	1.39e-29
NOVA2	45.0757	-2.7328	0.235051	-11.6264	3.03e-31	1.45e-29
UNC13B	838.598	-0.690508	0.0594093	-11.6229	3.15e-31	1.51e-29
UBR7	1018.88	0.549038	0.047242	11.6218	3.19e-31	1.52e-29
DUSP7	200.248	0.980927	0.0844543	11.6149	3.46e-31	1.65e-29
PHLDA1	4146.82	-1.28415	0.110586	-11.6123	3.57e-31	1.7e-29
SERINC5	484.275	-0.730752	0.0629935	-11.6004	4.1e-31	1.95e-29
SLCO2B1	134.362	-2.42489	0.209072	-11.5984	4.2e-31	1.99e-29
SESN1	464.698	-1.17679	0.101482	-11.5961	4.32e-31	2.04e-29
SQLE	1150.13	0.990229	0.0854127	11.5935	4.45e-31	2.1e-29
AC254633.1	64.9896	-2.13412	0.184174	-11.5875	4.77e-31	2.25e-29
ZNF551	227.72	0.989809	0.0854319	11.5859	4.86e-31	2.29e-29
WDR13	611.014	-0.632023	0.0546007	-11.5754	5.49e-31	2.59e-29
NUP88	1468.9	0.884989	0.0764749	11.5723	5.7e-31	2.68e-29
FMN1	345.372	-2.14101	0.185044	-11.5703	5.83e-31	2.73e-29
SCN9A	971.638	-1.51598	0.131088	-11.5646	6.23e-31	2.92e-29
CDC37L1	377.343	-0.748425	0.0647453	-11.5595	6.61e-31	3.09e-29
NCAPD3	1957.56	0.964238	0.0834437	11.5555	6.92e-31	3.23e-29
TFAM	1767.59	0.630396	0.054555	11.5552	6.95e-31	3.24e-29
FASTKD5	636.081	0.797776	0.0691209	11.5418	8.13e-31	3.78e-29
TRIB3	2498.12	-1.47994	0.128264	-11.5382	8.46e-31	3.94e-29
PKN3	230.495	0.891482	0.0772885	11.5345	8.84e-31	4.11e-29
PTPRU	492.422	-1.92169	0.166691	-11.5284	9.48e-31	4.4e-29
GCNT1	96.0864	-1.98502	0.172219	-11.5261	9.74e-31	4.5e-29
[truncated: 31,737 more rows]

## Sheet: WTvrho0_clone 6
ID "log2FoldChange" "pvalue" "padj" "rhozero.6.2.mock.Exp161" "rhozero.6.2.mock.Exp162" "rhozero.6.1.mock.Exp161" "rhozero.6.1.mock.Exp162" "WT1.mock.Exp161" "WT1.mock.Exp162" "WT2.mock.Exp161" "WT2.mock.Exp162" "GeneName"
[truncated: 13,641 more rows]

[truncated: 4 more sheets: WTvrho0_clone 7, WTvrho0_clone 11, WTvUk_clone 3, WTvUk_clone 8]
