# Supplementary material for: Mitochondrial OXPHOS restricts SARS-CoV-2 replication
Source: Sci Adv. 2026 Jun 3;12(23):eadz3081. doi: 10.1126/sciadv.adz3081 (PMC13232578; doi:10.1126/sciadv.adz3081)
Supplement: Supplementary file 2 — Tables S1 to S5 [file sciadv.adz3081_tables_s1_to_s5.zip › sciadv.adz3081_table_s5.xlsx]

## Sheet: Table S5_updated
	Antibody target	Category: 1° or 2°	Supplier	Category #	Figure #	Dilution	Incubation conditions	Comments
	anti-beta actin (mouse)	primary	abcam	ab8226	S1A (secondary = 1, see below)	1:1,000	overnight, 4C	Li-COR secondary
	anti-beta actin (rabbit)	primary	GenTex	GTX637675	S6A (1), S9B (1)	1:5,000	overnight, 4C	Li-COR secondary
	anti-ACE2 (rabbit)	primary	Cell Signaling Technology	4355S	S1A (1)	1:1,000	overnight, 4C	Li-COR secondary
	anti-ACE2 (rabbit)	primary	abcam	ab272500	S2F-G (secondary = 2, see below)	1:1,000	overnight, 4C	Li-COR secondary
	anti-beta actin (8H10D11) (mouse)	primary	Cell Signaling Technology	3700S	S2F-G (2)	1:10,000	overnight, 4C	Li-COR secondary
	anti-STAT1	primary	Cell Signaling Technology	9172S	S6A (2)	1:1,000	overnight, 4C	Li-COR secondary
	anti-p-STAT1 (Y701)	primary	Cell Signaling Technology	9167S	S6A (2)	1:1,000	overnight, 4C	Li-COR secondary
	anti-GAPDH (rabbit)	primary	Cell Signaling Technology	2118S	S9F (2)	1:10,000	overnight, 4C	Li-COR secondary
	anti-GLUT3 (rabbit)	primary	abcam	ab191071	S9F (2)	1:1,000	overnight, 4C	Li-COR secondary
	anti-GLUT3 (rabbit)	primary	ThermoFisher	AB191071	S9B (2)	1:1,000	overnight, 4C	Li-COR secondary
	anti-PKM2 (rabbit)	primary	Proteintech	15822-1-AP	S9B (2)	1:2,000	overnight, 4C	Li-COR secondary
	anti-SARS-CoV-2 nucleocapsid (HL344) (rabbit)	primary	Cell Signaling Technology	26369S	S1J-K	1:5,000	overnight, 4C	Color-coded secondary
	Nucleus: Hoescht	primary	Thermo Fischer Scientific	H3570	all fixed DAPI imaging	1:10,000	1 hr, room temperature, protect from light
	Nucleus: NucBlue Live ReadyProbe	primary	Thermo Fischer Scientific	R37605	all live DAPI imaging	1-2 drops/ml	30 min-1 hr, room temperature, protect from light
	anti-dsRNA (clone rJ2) (mouse)	primary	Sigma-Aldrich	MABE1134	3B-E, S3A-C, 4C-G, S4A-F, 6C-D, S10	1:500	overnight, 4C	Color-coded secondary
	anti-RTN3 (R458) (rabbit, polyclonal)	primary	Sigma-Aldrich	ABN1723	3B-E, S3A-B, S4E	1:500	overnight, 4C	Color-coded secondary
	anti-vimentin (rabbit, polyclonal)	primary	abcam	ab188499	S3C, S4A-E	1:500	overnight, 4C	Color-coded secondary
	anti-229E nucleocapsid (rabbit)	primary	Sino Biological	40640-V07E	S4F	1:1,000	overnight, 4C	Color-coded secondary
	anti-MAVS (rabbit, polyclonal)	primary	Bethyl Laboratories	A300-782A	4C, S7A-B	1:500	overnight, 4C	Color-coded secondary
	anti-IFIT3 (rabbit, polyclonal)	primary	Thermo Fischer Scientific	PA5-22230	4D-G, S7C-E	1:100	overnight, 4C	Color-coded secondary
	anti-ASC (AL177) (rabbit, polyclonal)	primary	AdipoGen Life Sciences	AG25B0006C100	S6B-C	1:500	overnight, 4C	Color-coded secondary
	anti-mouse	secondary	Thermo Fischer Scientific	A-11004	3B-E, S3A-C, 4C-G, S4A-F, 6C-D, S10	1:1,000	1 hr, room temperature, protect from light	Color-coded secondary
	anti-rabbit	secondary	Thermo Fischer Scientific	A11008	1:500 (3B-E. S3A-B, S4E); 1:1,000 (S1J-K. 4C-G, S4F, S6B-C)	1:500 or 1:1,000	1 hr, room temperature, protect from light	Color-coded secondary
	Donkey anti-Mouse IgG (polyclonal) (IRDye® 800CW)	secondary	LI-COR	926-32211	as delineated above	1:5,000 (1) or 1:10,000 (2)	1 hr, room temperature, protect from light
	Goat Anti-Rabbit IgG (IRDye&amp;reg; 800CW Conjugated)	secondary	LI-COR	926-68072	as delineated above	1:5,000 (1) or 1:10,000 (2)	1 hr, room temperature, protect from light
